# Supplementary material for: Epigenetic Rewiring of Metastatic Cancer to the Brain: Focus on Lung and Colon Cancers
Source: Cancers (Basel). 2023 Apr 4;15(7):2145. doi: 10.3390/cancers15072145 (PMC10093491; doi:10.3390/cancers15072145)
Supplement: Supplementary file 1 [file cancers-15-02145-s001.zip]

Archive with 1 entries (1 files):
- cancers-2299456-supplementary.xlsx
