# Supplementary material for: Epigenetic Rewiring of Metastatic Cancer to the Brain: Focus on Lung and Colon Cancers
Source: Cancers (Basel). 2023 Apr 4;15(7):2145. doi: 10.3390/cancers15072145 (PMC10093491; doi:10.3390/cancers15072145)
Supplement: Supplementary file 1 [file cancers-15-02145-s001.zip › cancers-2299456-supplementary.xlsx]

## Sheet: Suppl. Table S1
Suppl. Table S1. Significantly hypermethylated DMRs in BM-CRC compared with pCRC
seqnames	start	end	width	strand	no.cpgs	min_smoothed_fdr	Stouffer	HMFDR	Fisher	maxdiff	meandiff	overlapping.genes	direction
chr21	45195739	45196586	848	*	4	4.54636e-157	6.55743e-70	2.57587e-78	1.0006e-107	0.351885	0.0639325	CSTB	hyper BM-CRC
chr10	13388442	13391535	3094	*	12	1.81952e-231	2.35961e-21	4.53455e-99	1.19264e-96	-0.155189	0.00984625	SEPHS1	hyper BM-CRC
chr3	14219389	14220407	1019	*	12	7.421e-162	1.55235e-11	1.08423e-104	2.40305e-93	0.50001	0.0501298	LSM3	hyper BM-CRC
chr3	14219389	14220407	1019	*	12	7.421e-162	1.55235e-11	1.08423e-104	2.40305e-93	0.50001	0.0501298	XPC	hyper BM-CRC
chr8	103875237	103877365	2129	*	9	1.037e-164	1.78051e-08	7.37833e-103	6.91067e-91	0.543732	0.0659883	KB	hyper BM-CRC
chr8	103875237	103877365	2129	*	9	1.037e-164	1.78051e-08	7.37833e-103	6.91067e-91	0.543732	0.0659883	1507C5.2	hyper BM-CRC
chr8	103875237	103877365	2129	*	9	1.037e-164	1.78051e-08	7.37833e-103	6.91067e-91	0.543732	0.0659883	AZIN1	hyper BM-CRC
chr19	47290532	47292253	1722	*	10	3.7409e-158	3.98619e-27	2.66917e-86	9.72664e-86	0.33516	0.0240429	SLC1A5	hyper BM-CRC
chr4	15004611	15006760	2150	*	13	1.09692e-167	1.52421e-13	2.21651e-82	1.21216e-76	0.459906	0.0382758	CPEB2	hyper BM-CRC
chr4	15004611	15006760	2150	*	13	1.09692e-167	1.52421e-13	2.21651e-82	1.21216e-76	0.459906	0.0382758	RP11	hyper BM-CRC
chr4	15004611	15006760	2150	*	13	1.09692e-167	1.52421e-13	2.21651e-82	1.21216e-76	0.459906	0.0382758	665G4.1	hyper BM-CRC
chr6	30684340	30689844	5505	*	64	2.43772e-73	1.91294e-28	8.47523e-23	3.5069e-72	-0.206419	0.0045293	TUBB	hyper BM-CRC
chr6	30684340	30689844	5505	*	64	2.43772e-73	1.91294e-28	8.47523e-23	3.5069e-72	-0.206419	0.0045293	MDC1	hyper BM-CRC
chr20	49126432	49127687	1256	*	9	5.07161e-107	5.75218e-17	7.54383e-74	6.34607e-70	-0.092806	0.00736633	PTPN1	hyper BM-CRC
chr14	95623684	95624293	610	*	10	1.54831e-103	2.11331e-17	1.59233e-55	1.72978e-69	0.483307	0.0592602	DICER1	hyper BM-CRC
chr14	95623684	95624293	610	*	10	1.54831e-103	2.11331e-17	1.59233e-55	1.72978e-69	0.483307	0.0592602	AS1	hyper BM-CRC
chr14	95623684	95624293	610	*	10	1.54831e-103	2.11331e-17	1.59233e-55	1.72978e-69	0.483307	0.0592602	DICER1	hyper BM-CRC
chr10	43902618	43904864	2247	*	20	2.3671e-104	1.63765e-17	5.74938e-71	9.56881e-69	0.413457	0.0276522	HNRNPF	hyper BM-CRC
chr3	5019494	5022142	2649	*	13	9.36578e-125	2.05633e-22	7.62873e-53	1.20036e-68	0.196238	0.0179786	BHLHE40	hyper BM-CRC
chr3	5019494	5022142	2649	*	13	9.36578e-125	2.05633e-22	7.62873e-53	1.20036e-68	0.196238	0.0179786	BHLHE40	hyper BM-CRC
chr3	5019494	5022142	2649	*	13	9.36578e-125	2.05633e-22	7.62873e-53	1.20036e-68	0.196238	0.0179786	AS1	hyper BM-CRC
chr2	120769933	120771169	1237	*	7	1.31867e-104	6.82372e-21	1.18733e-70	1.55637e-68	0.251437	0.0328407	EPB41L5	hyper BM-CRC
chr5	86563744	86564760	1017	*	9	1.38381e-90	1.84786e-29	8.01026e-47	8.84019e-58	-0.100528	0.0122342	RASA1	hyper BM-CRC
chr6	32935025	32941389	6365	*	87	2.66527e-55	2.97027e-30	7.19619e-11	3.28226e-57	0.0917967	0.0117342	BRD2	hyper BM-CRC
chr6	32935025	32941389	6365	*	87	2.66527e-55	2.97027e-30	7.19619e-11	3.28226e-57	0.0917967	0.0117342	BRD2	hyper BM-CRC
chr6	32935025	32941389	6365	*	87	2.66527e-55	2.97027e-30	7.19619e-11	3.28226e-57	0.0917967	0.0117342	IT1	hyper BM-CRC
chr6	32935025	32941389	6365	*	87	2.66527e-55	2.97027e-30	7.19619e-11	3.28226e-57	0.0917967	0.0117342	HLA	hyper BM-CRC
chr6	32935025	32941389	6365	*	87	2.66527e-55	2.97027e-30	7.19619e-11	3.28226e-57	0.0917967	0.0117342	DMA	hyper BM-CRC
chr6	32935025	32941389	6365	*	87	2.66527e-55	2.97027e-30	7.19619e-11	3.28226e-57	0.0917967	0.0117342	XXbac	hyper BM-CRC
chr6	32935025	32941389	6365	*	87	2.66527e-55	2.97027e-30	7.19619e-11	3.28226e-57	0.0917967	0.0117342	BPG181M17.6	hyper BM-CRC
chr3	33758870	33760473	1604	*	11	3.57045e-85	7.30006e-12	2.63018e-58	8.1318e-57	0.167367	0.00624684	CLASP2	hyper BM-CRC
chr14	59655074	59656055	982	*	10	1.98308e-78	7.81317e-24	9.64579e-50	2.2247e-55	-0.096273	0.0034256	DAAM1	hyper BM-CRC
chr6	31508665	31510735	2071	*	26	4.445e-99	1.94804e-19	5.56176e-38	1.89285e-54	-0.148081	0.00518452	DDX39B	hyper BM-CRC
chr6	31508665	31510735	2071	*	26	4.445e-99	1.94804e-19	5.56176e-38	1.89285e-54	-0.148081	0.00518452	AS1	hyper BM-CRC
chr6	31508665	31510735	2071	*	26	4.445e-99	1.94804e-19	5.56176e-38	1.89285e-54	-0.148081	0.00518452	DDX39B	hyper BM-CRC
chr6	31508665	31510735	2071	*	26	4.445e-99	1.94804e-19	5.56176e-38	1.89285e-54	-0.148081	0.00518452	ATP6V1G2	hyper BM-CRC
chr6	31508665	31510735	2071	*	26	4.445e-99	1.94804e-19	5.56176e-38	1.89285e-54	-0.148081	0.00518452	DDX39B	hyper BM-CRC
chr6	31508665	31510735	2071	*	26	4.445e-99	1.94804e-19	5.56176e-38	1.89285e-54	-0.148081	0.00518452	SNORD84	hyper BM-CRC
chr5	150632248	150632662	415	*	6	6.29409e-73	2.3839e-29	1.63525e-47	4.92982e-54	0.310297	0.0665796	GM2A	hyper BM-CRC
chr10	129924035	129924700	666	*	7	6.47521e-78	7.67805e-21	3.54789e-49	5.47955e-54	0.0331985	0.000602006	MKI67	hyper BM-CRC
chr16	70322827	70323915	1089	*	9	5.13149e-89	8.655e-21	4.24936e-53	1.06275e-53	0.145287	0.0206344	DDX19B	hyper BM-CRC
chr16	70322827	70323915	1089	*	9	5.13149e-89	8.655e-21	4.24936e-53	1.06275e-53	0.145287	0.0206344	AARS	hyper BM-CRC
chr20	33103246	33104576	1331	*	12	5.88647e-79	2.3801e-34	5.92769e-35	1.64927e-53	-0.0922068	0.000637885	DYNLRB1	hyper BM-CRC
chr10	15209775	15210830	1056	*	7	4.86555e-87	7.89933e-09	2.99087e-58	2.34816e-52	0.181002	0.0349793	NMT2	hyper BM-CRC
chr18	12376199	12378044	1846	*	11	1.51801e-88	9.66278e-14	1.6369e-54	5.27398e-51	0.144061	0.00728291	AFG3L2	hyper BM-CRC
chr1	47081524	47082869	1346	*	9	2.01425e-71	1.85611e-15	3.65509e-50	2.2821e-49	0.382854	0.0566118	MKNK1	hyper BM-CRC
chr1	47081524	47082869	1346	*	9	2.01425e-71	1.85611e-15	3.65509e-50	2.2821e-49	0.382854	0.0566118	MOB3C	hyper BM-CRC
chr5	176943423	176944438	1016	*	10	3.0712e-69	1.39787e-21	2.13697e-38	1.92378e-48	-0.107729	0.000950555	DDX41	hyper BM-CRC
chr8	54755419	54756224	806	*	16	7.83237e-69	8.68788e-11	8.76847e-42	1.43704e-44	-0.137181	0.000949201	ATP6V1H	hyper BM-CRC
chr1	154954885	154956500	1616	*	10	9.61682e-70	3.54472e-11	2.22979e-49	2.20867e-44	-0.131986	0.000309955	FLAD1	hyper BM-CRC
chr1	150206137	150208087	1951	*	10	2.73381e-61	7.19619e-17	2.21805e-37	1.18114e-43	-0.114363	0.00445388	ANP32E	hyper BM-CRC
chr1	156571159	156571598	440	*	9	4.11828e-60	1.12032e-30	6.53914e-16	3.95597e-43	0.0680323	0.0495383	GPATCH4	hyper BM-CRC
chr19	50528391	50529510	1120	*	12	2.65196e-68	3.80773e-14	2.49612e-43	4.3306e-43	-0.101919	0.00653238	ZNF473	hyper BM-CRC
chr19	50528391	50529510	1120	*	12	2.65196e-68	3.80773e-14	2.49612e-43	4.3306e-43	-0.101919	0.00653238	VRK3	hyper BM-CRC
chr5	134240166	134241313	1148	*	12	1.64305e-69	2.59149e-08	2.52208e-47	5.65557e-42	0.134469	0.014391	PCBD2	hyper BM-CRC
chr6	42951711	42952517	807	*	10	8.57333e-59	8.73218e-12	1.534e-42	1.34567e-39	-0.0972323	0.00104709	PPP2R5D	hyper BM-CRC
chr4	89513149	89514179	1031	*	10	7.69708e-60	7.89485e-15	4.38149e-38	1.06638e-38	-0.0846417	0.000489377	HERC3	hyper BM-CRC
chr8	42697887	42698936	1050	*	8	1.73184e-60	5.58334e-12	1.19204e-36	1.237e-38	0.077473	0.0112825	THAP1	hyper BM-CRC
chr16	31519317	31519964	648	*	8	6.09987e-67	4.07517e-16	1.3565e-38	4.54154e-37	0.117314	0.0222654	RP11	hyper BM-CRC
chr16	31519317	31519964	648	*	8	6.09987e-67	4.07517e-16	1.3565e-38	4.54154e-37	0.117314	0.0222654	452L6.7	hyper BM-CRC
chr16	31519317	31519964	648	*	8	6.09987e-67	4.07517e-16	1.3565e-38	4.54154e-37	0.117314	0.0222654	C16orf58	hyper BM-CRC
chr2	230786584	230787808	1225	*	7	3.87268e-58	8.61708e-18	6.28584e-31	8.02758e-37	0.0758191	0.022095	FBXO36	hyper BM-CRC
chr2	230786584	230787808	1225	*	7	3.87268e-58	8.61708e-18	6.28584e-31	8.02758e-37	0.0758191	0.022095	TRIP12	hyper BM-CRC
chr7	23144799	23146236	1438	*	12	3.30255e-56	1.32982e-15	9.27922e-30	4.06941e-36	-0.0712152	0.00492552	KLHL7	hyper BM-CRC
chr7	23144799	23146236	1438	*	12	3.30255e-56	1.32982e-15	9.27922e-30	4.06941e-36	-0.0712152	0.00492552	KLHL7	hyper BM-CRC
chr7	23144799	23146236	1438	*	12	3.30255e-56	1.32982e-15	9.27922e-30	4.06941e-36	-0.0712152	0.00492552	AS1	hyper BM-CRC
chr1	229760606	229762532	1927	*	9	2.13729e-59	2.94943e-11	2.64346e-33	3.08001e-35	-0.103588	0.00775381	URB2	hyper BM-CRC
chr1	229760606	229762532	1927	*	9	2.13729e-59	2.94943e-11	2.64346e-33	3.08001e-35	-0.103588	0.00775381	TAF5L	hyper BM-CRC
chr14	76451771	76452459	689	*	7	1.82732e-51	5.23633e-11	1.64434e-35	5.56799e-35	0.221284	0.0358655	IFT43	hyper BM-CRC
chr1	45769454	45769727	274	*	5	1.57659e-45	1.07525e-30	1.94977e-16	6.82654e-35	0.0783167	0.0435911	ZSWIM5	hyper BM-CRC
chr6	32811495	32813715	2221	*	43	1.05501e-88	0.000508828	2.44281e-50	1.07412e-34	0.178326	0.0245732	TAPSAR1	hyper BM-CRC
chr6	32811495	32813715	2221	*	43	1.05501e-88	0.000508828	2.44281e-50	1.07412e-34	0.178326	0.0245732	PSMB9	hyper BM-CRC
chr6	32811495	32813715	2221	*	43	1.05501e-88	0.000508828	2.44281e-50	1.07412e-34	0.178326	0.0245732	PSMB8	hyper BM-CRC
chr6	32811495	32813715	2221	*	43	1.05501e-88	0.000508828	2.44281e-50	1.07412e-34	0.178326	0.0245732	TAP1	hyper BM-CRC
chr6	131949010	131949711	702	*	7	5.48262e-46	1.56938e-14	1.02169e-27	1.8217e-34	0.105942	0.0271331	ENPP3	hyper BM-CRC
chr6	131949010	131949711	702	*	7	5.48262e-46	1.56938e-14	1.02169e-27	1.8217e-34	0.105942	0.0271331	MED23	hyper BM-CRC
chr17	7760044	7761459	1416	*	11	1.17808e-51	5.04972e-29	1.1154e-15	9.75961e-34	0.117452	0.0606543	CYB5D1	hyper BM-CRC
chr17	7760044	7761459	1416	*	11	1.17808e-51	5.04972e-29	1.1154e-15	9.75961e-34	0.117452	0.0606543	LSMD1	hyper BM-CRC
chr6	16128926	16130102	1177	*	10	6.76144e-47	1.86272e-15	9.41937e-24	1.33472e-33	0.106709	0.0204439	MYLIP	hyper BM-CRC
chr14	105487215	105488366	1152	*	8	5.92102e-45	1.5912e-17	3.3233e-25	1.60495e-33	-0.0905627	0.00354833	CDCA4	hyper BM-CRC
chr4	89204953	89206201	1249	*	11	4.77325e-47	8.54594e-19	7.742e-28	2.13709e-32	0.0921305	0.0178307	RP11	hyper BM-CRC
chr4	89204953	89206201	1249	*	11	4.77325e-47	8.54594e-19	7.742e-28	2.13709e-32	0.0921305	0.0178307	10L7.1	hyper BM-CRC
chr4	89204953	89206201	1249	*	11	4.77325e-47	8.54594e-19	7.742e-28	2.13709e-32	0.0921305	0.0178307	PPM1K	hyper BM-CRC
chr2	97202260	97202475	216	*	5	9.53554e-43	1.87104e-11	4.00283e-34	2.43413e-32	0.0899352	0.0295513		hyper BM-CRC
chr11	65819332	65820391	1060	*	12	1.05079e-45	3.93906e-23	4.24223e-12	4.94292e-32	0.0448451	0.0112799	SF3B2	hyper BM-CRC
chr6	33167488	33169731	2244	*	28	4.12975e-59	1.54248e-13	1.12992e-16	2.69717e-31	-0.0692543	0.00820785	SLC39A7	hyper BM-CRC
chr6	33167488	33169731	2244	*	28	4.12975e-59	1.54248e-13	1.12992e-16	2.69717e-31	-0.0692543	0.00820785	RXRB	hyper BM-CRC
chr6	31801685	31804159	2475	*	28	4.15843e-55	2.19164e-15	6.43557e-12	9.58871e-31	-0.0730423	0.0118784	C6orf48	hyper BM-CRC
chr6	31801685	31804159	2475	*	28	4.15843e-55	2.19164e-15	6.43557e-12	9.58871e-31	-0.0730423	0.0118784	SNORD48	hyper BM-CRC
chr16	3208203	3209180	978	*	5	2.76531e-46	3.9344e-08	1.56513e-34	1.47353e-30	0.208768	0.0310489		hyper BM-CRC
chr7	116592956	116594619	1664	*	18	3.88702e-54	1.83712e-15	1.52138e-14	1.64741e-30	0.0577466	0.0110802	ST7	hyper BM-CRC
chr7	116592956	116594619	1664	*	18	3.88702e-54	1.83712e-15	1.52138e-14	1.64741e-30	0.0577466	0.0110802	ST7	hyper BM-CRC
chr7	116592956	116594619	1664	*	18	3.88702e-54	1.83712e-15	1.52138e-14	1.64741e-30	0.0577466	0.0110802	OT4	hyper BM-CRC
chr7	116592956	116594619	1664	*	18	3.88702e-54	1.83712e-15	1.52138e-14	1.64741e-30	0.0577466	0.0110802	ST7	hyper BM-CRC
chr7	116592956	116594619	1664	*	18	3.88702e-54	1.83712e-15	1.52138e-14	1.64741e-30	0.0577466	0.0110802	AS1	hyper BM-CRC
chr12	58145283	58147425	2143	*	19	5.23749e-52	9.90866e-18	2.27291e-08	2.95991e-30	0.123713	0.0258343	CDK4	hyper BM-CRC
chr6	33280390	33282736	2347	*	36	5.41349e-57	1.2658e-16	3.21502e-07	3.57719e-30	-0.0583534	0.0032472	TAPBP	hyper BM-CRC
chr6	33280390	33282736	2347	*	36	5.41349e-57	1.2658e-16	3.21502e-07	3.57719e-30	-0.0583534	0.0032472	ZBTB22	hyper BM-CRC
chr11	6704297	6704982	686	*	14	7.7502e-47	1.01269e-10	4.41393e-29	5.54099e-30	-0.063511	0.00080912	MRPL17	hyper BM-CRC
chr14	35451556	35452602	1047	*	14	5.78842e-52	2.11708e-10	3.18438e-28	1.05402e-29	-0.0982302	0.00482002	SRP54	hyper BM-CRC
chr14	35451556	35452602	1047	*	14	5.78842e-52	2.11708e-10	3.18438e-28	1.05402e-29	-0.0982302	0.00482002	RP11	hyper BM-CRC
chr14	35451556	35452602	1047	*	14	5.78842e-52	2.11708e-10	3.18438e-28	1.05402e-29	-0.0982302	0.00482002	85K15.2	hyper BM-CRC
chr17	7306613	7308032	1420	*	9	6.56884e-44	9.80807e-07	1.13585e-32	1.78965e-29	0.127942	0.0195941	TMEM256	hyper BM-CRC
chr17	7306613	7308032	1420	*	9	6.56884e-44	9.80807e-07	1.13585e-32	1.78965e-29	0.127942	0.0195941	PLSCR3	hyper BM-CRC
chr17	7306613	7308032	1420	*	9	6.56884e-44	9.80807e-07	1.13585e-32	1.78965e-29	0.127942	0.0195941	C17orf61	hyper BM-CRC
chr17	7306613	7308032	1420	*	9	6.56884e-44	9.80807e-07	1.13585e-32	1.78965e-29	0.127942	0.0195941	PLSCR3	hyper BM-CRC
chr17	7306613	7308032	1420	*	9	6.56884e-44	9.80807e-07	1.13585e-32	1.78965e-29	0.127942	0.0195941	TMEM256	hyper BM-CRC
chr11	66034784	66036932	2149	*	43	1.45043e-66	0.000199526	2.93699e-33	2.09298e-29	0.122764	0.0107186	KLC2	hyper BM-CRC
chr11	66034784	66036932	2149	*	43	1.45043e-66	0.000199526	2.93699e-33	2.09298e-29	0.122764	0.0107186	RAB1B	hyper BM-CRC
chr11	66034784	66036932	2149	*	43	1.45043e-66	0.000199526	2.93699e-33	2.09298e-29	0.122764	0.0107186	RP11	hyper BM-CRC
chr11	66034784	66036932	2149	*	43	1.45043e-66	0.000199526	2.93699e-33	2.09298e-29	0.122764	0.0107186	867G23.2	hyper BM-CRC
chr11	809279	810321	1043	*	13	1.20648e-45	1.93285e-10	5.90429e-25	1.22932e-28	-0.0705703	0.00487954	RPLP2	hyper BM-CRC
chr11	809279	810321	1043	*	13	1.20648e-45	1.93285e-10	5.90429e-25	1.22932e-28	-0.0705703	0.00487954	PIDD	hyper BM-CRC
chr6	32861071	32862953	1883	*	26	1.46547e-52	4.62465e-20	1.27936e-12	2.37909e-28	0.0647886	0.0100668		hyper BM-CRC
chr22	50682691	50684054	1364	*	13	3.32066e-48	1.84685e-08	2.318e-32	2.57134e-28	0.1053	0.00604216	TUBGCP6	hyper BM-CRC
chr22	50682691	50684054	1364	*	13	3.32066e-48	1.84685e-08	2.318e-32	2.57134e-28	0.1053	0.00604216	HDAC10	hyper BM-CRC
chr22	50682691	50684054	1364	*	13	3.32066e-48	1.84685e-08	2.318e-32	2.57134e-28	0.1053	0.00604216	MAPK12	hyper BM-CRC
chr8	101963358	101965529	2172	*	12	7.04102e-48	3.99836e-11	5.43695e-15	4.89631e-28	0.0450551	0.00996477	YWHAZ	hyper BM-CRC
chr12	16063771	16064533	763	*	8	6.3087e-41	1.84728e-11	1.53335e-29	5.36937e-28	-0.0729214	0.00296574	DERA	hyper BM-CRC
chr19	42724150	42724717	568	*	9	7.86822e-39	2.53683e-10	3.81304e-27	5.40571e-28	-0.0460007	0.00533891	ZNF526	hyper BM-CRC
chr19	42724150	42724717	568	*	9	7.86822e-39	2.53683e-10	3.81304e-27	5.40571e-28	-0.0460007	0.00533891	DEDD2	hyper BM-CRC
chr11	62389256	62389777	522	*	8	1.76406e-40	1.13083e-17	5.31408e-22	6.6209e-28	0.0225417	0.00476343	B3GAT3	hyper BM-CRC
chr18	9333974	9335432	1459	*	9	2.95768e-46	2.87405e-11	1.90162e-21	7.6042e-28	0.100545	0.0352851	TWSG1	hyper BM-CRC
chr18	9333974	9335432	1459	*	9	2.95768e-46	2.87405e-11	1.90162e-21	7.6042e-28	0.100545	0.0352851	RP11	hyper BM-CRC
chr18	9333974	9335432	1459	*	9	2.95768e-46	2.87405e-11	1.90162e-21	7.6042e-28	0.100545	0.0352851	888D10.3	hyper BM-CRC
chr11	114270563	114271629	1067	*	12	2.00361e-48	3.38263e-12	1.3421e-23	9.85679e-28	-0.0676588	0.00266689	RBM7	hyper BM-CRC
chr11	114270563	114271629	1067	*	12	2.00361e-48	3.38263e-12	1.3421e-23	9.85679e-28	-0.0676588	0.00266689	RP11	hyper BM-CRC
chr11	114270563	114271629	1067	*	12	2.00361e-48	3.38263e-12	1.3421e-23	9.85679e-28	-0.0676588	0.00266689	212D19.4	hyper BM-CRC
chr11	114270563	114271629	1067	*	12	2.00361e-48	3.38263e-12	1.3421e-23	9.85679e-28	-0.0676588	0.00266689	C11orf71	hyper BM-CRC
chr6	30180688	30182244	1557	*	37	6.97549e-58	4.86704e-05	7.58388e-30	1.54481e-27	0.116808	0.00765324	TRIM26	hyper BM-CRC
chr5	141015659	141017269	1611	*	11	6.13096e-44	1.17158e-11	9.50406e-19	4.19253e-27	0.141361	0.0274843	RELL2	hyper BM-CRC
chr5	141015659	141017269	1611	*	11	6.13096e-44	1.17158e-11	9.50406e-19	4.19253e-27	0.141361	0.0274843	HDAC3	hyper BM-CRC
chr7	73256360	73257083	724	*	12	7.70031e-42	9.2616e-11	1.82498e-24	4.44847e-27	-0.087048	0.0052284	WBSCR27	hyper BM-CRC
chr1	39338480	39339986	1507	*	13	3.36454e-44	6.42093e-15	1.0255e-19	9.16907e-27	-0.068657	0.00131957	RP5	hyper BM-CRC
chr1	39338480	39339986	1507	*	13	3.36454e-44	6.42093e-15	1.0255e-19	9.16907e-27	-0.068657	0.00131957	864K19.4	hyper BM-CRC
chr1	39338480	39339986	1507	*	13	3.36454e-44	6.42093e-15	1.0255e-19	9.16907e-27	-0.068657	0.00131957	MYCBP	hyper BM-CRC
chr1	39338480	39339986	1507	*	13	3.36454e-44	6.42093e-15	1.0255e-19	9.16907e-27	-0.068657	0.00131957	GJA9	hyper BM-CRC
chr6	12011312	12013002	1691	*	8	5.12744e-43	4.94788e-16	1.76941e-22	9.8828e-27	0.0721835	0.00618585	HIVEP1	hyper BM-CRC
chr6	170101504	170103058	1555	*	12	1.52862e-44	1.7851e-07	7.00125e-23	1.24485e-26	0.133139	0.0216709	C6orf120	hyper BM-CRC
chr6	170101504	170103058	1555	*	12	1.52862e-44	1.7851e-07	7.00125e-23	1.24485e-26	0.133139	0.0216709	WDR27	hyper BM-CRC
chr3	48593395	48594968	1574	*	11	9.40037e-44	1.69438e-07	9.21436e-26	1.42015e-26	-0.0835002	0.00249404	PFKFB4	hyper BM-CRC
chr16	29972939	29973734	796	*	6	2.33836e-38	1.23125e-14	9.67499e-26	1.74214e-26	0.375485	0.0651421	TMEM219	hyper BM-CRC
chr1	109825518	109826417	900	*	6	3.00579e-40	4.63669e-11	1.84312e-25	2.25841e-26	0.0816529	0.019669	PSRC1	hyper BM-CRC
chr20	25228251	25229376	1126	*	9	8.76343e-38	5.52357e-23	1.97853e-16	2.67535e-26	0.052279	0.0264957	PYGB	hyper BM-CRC
chr6	157098119	157100278	2160	*	11	4.7272e-35	9.89566e-17	6.5285e-16	2.91288e-26	0.0753908	0.0194096	ARID1B	hyper BM-CRC
chr6	157098119	157100278	2160	*	11	4.7272e-35	9.89566e-17	6.5285e-16	2.91288e-26	0.0753908	0.0194096	RP11	hyper BM-CRC
chr6	157098119	157100278	2160	*	11	4.7272e-35	9.89566e-17	6.5285e-16	2.91288e-26	0.0753908	0.0194096	230C9.2	hyper BM-CRC
chr7	99516845	99517509	665	*	10	4.90621e-38	1.07707e-09	8.64156e-29	3.45709e-26	0.115148	0.0582487	TRIM4	hyper BM-CRC
chr7	90032535	90033375	841	*	8	8.38312e-36	1.04652e-14	8.80668e-19	5.26707e-26	0.0642532	0.0186249	CLDN12	hyper BM-CRC
chr7	90032535	90033375	841	*	8	8.38312e-36	1.04652e-14	8.80668e-19	5.26707e-26	0.0642532	0.0186249	CTB	hyper BM-CRC
chr7	90032535	90033375	841	*	8	8.38312e-36	1.04652e-14	8.80668e-19	5.26707e-26	0.0642532	0.0186249	13L3.1	hyper BM-CRC
chr7	139477474	139478495	1022	*	10	1.33227e-36	1.45445e-09	1.14044e-14	9.67539e-26	-0.0820956	0.000470308	TBXAS1	hyper BM-CRC
chr7	139477474	139478495	1022	*	10	1.33227e-36	1.45445e-09	1.14044e-14	9.67539e-26	-0.0820956	0.000470308	HIPK2	hyper BM-CRC
chr19	4831543	4832024	482	*	8	1.23034e-39	2.78749e-13	1.3339e-23	1.67601e-25	-0.0804025	0.00206027	TICAM1	hyper BM-CRC
chr19	18390607	18392889	2283	*	12	1.106e-27	1.36533e-15	1.11933e-18	2.20189e-25	0.0411261	0.0137009	MIR3188	hyper BM-CRC
chr19	18390607	18392889	2283	*	12	1.106e-27	1.36533e-15	1.11933e-18	2.20189e-25	0.0411261	0.0137009	JUND	hyper BM-CRC
chr2	28614438	28616570	2133	*	10	1.402e-29	3.40781e-15	9.85643e-13	2.53581e-25	-0.0606487	0.00735881	FOSL2	hyper BM-CRC
chr2	28614438	28616570	2133	*	10	1.402e-29	3.40781e-15	9.85643e-13	2.53581e-25	-0.0606487	0.00735881	AC104695.3	hyper BM-CRC
chr11	6624409	6625293	885	*	14	7.06671e-41	1.28883e-11	5.23428e-15	2.6878e-25	0.0571993	0.0178229	ILK	hyper BM-CRC
chr11	6624409	6625293	885	*	14	7.06671e-41	1.28883e-11	5.23428e-15	2.6878e-25	0.0571993	0.0178229	RRP8	hyper BM-CRC
chr11	6624409	6625293	885	*	14	7.06671e-41	1.28883e-11	5.23428e-15	2.6878e-25	0.0571993	0.0178229	RP11	hyper BM-CRC
chr11	6624409	6625293	885	*	14	7.06671e-41	1.28883e-11	5.23428e-15	2.6878e-25	0.0571993	0.0178229	732A19.8	hyper BM-CRC
chr6	24402120	24403712	1593	*	10	1.15526e-37	8.13294e-21	1.67445e-13	2.7665e-25	0.055597	0.0130622	MRS2	hyper BM-CRC
chr5	149828673	149829522	850	*	12	5.50777e-49	0.0001514	3.7125e-34	3.00556e-25	0.183649	0.0158293	RPS14	hyper BM-CRC
chr8	102217569	102218365	797	*	9	7.23239e-37	2.4132e-11	1.91913e-22	4.09126e-25	0.0803106	0.0252649	ZNF706	hyper BM-CRC
chr3	122283009	122283684	676	*	13	6.85862e-42	7.55252e-09	3.03371e-29	1.13416e-24	0.102105	0.0161473	DTX3L	hyper BM-CRC
chr3	122283009	122283684	676	*	13	6.85862e-42	7.55252e-09	3.03371e-29	1.13416e-24	0.102105	0.0161473	PARP9	hyper BM-CRC
chr1	212605702	212606819	1118	*	5	2.50829e-41	2.75283e-09	1.54389e-27	1.1749e-24	0.10708	0.0209013	NENF	hyper BM-CRC
chr7	1014699	1015730	1032	*	9	6.142e-45	1.29864e-07	5.97136e-22	1.38614e-24	0.0722243	0.0130197	COX19	hyper BM-CRC
chr11	118306465	118307782	1318	*	5	1.38821e-34	4.48756e-11	1.75062e-26	1.43113e-24	0.145814	0.0341996	KMT2A	hyper BM-CRC
chr15	59279406	59280719	1314	*	10	6.26049e-40	5.23673e-07	1.2173e-24	1.86831e-24	0.0553008	0.0127241	RNF111	hyper BM-CRC
chr15	75870836	75872043	1208	*	11	4.63325e-32	5.50489e-20	6.3498e-10	2.88938e-24	0.0824839	0.00608095	PTPN9	hyper BM-CRC
chr15	75870836	75872043	1208	*	11	4.63325e-32	5.50489e-20	6.3498e-10	2.88938e-24	0.0824839	0.00608095	CTD	hyper BM-CRC
chr15	75870836	75872043	1208	*	11	4.63325e-32	5.50489e-20	6.3498e-10	2.88938e-24	0.0824839	0.00608095	2323K18.1	hyper BM-CRC
chr13	60970210	60971344	1135	*	10	4.09775e-40	3.08876e-11	7.90754e-20	3.03832e-24	0.0956404	0.0180355	TDRD3	hyper BM-CRC
chr7	72935712	72937120	1409	*	11	1.48763e-37	4.9765e-15	2.18132e-13	3.22121e-24	0.0470808	0.0144073	BAZ1B	hyper BM-CRC
chr6	31632171	31634875	2705	*	44	4.3002e-39	7.04183e-13	3.49463e-07	3.34325e-24	0.167466	0.0264639	CSNK2B	hyper BM-CRC
chr6	31632171	31634875	2705	*	44	4.3002e-39	7.04183e-13	3.49463e-07	3.34325e-24	0.167466	0.0264639	CSNK2B	hyper BM-CRC
chr6	31632171	31634875	2705	*	44	4.3002e-39	7.04183e-13	3.49463e-07	3.34325e-24	0.167466	0.0264639	LY6G5B	hyper BM-CRC
chr6	31632171	31634875	2705	*	44	4.3002e-39	7.04183e-13	3.49463e-07	3.34325e-24	0.167466	0.0264639	GPANK1	hyper BM-CRC
chr15	75745703	75748568	2866	*	12	4.67451e-25	2.72451e-16	1.45241e-08	4.76259e-24	0.0454881	0.0168049	SIN3A	hyper BM-CRC
chr22	46932353	46934089	1737	*	10	5.43801e-43	0.00663475	1.79691e-32	5.28306e-24	-0.125749	0.00385862	CELSR1	hyper BM-CRC
chr7	2414218	2414985	768	*	4	2.78267e-36	1.78593e-05	1.50715e-27	6.57676e-24	0.108492	0.0235741	EIF3B	hyper BM-CRC
chr2	37423814	37424104	291	*	3	1.47163e-29	1.54858e-23	5.27039e-15	7.7677e-24	0.10661	0.0549144	CEBPZ	hyper BM-CRC
chr2	37423814	37424104	291	*	3	1.47163e-29	1.54858e-23	5.27039e-15	7.7677e-24	0.10661	0.0549144	AS1	hyper BM-CRC
chr1	230202380	230203783	1404	*	10	1.29615e-32	9.69465e-07	1.19995e-15	7.871e-24	0.0471	0.0119224	GALNT2	hyper BM-CRC
chr7	116164108	116165563	1456	*	16	2.98029e-40	0.000106622	1.78899e-26	9.76202e-24	0.102743	0.0241379	CAV1	hyper BM-CRC
chr11	62438854	62439866	1013	*	15	5.56642e-40	8.54883e-12	1.24885e-20	1.01389e-23	-0.0637285	0.00532094	C11orf83	hyper BM-CRC
chr11	62438854	62439866	1013	*	15	5.56642e-40	8.54883e-12	1.24885e-20	1.01389e-23	-0.0637285	0.00532094	C11orf48	hyper BM-CRC
chr13	76111785	76113014	1230	*	9	2.70351e-41	0.000121686	7.7915e-26	1.05874e-23	0.0633758	0.00901361	COMMD6	hyper BM-CRC
chr7	99102081	99103043	963	*	14	6.10033e-45	5.78474e-07	2.08265e-22	1.19052e-23	0.108782	0.0153011	ZKSCAN5	hyper BM-CRC
chr11	64794610	64795040	431	*	9	1.04414e-34	4.08323e-11	1.726e-21	2.92174e-23	0.0669027	0.00929369	RP11	hyper BM-CRC
chr11	64794610	64795040	431	*	9	1.04414e-34	4.08323e-11	1.726e-21	2.92174e-23	0.0669027	0.00929369	399J13.3	hyper BM-CRC
chr11	64794610	64795040	431	*	9	1.04414e-34	4.08323e-11	1.726e-21	2.92174e-23	0.0669027	0.00929369	SNX15	hyper BM-CRC
chr6	143381505	143382498	994	*	11	1.51108e-35	1.66362e-15	3.3385e-12	3.49427e-23	0.133357	0.0262105	AIG1	hyper BM-CRC
chr14	105647194	105648224	1031	*	7	1.6427e-36	4.20758e-05	2.15293e-27	4.06089e-23	0.0713791	0.00612765	RP11	hyper BM-CRC
chr14	105647194	105648224	1031	*	7	1.6427e-36	4.20758e-05	2.15293e-27	4.06089e-23	0.0713791	0.00612765	44N21.4	hyper BM-CRC
chr14	105647194	105648224	1031	*	7	1.6427e-36	4.20758e-05	2.15293e-27	4.06089e-23	0.0713791	0.00612765	NUDT14	hyper BM-CRC
chr11	108463728	108464498	771	*	9	2.87412e-43	0.000286043	2.81909e-22	4.52982e-23	-0.0611695	0.000783395	EXPH5	hyper BM-CRC
chr7	90892894	90894714	1821	*	11	3.21256e-38	8.14412e-09	9.33723e-21	5.03833e-23	-0.0646327	0.00205845	FZD1	hyper BM-CRC
chr19	59055127	59056626	1500	*	10	4.15015e-32	6.2418e-10	2.92817e-16	5.65375e-23	-0.0821573	0.0032516	TRIM28	hyper BM-CRC
chr17	20059029	20060038	1010	*	10	1.23154e-36	0.0349737	2.50717e-30	6.76399e-23	-0.0177354	0.00052184	SPECC1	hyper BM-CRC
chr20	3800762	3801622	861	*	9	6.52974e-36	2.0346e-14	2.74685e-16	7.73779e-23	0.0404159	0.01677	AP5S1	hyper BM-CRC
chr6	30709670	30713097	3428	*	51	2.48583e-43	1.10517e-10	1.11976e-05	7.78458e-23	-0.168631	0.000339254	XXbac	hyper BM-CRC
chr6	30709670	30713097	3428	*	51	2.48583e-43	1.10517e-10	1.11976e-05	7.78458e-23	-0.168631	0.000339254	BPG252P9.10	hyper BM-CRC
chr6	30709670	30713097	3428	*	51	2.48583e-43	1.10517e-10	1.11976e-05	7.78458e-23	-0.168631	0.000339254	FLOT1	hyper BM-CRC
chr6	30709670	30713097	3428	*	51	2.48583e-43	1.10517e-10	1.11976e-05	7.78458e-23	-0.168631	0.000339254	IER3	hyper BM-CRC
chr4	2420260	2421411	1152	*	9	1.9983e-35	3.35813e-07	6.0294e-15	1.91895e-22	0.0902639	0.0149623	RP11	hyper BM-CRC
chr4	2420260	2421411	1152	*	9	1.9983e-35	3.35813e-07	6.0294e-15	1.91895e-22	0.0902639	0.0149623	503N18.1	hyper BM-CRC
chr4	2420260	2421411	1152	*	9	1.9983e-35	3.35813e-07	6.0294e-15	1.91895e-22	0.0902639	0.0149623	ZFYVE28	hyper BM-CRC
chr6	32094729	32096945	2217	*	42	3.35623e-51	4.16052e-10	8.43945e-09	3.21529e-22	0.16886	0.0167507	ATF6B	hyper BM-CRC
chr6	32094729	32096945	2217	*	42	3.35623e-51	4.16052e-10	8.43945e-09	3.21529e-22	0.16886	0.0167507	FKBPL	hyper BM-CRC
chr14	52455552	52456445	894	*	3	5.36382e-32	1.42198e-07	1.2669e-24	3.70564e-22	0.187247	0.0554445	C14orf166	hyper BM-CRC
chr17	58469253	58469941	689	*	5	2.74485e-32	2.44704e-13	1.60248e-19	3.70581e-22	0.130359	0.0406696	C17orf64	hyper BM-CRC
chr17	58469253	58469941	689	*	5	2.74485e-32	2.44704e-13	1.60248e-19	3.70581e-22	0.130359	0.0406696	USP32	hyper BM-CRC
chr12	1099823	1101044	1222	*	8	1.07098e-33	1.27506e-10	3.42443e-23	3.84234e-22	0.0678629	0.0167343	ERC1	hyper BM-CRC
chr12	1099823	1101044	1222	*	8	1.07098e-33	1.27506e-10	3.42443e-23	3.84234e-22	0.0678629	0.0167343	RP11	hyper BM-CRC
chr12	1099823	1101044	1222	*	8	1.07098e-33	1.27506e-10	3.42443e-23	3.84234e-22	0.0678629	0.0167343	359B12.2	hyper BM-CRC
chr16	85645063	85647010	1948	*	13	7.66399e-32	6.40035e-14	7.4825e-11	3.8507e-22	0.045645	0.019275	GSE1	hyper BM-CRC
chr6	30640154	30641220	1067	*	35	2.89521e-44	1.00108e-07	2.61355e-13	4.04383e-22	-0.0676619	0.000332148	DHX16	hyper BM-CRC
chr13	73632762	73633700	939	*	8	2.24314e-31	7.75364e-19	3.01646e-11	4.27336e-22	-0.0634274	0.00945567	KLF5	hyper BM-CRC
chr16	18812258	18813519	1262	*	8	6.0244e-29	4.29325e-12	3.20196e-14	4.98339e-22	0.150246	0.0321822	RP11	hyper BM-CRC
chr16	18812258	18813519	1262	*	8	6.0244e-29	4.29325e-12	3.20196e-14	4.98339e-22	0.150246	0.0321822	1035H13.3	hyper BM-CRC
chr16	18812258	18813519	1262	*	8	6.0244e-29	4.29325e-12	3.20196e-14	4.98339e-22	0.150246	0.0321822	ARL6IP1	hyper BM-CRC
chr19	9929086	9930365	1280	*	8	1.31411e-32	1.05989e-07	5.79944e-20	6.36199e-22	-0.0759591	0.00114252	FBXL12	hyper BM-CRC
chr6	30523389	30525527	2139	*	49	1.15003e-55	3.06233e-07	1.47062e-12	6.50931e-22	-0.11636	0.00222351	PRR3	hyper BM-CRC
chr6	30523389	30525527	2139	*	49	1.15003e-55	3.06233e-07	1.47062e-12	6.50931e-22	-0.11636	0.00222351	GNL1	hyper BM-CRC
chr15	40615289	40616174	886	*	3	1.53479e-31	2.76162e-13	5.82419e-19	8.34864e-22	-0.0239702	0.0057413		hyper BM-CRC
chr12	53342553	53343514	962	*	8	3.36258e-33	3.2826e-10	1.31769e-16	9.01203e-22	0.0536796	0.00688141	KRT18	hyper BM-CRC
chr12	53342553	53343514	962	*	8	3.36258e-33	3.2826e-10	1.31769e-16	9.01203e-22	0.0536796	0.00688141	KRT8	hyper BM-CRC
chr5	5422196	5423457	1262	*	8	2.57449e-34	1.03489e-11	2.87748e-17	1.10817e-21	0.0596355	0.0140293	KIAA0947	hyper BM-CRC
chr11	534632	536299	1668	*	7	1.32273e-37	4.20588e-07	7.86112e-23	1.13631e-21	0.0436634	0.00920331	HRAS	hyper BM-CRC
chr7	73668680	73669227	548	*	9	3.91108e-31	3.58605e-08	5.64494e-19	1.35763e-21	-0.0574458	0.000616363	RFC2	hyper BM-CRC
chr2	220143225	220144582	1358	*	7	6.43347e-33	6.73987e-05	6.84522e-27	1.62405e-21	0.0746308	0.0205106	DNAJB2	hyper BM-CRC
chr1	38396990	38397588	599	*	7	3.33935e-30	8.37059e-11	2.34759e-21	1.63071e-21	0.0655622	0.0176027	INPP5B	hyper BM-CRC
chr6	52929483	52931080	1598	*	15	1.72828e-29	5.91849e-09	2.86592e-15	2.20252e-21	0.0519216	0.00828201	FBXO9	hyper BM-CRC
chr1	100715098	100715467	370	*	6	5.94658e-30	2.89992e-20	1.57648e-08	2.34493e-21	0.112146	0.0525344	DBT	hyper BM-CRC
chr16	699218	699775	558	*	5	6.67617e-30	1.18823e-22	7.19997e-07	2.93699e-21	0.082842	0.0745406	WDR90	hyper BM-CRC
chr6	31669485	31671246	1762	*	31	3.39499e-47	8.9099e-10	5.54115e-19	3.0755e-21	0.115387	0.0158938	ABHD16A	hyper BM-CRC
chr6	31669485	31671246	1762	*	31	3.39499e-47	8.9099e-10	5.54115e-19	3.0755e-21	0.115387	0.0158938	XXbac	hyper BM-CRC
chr6	31669485	31671246	1762	*	31	3.39499e-47	8.9099e-10	5.54115e-19	3.0755e-21	0.115387	0.0158938	BPG32J3.20	hyper BM-CRC
chr20	3026350	3027467	1118	*	9	9.07343e-30	4.0813e-21	6.11426e-07	3.34317e-21	0.0459845	0.0202925	GNRH2	hyper BM-CRC
chr20	3026350	3027467	1118	*	9	9.07343e-30	4.0813e-21	6.11426e-07	3.34317e-21	0.0459845	0.0202925	MRPS26	hyper BM-CRC
chr17	42295591	42298664	3074	*	22	1.20073e-25	5.89672e-10	1.22864e-10	4.10345e-21	0.134793	0.0203545	UBTF	hyper BM-CRC
chr6	30034178	30036075	1898	*	17	1.11304e-32	2.50133e-14	1.48623e-11	4.95306e-21	0.0549964	0.0127049	PPP1R11	hyper BM-CRC
chr9	139837659	139839439	1781	*	6	4.58023e-37	7.66872e-09	3.47162e-20	7.3566e-21	0.0968355	0.0174547	FBXW5	hyper BM-CRC
chr9	5628674	5629645	972	*	3	2.55387e-26	5.5259e-19	6.86369e-16	8.13853e-21	0.100723	0.0512382	KIAA1432	hyper BM-CRC
chr1	171454351	171455311	961	*	8	1.07919e-33	6.78753e-14	1.96783e-14	8.28752e-21	0.0746412	0.0185212	PRRC2C	hyper BM-CRC
chr10	90750169	90751269	1101	*	12	2.41961e-33	3.1561e-10	1.05352e-16	8.94204e-21	-0.121897	0.00365385	FAS	hyper BM-CRC
chr10	90750169	90751269	1101	*	12	2.41961e-33	3.1561e-10	1.05352e-16	8.94204e-21	-0.121897	0.00365385	ACTA2	hyper BM-CRC
chr14	102226945	102228853	1909	*	8	1.14338e-24	9.33498e-19	2.65828e-06	1.37187e-20	0.147528	0.0529799	PPP2R5C	hyper BM-CRC
chr6	41747367	41748864	1498	*	8	1.20096e-28	5.05372e-12	3.14324e-15	1.63169e-20	0.072936	0.027692	PRICKLE4	hyper BM-CRC
chr6	41747367	41748864	1498	*	8	1.20096e-28	5.05372e-12	3.14324e-15	1.63169e-20	0.072936	0.027692	FRS3	hyper BM-CRC
chr3	193852359	193853919	1561	*	14	2.3662e-38	2.86331e-11	1.13784e-08	2.15675e-20	0.0558309	0.0182332		hyper BM-CRC
chr6	28889996	28892465	2470	*	46	1.65187e-46	1.8875e-10	9.47301e-08	2.27955e-20	0.0632236	0.0114174	TRIM27	hyper BM-CRC
chr1	17764695	17766917	2223	*	18	1.84887e-42	4.8251e-10	4.0321e-16	2.51979e-20	0.103252	0.00946259	RCC2	hyper BM-CRC
chr17	28256424	28257236	813	*	11	3.36562e-30	8.42254e-17	2.80596e-06	3.12318e-20	0.0395044	0.0181743	EFCAB5	hyper BM-CRC
chr17	28256424	28257236	813	*	11	3.36562e-30	8.42254e-17	2.80596e-06	3.12318e-20	0.0395044	0.0181743	SSH2	hyper BM-CRC
chr2	48131795	48133748	1954	*	6	7.58949e-25	1.02664e-10	1.37369e-16	3.99936e-20	-0.0223464	0.000251827	AC079807.2	hyper BM-CRC
chr2	48131795	48133748	1954	*	6	7.58949e-25	1.02664e-10	1.37369e-16	3.99936e-20	-0.0223464	0.000251827	FBXO11	hyper BM-CRC
chr2	96931567	96932403	837	*	8	1.29794e-32	9.92944e-13	4.74933e-09	5.1766e-20	0.0434172	0.00824519	CIAO1	hyper BM-CRC
chr2	96931567	96932403	837	*	8	1.29794e-32	9.92944e-13	4.74933e-09	5.1766e-20	0.0434172	0.00824519	TMEM127	hyper BM-CRC
chr3	129033604	129035733	2130	*	15	8.67357e-33	2.66139e-07	5.27672e-19	5.76263e-20	-0.0728519	0.00291883	H1FX	hyper BM-CRC
chr3	129033604	129035733	2130	*	15	8.67357e-33	2.66139e-07	5.27672e-19	5.76263e-20	-0.0728519	0.00291883	AS1	hyper BM-CRC
chr3	129033604	129035733	2130	*	15	8.67357e-33	2.66139e-07	5.27672e-19	5.76263e-20	-0.0728519	0.00291883	H1FX	hyper BM-CRC
chr12	118813907	118814825	919	*	8	7.62828e-31	5.25172e-14	2.36125e-09	6.01903e-20	0.0877997	0.0208928	SUDS3	hyper BM-CRC
chr12	118813907	118814825	919	*	8	7.62828e-31	5.25172e-14	2.36125e-09	6.01903e-20	0.0877997	0.0208928	RP11	hyper BM-CRC
chr12	118813907	118814825	919	*	8	7.62828e-31	5.25172e-14	2.36125e-09	6.01903e-20	0.0877997	0.0208928	131L12.2	hyper BM-CRC
chr11	86748071	86749084	1014	*	7	3.31163e-30	1.54052e-07	8.67902e-20	8.65759e-20	0.0913064	0.0126377	TMEM135	hyper BM-CRC
chr5	132386904	132388457	1554	*	8	1.00994e-28	1.52158e-11	1.98811e-13	9.06822e-20	-0.0612583	0.00514246	HSPA4	hyper BM-CRC
chr18	11851247	11851989	743	*	10	2.1611e-32	4.08055e-05	8.73958e-22	9.45693e-20	0.0687086	0.00963966	GNAL	hyper BM-CRC
chr18	11851247	11851989	743	*	10	2.1611e-32	4.08055e-05	8.73958e-22	9.45693e-20	0.0687086	0.00963966	CHMP1B	hyper BM-CRC
chr18	11851247	11851989	743	*	10	2.1611e-32	4.08055e-05	8.73958e-22	9.45693e-20	0.0687086	0.00963966	RP11	hyper BM-CRC
chr18	11851247	11851989	743	*	10	2.1611e-32	4.08055e-05	8.73958e-22	9.45693e-20	0.0687086	0.00963966	78A19.3	hyper BM-CRC
chr6	31587798	31589196	1399	*	17	5.49175e-32	1.03428e-09	1.26694e-10	9.96552e-20	0.082537	0.0166342	PRRC2A	hyper BM-CRC
chr11	58345523	58347178	1656	*	12	5.81165e-36	4.48226e-09	6.60653e-20	1.0575e-19	-0.069602	0.00196349	ZFP91	hyper BM-CRC
chr11	58345523	58347178	1656	*	12	5.81165e-36	4.48226e-09	6.60653e-20	1.0575e-19	-0.069602	0.00196349	ZFP91	hyper BM-CRC
chr11	58345523	58347178	1656	*	12	5.81165e-36	4.48226e-09	6.60653e-20	1.0575e-19	-0.069602	0.00196349	CNTF	hyper BM-CRC
chr11	58345523	58347178	1656	*	12	5.81165e-36	4.48226e-09	6.60653e-20	1.0575e-19	-0.069602	0.00196349	LPXN	hyper BM-CRC
chr19	42758009	42759569	1561	*	7	6.68867e-28	4.90211e-19	1.15226e-07	1.12214e-19	0.05485	0.0354185	AC006486.9	hyper BM-CRC
chr19	42758009	42759569	1561	*	7	6.68867e-28	4.90211e-19	1.15226e-07	1.12214e-19	0.05485	0.0354185	ERF	hyper BM-CRC
chr22	30751495	30753142	1648	*	12	1.21332e-36	4.73966e-09	1.17502e-14	1.34064e-19	0.0562787	0.0199369	CCDC157	hyper BM-CRC
chr22	30751495	30753142	1648	*	12	1.21332e-36	4.73966e-09	1.17502e-14	1.34064e-19	0.0562787	0.0199369	SF3A1	hyper BM-CRC
chr2	178976254	178977818	1565	*	10	5.19565e-32	6.37185e-10	7.62352e-11	2.15745e-19	-0.107935	0.00345022	RBM45	hyper BM-CRC
chr5	95997723	95999014	1292	*	8	3.1818e-25	1.31117e-12	2.61958e-15	3.71434e-19	0.0610054	0.0187401	CAST	hyper BM-CRC
chr4	184425965	184427252	1288	*	8	4.67678e-26	8.89759e-16	8.47918e-11	4.12407e-19	0.131498	0.0386459	ING2	hyper BM-CRC
chr20	47804552	47805154	603	*	7	4.20577e-27	8.27005e-11	2.81586e-13	5.85467e-19	0.0786707	0.0263519	STAU1	hyper BM-CRC
chr3	136471127	136471803	677	*	6	7.52035e-27	2.50735e-15	3.84968e-11	5.98318e-19	0.103867	0.031174	RP11	hyper BM-CRC
chr3	136471127	136471803	677	*	6	7.52035e-27	2.50735e-15	3.84968e-11	5.98318e-19	0.103867	0.031174	102M11.2	hyper BM-CRC
chr3	136471127	136471803	677	*	6	7.52035e-27	2.50735e-15	3.84968e-11	5.98318e-19	0.103867	0.031174	STAG1	hyper BM-CRC
chr2	68478351	68480160	1810	*	6	1.38145e-20	1.33016e-12	1.78932e-14	6.32468e-19	0.0573686	0.0217836	RP11	hyper BM-CRC
chr2	68478351	68480160	1810	*	6	1.38145e-20	1.33016e-12	1.78932e-14	6.32468e-19	0.0573686	0.0217836	474G23.3	hyper BM-CRC
chr2	68478351	68480160	1810	*	6	1.38145e-20	1.33016e-12	1.78932e-14	6.32468e-19	0.0573686	0.0217836	RP11	hyper BM-CRC
chr2	68478351	68480160	1810	*	6	1.38145e-20	1.33016e-12	1.78932e-14	6.32468e-19	0.0573686	0.0217836	474G23.1	hyper BM-CRC
chr2	68478351	68480160	1810	*	6	1.38145e-20	1.33016e-12	1.78932e-14	6.32468e-19	0.0573686	0.0217836	PPP3R1	hyper BM-CRC
chr1	2517410	2518505	1096	*	11	4.61387e-33	2.47492e-11	2.89963e-13	6.6778e-19	0.145733	0.0319731	FAM213B	hyper BM-CRC
chr7	100302535	100304043	1509	*	9	1.50317e-31	9.67659e-10	3.10066e-14	8.21504e-19	-0.0938742	0.00470752	POP7	hyper BM-CRC
chr7	102036050	102037206	1157	*	12	1.62823e-32	7.93547e-07	5.48014e-14	9.49029e-19	0.0434093	0.00728867	PRKRIP1	hyper BM-CRC
chr8	66556075	66557547	1473	*	11	2.61011e-30	5.32245e-13	1.21542e-10	9.50772e-19	0.0313692	0.012421	MTFR1	hyper BM-CRC
chr15	91474889	91475925	1037	*	9	1.18679e-28	1.18648e-05	9.25219e-23	9.61415e-19	-0.0714471	0.00330855	UNC45A	hyper BM-CRC
chr15	91474889	91475925	1037	*	9	1.18679e-28	1.18648e-05	9.25219e-23	9.61415e-19	-0.0714471	0.00330855	HDDC3	hyper BM-CRC
chr15	91474889	91475925	1037	*	9	1.18679e-28	1.18648e-05	9.25219e-23	9.61415e-19	-0.0714471	0.00330855	AC068831.3	hyper BM-CRC
chr4	39528789	39529866	1078	*	13	2.08308e-35	8.15046e-09	4.69353e-11	1.2378e-18	0.0938575	0.015126	UGDH	hyper BM-CRC
chr4	39528789	39529866	1078	*	13	2.08308e-35	8.15046e-09	4.69353e-11	1.2378e-18	0.0938575	0.015126	AS1	hyper BM-CRC
chr4	39528789	39529866	1078	*	13	2.08308e-35	8.15046e-09	4.69353e-11	1.2378e-18	0.0938575	0.015126	UGDH	hyper BM-CRC
chr22	19278672	19279922	1251	*	6	1.10962e-29	1.85189e-08	5.69408e-20	1.42425e-18	0.0819988	0.00528709	CLTCL1	hyper BM-CRC
chr19	14247374	14248428	1055	*	11	1.90643e-29	8.14291e-11	1.38443e-11	1.99408e-18	-0.0471309	0.00399391	CTB	hyper BM-CRC
chr19	14247374	14248428	1055	*	11	1.90643e-29	8.14291e-11	1.38443e-11	1.99408e-18	-0.0471309	0.00399391	55O6.12	hyper BM-CRC
chr19	14247374	14248428	1055	*	11	1.90643e-29	8.14291e-11	1.38443e-11	1.99408e-18	-0.0471309	0.00399391	ASF1B	hyper BM-CRC
chr20	10653480	10655610	2131	*	12	6.10376e-27	1.8633e-13	1.70359e-10	2.01258e-18	0.040334	0.0187057	RP11	hyper BM-CRC
chr20	10653480	10655610	2131	*	12	6.10376e-27	1.8633e-13	1.70359e-10	2.01258e-18	0.040334	0.0187057	103J8.1	hyper BM-CRC
chr20	10653480	10655610	2131	*	12	6.10376e-27	1.8633e-13	1.70359e-10	2.01258e-18	0.040334	0.0187057	JAG1	hyper BM-CRC
chr10	112327234	112328140	907	*	11	6.03668e-42	2.63829e-06	1.42348e-21	2.17401e-18	-0.0682992	0.00087031	SMC3	hyper BM-CRC
chr6	109702729	109704316	1588	*	13	1.37694e-29	8.64962e-15	8.32147e-06	2.24017e-18	0.0530215	0.0033716	RP11	hyper BM-CRC
chr6	109702729	109704316	1588	*	13	1.37694e-29	8.64962e-15	8.32147e-06	2.24017e-18	0.0530215	0.0033716	425D10.10	hyper BM-CRC
chr6	109702729	109704316	1588	*	13	1.37694e-29	8.64962e-15	8.32147e-06	2.24017e-18	0.0530215	0.0033716	CD164	hyper BM-CRC
chr6	24774963	24775647	685	*	4	2.13779e-27	3.75847e-14	7.73177e-14	2.38341e-18	0.0441264	0.0163713	GMNN	hyper BM-CRC
chr21	34851621	34852857	1237	*	8	3.88032e-31	2.03068e-07	7.0741e-17	2.74433e-18	0.0740328	0.0192681	IFNGR2	hyper BM-CRC
chr21	34851621	34852857	1237	*	8	3.88032e-31	2.03068e-07	7.0741e-17	2.74433e-18	0.0740328	0.0192681	TMEM50B	hyper BM-CRC
chr8	103818062	103819487	1426	*	6	3.15055e-24	1.64801e-13	4.43138e-11	2.77807e-18	-0.0738393	0.0100035	KB	hyper BM-CRC
chr8	103818062	103819487	1426	*	6	3.15055e-24	1.64801e-13	4.43138e-11	2.77807e-18	-0.0738393	0.0100035	1732A1.1	hyper BM-CRC
chr7	140372725	140373596	872	*	9	5.96e-28	7.24568e-11	8.77201e-12	3.05877e-18	0.0825825	0.0257204	ADCK2	hyper BM-CRC
chr7	140372725	140373596	872	*	9	5.96e-28	7.24568e-11	8.77201e-12	3.05877e-18	0.0825825	0.0257204	DENND2A	hyper BM-CRC
chr5	52405349	52405886	538	*	11	1.21357e-28	0.000156466	4.13365e-20	3.31425e-18	0.0549523	0.0116307	CTD	hyper BM-CRC
chr5	52405349	52405886	538	*	11	1.21357e-28	0.000156466	4.13365e-20	3.31425e-18	0.0549523	0.0116307	2366F13.1	hyper BM-CRC
chr5	52405349	52405886	538	*	11	1.21357e-28	0.000156466	4.13365e-20	3.31425e-18	0.0549523	0.0116307	MOCS2	hyper BM-CRC
chr4	89378025	89378894	870	*	6	7.94283e-27	3.79882e-05	5.4957e-22	3.3525e-18	0.158808	0.00686081	HERC5	hyper BM-CRC
chr22	42195972	42197038	1067	*	9	3.3325e-29	5.79999e-13	4.32189e-11	3.6715e-18	0.082556	0.0161307	CCDC134	hyper BM-CRC
chr6	31864574	31866825	2252	*	31	7.15179e-39	5.40126e-11	4.22706e-08	3.91934e-18	-0.0948105	0.00539603	C2	hyper BM-CRC
chr6	31864574	31866825	2252	*	31	7.15179e-39	5.40126e-11	4.22706e-08	3.91934e-18	-0.0948105	0.00539603	EHMT2	hyper BM-CRC
chr2	33824170	33824856	687	*	9	3.32815e-27	8.80133e-12	3.58438e-14	3.91966e-18	0.0474916	0.0091444	FAM98A	hyper BM-CRC
chr3	101567360	101568851	1492	*	10	9.6936e-30	2.23387e-05	1.16113e-19	4.27296e-18	0.0991621	0.0100483	NFKBIZ	hyper BM-CRC
chr19	10828146	10829339	1194	*	15	2.83228e-33	1.87756e-10	1.84868e-08	4.50175e-18	0.0498318	0.0130006	DNM2	hyper BM-CRC
chr19	10828146	10829339	1194	*	15	2.83228e-33	1.87756e-10	1.84868e-08	4.50175e-18	0.0498318	0.0130006	MIR638	hyper BM-CRC
chr6	32820214	32822278	2065	*	44	1.25205e-42	1.81464e-12	7.96854e-05	4.57529e-18	0.0689515	0.0138638	PSMB9	hyper BM-CRC
chr6	32820214	32822278	2065	*	44	1.25205e-42	1.81464e-12	7.96854e-05	4.57529e-18	0.0689515	0.0138638	TAP1	hyper BM-CRC
chr5	16465130	16466459	1330	*	10	4.52254e-31	2.23138e-07	1.38403e-20	4.92237e-18	-0.088697	0.00458616	ZNF622	hyper BM-CRC
chr22	50912796	50913831	1036	*	6	2.18032e-26	4.11391e-06	1.24279e-20	4.9611e-18	0.0578045	0.0211278	SBF1	hyper BM-CRC
chr8	145909896	145911260	1365	*	6	2.14925e-27	1.4763e-05	1.82655e-21	5.2173e-18	0.120501	0.0186858	ARHGAP39	hyper BM-CRC
chr14	74959978	74960696	719	*	10	7.52017e-29	4.18396e-07	1.30156e-16	5.56809e-18	0.0669675	0.0169257	ISCA2	hyper BM-CRC
chr14	74959978	74960696	719	*	10	7.52017e-29	4.18396e-07	1.30156e-16	5.56809e-18	0.0669675	0.0169257	NPC2	hyper BM-CRC
chr14	81999503	82000858	1356	*	14	1.79246e-31	0.000309969	2.22668e-12	5.81088e-18	0.182788	0.0284803	SEL1L	hyper BM-CRC
chr3	105587719	105588020	302	*	7	1.90469e-25	2.40055e-07	9.3407e-21	6.17946e-18	0.0797625	0.0148794	CBLB	hyper BM-CRC
chr21	45758982	45759733	752	*	6	2.07449e-29	7.18756e-07	3.05658e-18	7.13938e-18	0.0772814	0.0197179	AP001062.9	hyper BM-CRC
chr21	45758982	45759733	752	*	6	2.07449e-29	7.18756e-07	3.05658e-18	7.13938e-18	0.0772814	0.0197179	C21orf2	hyper BM-CRC
chr19	15235953	15236813	861	*	9	1.84635e-27	6.06553e-11	8.00561e-10	7.7568e-18	0.0481475	0.0140471	AC003956.1	hyper BM-CRC
chr19	15235953	15236813	861	*	9	1.84635e-27	6.06553e-11	8.00561e-10	7.7568e-18	0.0481475	0.0140471	ILVBL	hyper BM-CRC
chr16	1358964	1360923	1960	*	14	2.02823e-27	7.65743e-13	3.35097e-07	8.34395e-18	0.0448105	0.0172593	UBE2I	hyper BM-CRC
chr12	49208110	49209402	1293	*	5	2.47299e-28	3.27681e-11	2.47017e-13	1.07777e-17	0.0415481	0.0238474	CACNB3	hyper BM-CRC
chr17	43324001	43325791	1791	*	10	1.11556e-32	1.32941e-11	8.27179e-11	1.23337e-17	-0.110437	0.0128353	FMNL1	hyper BM-CRC
chr17	43324001	43325791	1791	*	10	1.11556e-32	1.32941e-11	8.27179e-11	1.23337e-17	-0.110437	0.0128353	MAP3K14	hyper BM-CRC
chr17	43324001	43325791	1791	*	10	1.11556e-32	1.32941e-11	8.27179e-11	1.23337e-17	-0.110437	0.0128353	AS1	hyper BM-CRC
chr17	43324001	43325791	1791	*	10	1.11556e-32	1.32941e-11	8.27179e-11	1.23337e-17	-0.110437	0.0128353	CTD	hyper BM-CRC
chr17	43324001	43325791	1791	*	10	1.11556e-32	1.32941e-11	8.27179e-11	1.23337e-17	-0.110437	0.0128353	2020K17.4	hyper BM-CRC
chr16	1992631	1993623	993	*	8	8.79143e-29	2.75737e-08	5.69839e-13	1.24351e-17	-0.0361943	0.00735765	MSRB1	hyper BM-CRC
chr17	48623772	48624694	923	*	12	1.11674e-29	1.00264e-05	4.58958e-19	2.09542e-17	0.101037	0.00676191	SPATA20	hyper BM-CRC
chr6	36561383	36562081	699	*	7	1.17097e-26	0.000120388	1.18682e-20	2.37885e-17	0.106307	0.00950459		hyper BM-CRC
chr3	196668656	196669782	1127	*	9	9.59948e-30	1.02707e-10	1.36332e-14	2.5737e-17	0.0483157	0.0151929	NCBP2	hyper BM-CRC
chr3	196668656	196669782	1127	*	9	9.59948e-30	1.02707e-10	1.36332e-14	2.5737e-17	0.0483157	0.0151929	AS1	hyper BM-CRC
chr3	196668656	196669782	1127	*	9	9.59948e-30	1.02707e-10	1.36332e-14	2.5737e-17	0.0483157	0.0151929	NCBP2	hyper BM-CRC
chr3	196668656	196669782	1127	*	9	9.59948e-30	1.02707e-10	1.36332e-14	2.5737e-17	0.0483157	0.0151929	AS2	hyper BM-CRC
chr3	196668656	196669782	1127	*	9	9.59948e-30	1.02707e-10	1.36332e-14	2.5737e-17	0.0483157	0.0151929	NCBP2	hyper BM-CRC
chr17	36861385	36862199	815	*	4	6.40403e-24	4.18491e-13	2.85144e-12	2.79383e-17	0.103801	0.0641337	MLLT6	hyper BM-CRC
chr17	36861385	36862199	815	*	4	6.40403e-24	4.18491e-13	2.85144e-12	2.79383e-17	0.103801	0.0641337	CTB	hyper BM-CRC
chr17	36861385	36862199	815	*	4	6.40403e-24	4.18491e-13	2.85144e-12	2.79383e-17	0.103801	0.0641337	58E17.3	hyper BM-CRC
chr10	89621678	89624167	2490	*	40	1.65419e-37	1.46023e-08	1.65072e-07	3.04989e-17	0.0498884	0.00521338	PTEN	hyper BM-CRC
chr10	89621678	89624167	2490	*	40	1.65419e-37	1.46023e-08	1.65072e-07	3.04989e-17	0.0498884	0.00521338	KLLN	hyper BM-CRC
chr12	133065776	133067463	1688	*	23	4.08144e-43	0.00122559	3.87163e-21	3.07046e-17	0.0982581	0.0169103	FBRSL1	hyper BM-CRC
chr17	8065517	8066483	967	*	8	4.7101e-27	1.04475e-06	2.24472e-15	3.38119e-17	0.050464	0.00673255	RP11	hyper BM-CRC
chr17	8065517	8066483	967	*	8	4.7101e-27	1.04475e-06	2.24472e-15	3.38119e-17	0.050464	0.00673255	599B13.6	hyper BM-CRC
chr17	8065517	8066483	967	*	8	4.7101e-27	1.04475e-06	2.24472e-15	3.38119e-17	0.050464	0.00673255	VAMP2	hyper BM-CRC
chr12	54019307	54020901	1595	*	6	1.8433e-27	2.4721e-12	4.944e-09	4.08339e-17	0.0611815	0.0193124	RP11	hyper BM-CRC
chr12	54019307	54020901	1595	*	6	1.8433e-27	2.4721e-12	4.944e-09	4.08339e-17	0.0611815	0.0193124	793H13.10	hyper BM-CRC
chr12	54019307	54020901	1595	*	6	1.8433e-27	2.4721e-12	4.944e-09	4.08339e-17	0.0611815	0.0193124	ATF7	hyper BM-CRC
chr3	43731886	43733234	1349	*	14	1.65266e-29	2.65718e-09	2.12513e-10	4.61297e-17	0.0385321	0.0154713	ABHD5	hyper BM-CRC
chr3	43731886	43733234	1349	*	14	1.65266e-29	2.65718e-09	2.12513e-10	4.61297e-17	0.0385321	0.0154713	ANO10	hyper BM-CRC
chr8	48872560	48873951	1392	*	8	2.03256e-22	3.5311e-07	6.00301e-14	4.75981e-17	0.0548441	0.00949115	MCM4	hyper BM-CRC
chr8	48872560	48873951	1392	*	8	2.03256e-22	3.5311e-07	6.00301e-14	4.75981e-17	0.0548441	0.00949115	PRKDC	hyper BM-CRC
chr10	94050649	94051938	1290	*	9	4.82961e-29	4.69806e-10	7.24328e-10	4.86576e-17	0.0412538	0.0140925	MARCH5	hyper BM-CRC
chr10	94050649	94051938	1290	*	9	4.82961e-29	4.69806e-10	7.24328e-10	4.86576e-17	0.0412538	0.0140925	CPEB3	hyper BM-CRC
chr6	30538179	30539540	1362	*	23	8.02729e-36	0.000301771	5.62204e-15	4.86893e-17	0.0677832	0.00938037	ABCF1	hyper BM-CRC
chr6	32121420	32123258	1839	*	32	7.26186e-46	0.0440673	2.28024e-29	4.94714e-17	-0.121854	4.07772e-05	PPT2	hyper BM-CRC
chr6	32121420	32123258	1839	*	32	7.26186e-46	0.0440673	2.28024e-29	4.94714e-17	-0.121854	4.07772e-05	PPT2	hyper BM-CRC
chr6	32121420	32123258	1839	*	32	7.26186e-46	0.0440673	2.28024e-29	4.94714e-17	-0.121854	4.07772e-05	EGFL8	hyper BM-CRC
chr6	32121420	32123258	1839	*	32	7.26186e-46	0.0440673	2.28024e-29	4.94714e-17	-0.121854	4.07772e-05	PRRT1	hyper BM-CRC
chr4	95372836	95373949	1114	*	9	2.06205e-29	1.78679e-06	8.38431e-17	5.32844e-17	0.0729393	0.0192749	PDLIM5	hyper BM-CRC
chr2	27592653	27594035	1383	*	15	3.84548e-28	1.33892e-10	7.3483e-14	6.08848e-17	0.0544302	0.00635924	SNX17	hyper BM-CRC
chr2	27592653	27594035	1383	*	15	3.84548e-28	1.33892e-10	7.3483e-14	6.08848e-17	0.0544302	0.00635924	EIF2B4	hyper BM-CRC
chr20	42838850	42839934	1085	*	10	1.07132e-27	7.57205e-09	1.36803e-12	6.19595e-17	0.0438632	0.0150914	OSER1	hyper BM-CRC
chr20	42838850	42839934	1085	*	10	1.07132e-27	7.57205e-09	1.36803e-12	6.19595e-17	0.0438632	0.0150914	AS1	hyper BM-CRC
chr20	42838850	42839934	1085	*	10	1.07132e-27	7.57205e-09	1.36803e-12	6.19595e-17	0.0438632	0.0150914	OSER1	hyper BM-CRC
chr8	29120186	29121082	897	*	8	2.93282e-24	4.09183e-07	7.03044e-14	6.27151e-17	0.209492	0.0485863	KIF13B	hyper BM-CRC
chr16	87425101	87426676	1576	*	13	1.61213e-29	2.2872e-12	7.45927e-07	6.3524e-17	-0.0537103	0.00451657	MAP1LC3B	hyper BM-CRC
chr16	87425101	87426676	1576	*	13	1.61213e-29	2.2872e-12	7.45927e-07	6.3524e-17	-0.0537103	0.00451657	FBXO31	hyper BM-CRC
chr7	6522802	6523968	1167	*	10	9.89129e-22	4.37648e-14	3.67193e-06	6.52628e-17	0.0554937	0.0225268	FLJ20306	hyper BM-CRC
chr7	6522802	6523968	1167	*	10	9.89129e-22	4.37648e-14	3.67193e-06	6.52628e-17	0.0554937	0.0225268	DAGLB	hyper BM-CRC
chr7	6522802	6523968	1167	*	10	9.89129e-22	4.37648e-14	3.67193e-06	6.52628e-17	0.0554937	0.0225268	KDELR2	hyper BM-CRC
chr13	111364588	111367259	2672	*	20	6.63722e-20	3.97262e-10	1.98799e-05	8.80152e-17	0.0374891	0.00624401	ING1	hyper BM-CRC
chr13	111364588	111367259	2672	*	20	6.63722e-20	3.97262e-10	1.98799e-05	8.80152e-17	0.0374891	0.00624401	CARS2	hyper BM-CRC
chr17	79884562	79886102	1541	*	13	1.46911e-28	4.00375e-11	2.89945e-10	8.92998e-17	0.0444401	0.0165145	MAFG	hyper BM-CRC
chr17	79884562	79886102	1541	*	13	1.46911e-28	4.00375e-11	2.89945e-10	8.92998e-17	0.0444401	0.0165145	AS1	hyper BM-CRC
chr17	79884562	79886102	1541	*	13	1.46911e-28	4.00375e-11	2.89945e-10	8.92998e-17	0.0444401	0.0165145	MAFG	hyper BM-CRC
chr7	43965618	43966399	782	*	8	3.29443e-26	3.9504e-12	2.97765e-08	1.00015e-16	0.0462567	0.0235075	UBE2D4	hyper BM-CRC
chr7	43965618	43966399	782	*	8	3.29443e-26	3.9504e-12	2.97765e-08	1.00015e-16	0.0462567	0.0235075	URGCP	hyper BM-CRC
chr16	9185438	9186674	1237	*	8	3.94509e-26	4.70635e-12	1.80549e-06	1.39851e-16	0.0417856	0.0168519	C16orf72	hyper BM-CRC
chr13	51483748	51484590	843	*	8	1.84174e-26	9.12411e-12	8.17451e-11	1.41035e-16	0.042339	0.0146597	RNASEH2B	hyper BM-CRC
chr13	51483748	51484590	843	*	8	1.84174e-26	9.12411e-12	8.17451e-11	1.41035e-16	0.042339	0.0146597	RNASEH2B	hyper BM-CRC
chr13	51483748	51484590	843	*	8	1.84174e-26	9.12411e-12	8.17451e-11	1.41035e-16	0.042339	0.0146597	AS1	hyper BM-CRC
chr6	150070149	150071161	1013	*	7	4.45385e-26	2.6861e-08	8.15891e-17	1.45885e-16	0.234242	0.000274506	PCMT1	hyper BM-CRC
chr6	150070149	150071161	1013	*	7	4.45385e-26	2.6861e-08	8.15891e-17	1.45885e-16	0.234242	0.000274506	NUP43	hyper BM-CRC
chr22	41842845	41843734	890	*	7	1.97648e-24	5.96414e-11	8.97106e-11	1.5932e-16	0.0363271	0.0195089	TOB2	hyper BM-CRC
chr11	47586666	47587672	1007	*	8	9.09242e-25	4.04277e-05	3.97124e-11	1.73125e-16	0.0466143	0.0121068	NDUFS3	hyper BM-CRC
chr11	47586666	47587672	1007	*	8	9.09242e-25	4.04277e-05	3.97124e-11	1.73125e-16	0.0466143	0.0121068	PTPMT1	hyper BM-CRC
chr11	47586666	47587672	1007	*	8	9.09242e-25	4.04277e-05	3.97124e-11	1.73125e-16	0.0466143	0.0121068	CELF1	hyper BM-CRC
chr12	112855271	112857226	1956	*	8	1.77507e-18	2.62559e-13	7.36735e-10	1.73189e-16	-0.109038	0.00180809	PTPN11	hyper BM-CRC
chr12	112855271	112857226	1956	*	8	1.77507e-18	2.62559e-13	7.36735e-10	1.73189e-16	-0.109038	0.00180809	RPL6	hyper BM-CRC
chr2	180871638	180872115	478	*	7	1.25846e-23	1.22979e-06	3.83421e-16	1.86269e-16	0.0377505	0.0126905	CWC22	hyper BM-CRC
chr21	34696688	34697899	1212	*	5	8.51434e-25	3.17337e-09	6.94097e-15	1.89687e-16	0.0610543	0.0175038	IFNAR1	hyper BM-CRC
chr22	24950379	24951963	1585	*	12	9.46337e-31	4.87902e-09	1.67585e-08	2.34841e-16	0.0569144	0.0152028	SNRPD3	hyper BM-CRC
chr22	24950379	24951963	1585	*	12	9.46337e-31	4.87902e-09	1.67585e-08	2.34841e-16	0.0569144	0.0152028	GUCD1	hyper BM-CRC
chr1	155714748	155715510	763	*	4	5.4008e-23	4.68095e-14	1.09039e-10	2.36536e-16	-0.167399	0.0247347	MSTO1	hyper BM-CRC
chr1	155714748	155715510	763	*	4	5.4008e-23	4.68095e-14	1.09039e-10	2.36536e-16	-0.167399	0.0247347	MSTO2P	hyper BM-CRC
chr7	100076560	100077394	835	*	8	9.97595e-26	2.46036e-09	9.47077e-13	2.42354e-16	0.0523142	0.0168808	TSC22D4	hyper BM-CRC
chr13	26828068	26829095	1028	*	6	3.7756e-25	2.17206e-12	5.21719e-10	2.50038e-16	0.0366175	0.0216983	CDK8	hyper BM-CRC
chr12	25348040	25348261	222	*	7	2.17828e-23	5.41969e-11	6.71222e-14	2.87824e-16	0.0957981	0.0303153	LYRM5	hyper BM-CRC
chr12	25348040	25348261	222	*	7	2.17828e-23	5.41969e-11	6.71222e-14	2.87824e-16	0.0957981	0.0303153	CASC1	hyper BM-CRC
chr15	73075003	73075975	973	*	6	7.27576e-30	2.62967e-07	7.46381e-12	3.58772e-16	0.0504951	0.016556	ADPGK	hyper BM-CRC
chr15	73075003	73075975	973	*	6	7.27576e-30	2.62967e-07	7.46381e-12	3.58772e-16	0.0504951	0.016556	AS1	hyper BM-CRC
chr15	73075003	73075975	973	*	6	7.27576e-30	2.62967e-07	7.46381e-12	3.58772e-16	0.0504951	0.016556	ADPGK	hyper BM-CRC
chr13	28194657	28196059	1403	*	10	1.25595e-20	2.96653e-13	9.23287e-06	3.77087e-16	-0.0639869	0.011315	POLR1D	hyper BM-CRC
chr7	26239239	26241504	2266	*	17	1.67333e-20	6.81844e-08	9.74157e-06	4.05187e-16	0.0457673	0.00986827	CBX3	hyper BM-CRC
chr7	26239239	26241504	2266	*	17	1.67333e-20	6.81844e-08	9.74157e-06	4.05187e-16	0.0457673	0.00986827	HNRNPA2B1	hyper BM-CRC
chr1	226249408	226249809	402	*	2	6.08581e-26	3.10399e-13	1.71793e-15	4.58316e-16	0.21597	0.111655	H3F3A	hyper BM-CRC
chr1	226249408	226249809	402	*	2	6.08581e-26	3.10399e-13	1.71793e-15	4.58316e-16	0.21597	0.111655	RP11	hyper BM-CRC
chr1	226249408	226249809	402	*	2	6.08581e-26	3.10399e-13	1.71793e-15	4.58316e-16	0.21597	0.111655	396C23.4	hyper BM-CRC
chr2	97535578	97536287	710	*	8	5.85208e-25	1.68178e-12	1.76521e-07	4.69121e-16	0.0541819	0.0246545	SEMA4C	hyper BM-CRC
chr5	81046408	81047848	1441	*	8	4.47405e-27	2.47483e-08	1.33775e-14	4.98665e-16	0.0802335	0.009468	SSBP2	hyper BM-CRC
chr18	32621050	32621748	699	*	7	3.14485e-28	5.3994e-12	8.17146e-14	5.09346e-16	0.281363	0.0539867	MAPRE2	hyper BM-CRC
chr6	33385056	33386556	1501	*	43	1.12658e-42	1.53325e-08	2.12264e-07	5.30694e-16	-0.0493194	0.00362255	CUTA	hyper BM-CRC
chr12	2999424	3000903	1480	*	14	4.01258e-28	7.69383e-06	1.84887e-10	5.46063e-16	0.0339073	6.12475e-05	TULP3	hyper BM-CRC
chr15	45879111	45879953	843	*	9	4.31847e-26	1.49942e-10	5.73825e-11	5.69252e-16	0.127784	0.0234015	BLOC1S6	hyper BM-CRC
chr15	45879111	45879953	843	*	9	4.31847e-26	1.49942e-10	5.73825e-11	5.69252e-16	0.127784	0.0234015	RP11	hyper BM-CRC
chr15	45879111	45879953	843	*	9	4.31847e-26	1.49942e-10	5.73825e-11	5.69252e-16	0.127784	0.0234015	96O20.4	hyper BM-CRC
chr15	52263485	52264224	740	*	10	4.13184e-24	0.000129736	2.85016e-18	6.81821e-16	0.0629175	0.0113585	MAPK6	hyper BM-CRC
chr15	52263485	52264224	740	*	10	4.13184e-24	0.000129736	2.85016e-18	6.81821e-16	0.0629175	0.0113585	LEO1	hyper BM-CRC
chr5	89769860	89771460	1601	*	10	6.48083e-25	2.07709e-09	6.16468e-13	7.92425e-16	0.0331784	0.0106835	POLR3G	hyper BM-CRC
chr5	89769860	89771460	1601	*	10	6.48083e-25	2.07709e-09	6.16468e-13	7.92425e-16	0.0331784	0.0106835	MBLAC2	hyper BM-CRC
chr16	31190476	31191328	853	*	8	1.08024e-24	2.68797e-07	1.33103e-16	8.40158e-16	0.0664845	0.00484081		hyper BM-CRC
chr1	231113419	231115237	1819	*	12	4.53228e-28	1.3605e-09	4.30191e-08	9.66524e-16	0.0436417	0.014008	ARV1	hyper BM-CRC
chr1	231113419	231115237	1819	*	12	4.53228e-28	1.3605e-09	4.30191e-08	9.66524e-16	0.0436417	0.014008	TTC13	hyper BM-CRC
chr6	57086371	57087242	872	*	8	5.52051e-26	8.78355e-07	5.78134e-13	1.11735e-15	0.0484158	0.00904438	RAB23	hyper BM-CRC
chr6	30654410	30656024	1615	*	23	9.87159e-34	6.89709e-07	5.76417e-09	1.25698e-15	0.0994948	0.0159474	PPP1R18	hyper BM-CRC
chr6	30654410	30656024	1615	*	23	9.87159e-34	6.89709e-07	5.76417e-09	1.25698e-15	0.0994948	0.0159474	NRM	hyper BM-CRC
chr7	95950780	95951745	966	*	11	3.73759e-27	1.62351e-07	1.30627e-07	1.30835e-15	0.0319315	0.00822329	SLC25A13	hyper BM-CRC
chr11	62313283	62314507	1225	*	6	2.98982e-21	8.35647e-16	4.84898e-07	1.3804e-15	0.0398882	0.0259895	RP11	hyper BM-CRC
chr11	62313283	62314507	1225	*	6	2.98982e-21	8.35647e-16	4.84898e-07	1.3804e-15	0.0398882	0.0259895	864I4.4	hyper BM-CRC
chr11	62313283	62314507	1225	*	6	2.98982e-21	8.35647e-16	4.84898e-07	1.3804e-15	0.0398882	0.0259895	AHNAK	hyper BM-CRC
chr2	44001018	44001411	394	*	5	5.50142e-23	7.37892e-12	9.4534e-09	1.42113e-15	0.0441424	0.0207541	DYNC2LI1	hyper BM-CRC
chr10	64564161	64565003	843	*	9	5.7746e-25	2.49385e-09	1.29379e-08	1.42304e-15	0.0425796	0.0158948	ADO	hyper BM-CRC
chr10	64564161	64565003	843	*	9	5.7746e-25	2.49385e-09	1.29379e-08	1.42304e-15	0.0425796	0.0158948	RP11	hyper BM-CRC
chr10	64564161	64565003	843	*	9	5.7746e-25	2.49385e-09	1.29379e-08	1.42304e-15	0.0425796	0.0158948	436D10.3	hyper BM-CRC
chr7	35077598	35078269	672	*	8	3.23344e-24	4.76234e-07	5.39297e-15	1.46839e-15	0.0365787	0.00776031	DPY19L1	hyper BM-CRC
chr12	108078821	108079950	1130	*	10	8.60103e-27	0.000983356	3.32524e-15	1.64403e-15	0.0362782	0.0162006	PWP1	hyper BM-CRC
chr19	11669574	11670275	702	*	7	2.0783e-22	6.16014e-10	9.9984e-09	1.68918e-15	0.0678038	0.0178827	ZNF627	hyper BM-CRC
chr19	11669574	11670275	702	*	7	2.0783e-22	6.16014e-10	9.9984e-09	1.68918e-15	0.0678038	0.0178827	ELOF1	hyper BM-CRC
chr2	62422689	62424219	1531	*	7	9.13532e-22	3.26668e-13	1.22125e-11	1.78415e-15	0.0361102	0.0220435	B3GNT2	hyper BM-CRC
chr20	48806920	48807623	704	*	7	7.06243e-23	2.60683e-11	1.27451e-10	2.08972e-15	-0.0450132	0.00829916	CEBPB	hyper BM-CRC
chr1	31538096	31539007	912	*	10	5.45634e-23	8.95097e-09	5.96106e-09	2.24827e-15	0.0316423	0.00651548	PUM1	hyper BM-CRC
chr17	74552994	74554360	1367	*	8	4.65694e-27	5.13854e-11	2.14597e-09	2.43519e-15	-0.0678558	0.00777785	SNHG16	hyper BM-CRC
chr17	74552994	74554360	1367	*	8	4.65694e-27	5.13854e-11	2.14597e-09	2.43519e-15	-0.0678558	0.00777785	RP11	hyper BM-CRC
chr17	74552994	74554360	1367	*	8	4.65694e-27	5.13854e-11	2.14597e-09	2.43519e-15	-0.0678558	0.00777785	666A8.8	hyper BM-CRC
chr11	77898785	77900023	1239	*	10	2.74372e-27	2.33484e-07	6.85481e-12	2.48933e-15	0.0566611	0.00925541	USP35	hyper BM-CRC
chr11	77898785	77900023	1239	*	10	2.74372e-27	2.33484e-07	6.85481e-12	2.48933e-15	0.0566611	0.00925541	KCTD21	hyper BM-CRC
chr22	31892045	31893096	1052	*	10	1.67592e-25	3.71612e-11	4.68154e-07	2.49751e-15	-0.039279	0.00326716	DRG1	hyper BM-CRC
chr22	31892045	31893096	1052	*	10	1.67592e-25	3.71612e-11	4.68154e-07	2.49751e-15	-0.039279	0.00326716	SFI1	hyper BM-CRC
chr22	31892045	31893096	1052	*	10	1.67592e-25	3.71612e-11	4.68154e-07	2.49751e-15	-0.039279	0.00326716	EIF4ENIF1	hyper BM-CRC
chr2	43452838	43455103	2266	*	30	2.23879e-29	5.43985e-07	2.97702e-08	2.51484e-15	0.083484	0.0115529	THADA	hyper BM-CRC
chr2	43452838	43455103	2266	*	30	2.23879e-29	5.43985e-07	2.97702e-08	2.51484e-15	0.083484	0.0115529	ZFP36L2	hyper BM-CRC
chr19	33165562	33166844	1283	*	11	5.16808e-25	2.81597e-05	1.87387e-08	2.89388e-15	0.0370863	0.00742734	RGS9BP	hyper BM-CRC
chr19	33165562	33166844	1283	*	11	5.16808e-25	2.81597e-05	1.87387e-08	2.89388e-15	0.0370863	0.00742734	ANKRD27	hyper BM-CRC
chr13	28711810	28713767	1958	*	6	1.20874e-20	2.68558e-11	5.07011e-08	2.9468e-15	0.0313574	0.0124117	PAN3	hyper BM-CRC
chr13	28711810	28713767	1958	*	6	1.20874e-20	2.68558e-11	5.07011e-08	2.9468e-15	0.0313574	0.0124117	PAN3	hyper BM-CRC
chr13	28711810	28713767	1958	*	6	1.20874e-20	2.68558e-11	5.07011e-08	2.9468e-15	0.0313574	0.0124117	AS1	hyper BM-CRC
chr1	52520661	52522762	2102	*	9	1.07203e-19	6.46877e-11	6.39039e-08	3.19321e-15	0.0333566	0.0133757	BTF3L4	hyper BM-CRC
chr1	52520661	52522762	2102	*	9	1.07203e-19	6.46877e-11	6.39039e-08	3.19321e-15	0.0333566	0.0133757	TXNDC12	hyper BM-CRC
chr6	7590278	7590591	314	*	6	1.06309e-21	8.31177e-08	2.0272e-13	3.35922e-15	0.0580943	0.0175509	SNRNP48	hyper BM-CRC
chr18	34408654	34409401	748	*	9	6.50457e-24	2.28198e-10	4.8452e-09	3.95864e-15	0.0296023	0.0147977	KIAA1328	hyper BM-CRC
chr18	34408654	34409401	748	*	9	6.50457e-24	2.28198e-10	4.8452e-09	3.95864e-15	0.0296023	0.0147977	TPGS2	hyper BM-CRC
chr19	42721476	42722189	714	*	10	9.9428e-25	1.05564e-07	1.12599e-11	4.28573e-15	0.0317537	0.00756529	DEDD2	hyper BM-CRC
chr2	96874059	96874973	915	*	12	7.11232e-25	5.35474e-08	1.47762e-06	4.38238e-15	-0.0321751	0.00406635	STARD7	hyper BM-CRC
chr2	96874059	96874973	915	*	12	7.11232e-25	5.35474e-08	1.47762e-06	4.38238e-15	-0.0321751	0.00406635	AS1	hyper BM-CRC
chr2	96874059	96874973	915	*	12	7.11232e-25	5.35474e-08	1.47762e-06	4.38238e-15	-0.0321751	0.00406635	STARD7	hyper BM-CRC
chr17	40828172	40830481	2310	*	14	6.80234e-16	3.24309e-12	2.93101e-05	4.70197e-15	0.0302273	0.0120682	PLEKHH3	hyper BM-CRC
chr2	99797439	99797732	294	*	7	1.67203e-22	3.77434e-08	8.04159e-13	4.8353e-15	-0.050552	0.00339659	C2orf15	hyper BM-CRC
chr2	99797439	99797732	294	*	7	1.67203e-22	3.77434e-08	8.04159e-13	4.8353e-15	-0.050552	0.00339659	MRPL30	hyper BM-CRC
chr2	99797439	99797732	294	*	7	1.67203e-22	3.77434e-08	8.04159e-13	4.8353e-15	-0.050552	0.00339659	MRPL30	hyper BM-CRC
chr2	99797439	99797732	294	*	7	1.67203e-22	3.77434e-08	8.04159e-13	4.8353e-15	-0.050552	0.00339659	MITD1	hyper BM-CRC
chr4	166248124	166249239	1116	*	14	3.35506e-27	3.6592e-07	2.11396e-14	5.00369e-15	0.0334968	0.00820307	MSMO1	hyper BM-CRC
chr6	30457039	30458601	1563	*	25	4.1384e-30	1.96523e-09	2.38542e-10	5.53191e-15	0.108231	0.0258067	HLA	hyper BM-CRC
chr6	30457039	30458601	1563	*	25	4.1384e-30	1.96523e-09	2.38542e-10	5.53191e-15	0.108231	0.0258067	E	hyper BM-CRC
chr8	64080841	64081712	872	*	10	3.89882e-25	1.17666e-06	2.68267e-10	5.58024e-15	0.0396567	0.000776451	YTHDF3	hyper BM-CRC
chr8	64080841	64081712	872	*	10	3.89882e-25	1.17666e-06	2.68267e-10	5.58024e-15	0.0396567	0.000776451	YTHDF3	hyper BM-CRC
chr8	64080841	64081712	872	*	10	3.89882e-25	1.17666e-06	2.68267e-10	5.58024e-15	0.0396567	0.000776451	AS1	hyper BM-CRC
chr6	88117530	88118362	833	*	5	6.29654e-20	5.29012e-11	3.21437e-12	5.59659e-15	0.0787392	0.0213552	C6ORF165	hyper BM-CRC
chr6	88117530	88118362	833	*	5	6.29654e-20	5.29012e-11	3.21437e-12	5.59659e-15	0.0787392	0.0213552	C6orf165	hyper BM-CRC
chr12	133706422	133707593	1172	*	11	8.64337e-23	0.000632046	2.94156e-16	6.12618e-15	0.122898	0.000956106	ZNF10	hyper BM-CRC
chr12	133706422	133707593	1172	*	11	8.64337e-23	0.000632046	2.94156e-16	6.12618e-15	0.122898	0.000956106	ZNF268	hyper BM-CRC
chr12	133706422	133707593	1172	*	11	8.64337e-23	0.000632046	2.94156e-16	6.12618e-15	0.122898	0.000956106	CTD	hyper BM-CRC
chr12	133706422	133707593	1172	*	11	8.64337e-23	0.000632046	2.94156e-16	6.12618e-15	0.122898	0.000956106	2140B24.4	hyper BM-CRC
chr12	133706422	133707593	1172	*	11	8.64337e-23	0.000632046	2.94156e-16	6.12618e-15	0.122898	0.000956106	ZNF891	hyper BM-CRC
chr16	81039902	81041398	1497	*	16	2.08703e-31	3.09764e-08	1.3555e-09	6.71714e-15	0.0396985	0.0105441	CENPN	hyper BM-CRC
chr16	81039902	81041398	1497	*	16	2.08703e-31	3.09764e-08	1.3555e-09	6.71714e-15	0.0396985	0.0105441	CMC2	hyper BM-CRC
chr17	73900329	73901394	1066	*	6	7.30925e-25	2.24937e-06	2.93817e-10	6.77466e-15	0.0258904	0.00733946	MRPL38	hyper BM-CRC
chr17	73900329	73901394	1066	*	6	7.30925e-25	2.24937e-06	2.93817e-10	6.77466e-15	0.0258904	0.00733946	RP11	hyper BM-CRC
chr17	73900329	73901394	1066	*	6	7.30925e-25	2.24937e-06	2.93817e-10	6.77466e-15	0.0258904	0.00733946	552F3.12	hyper BM-CRC
chr2	73114144	73115011	868	*	12	2.12829e-29	1.10389e-07	9.33275e-12	6.84472e-15	0.0840399	0.012121	SPR	hyper BM-CRC
chr12	8234546	8235314	769	*	11	6.88846e-25	0.000440326	1.03061e-15	7.07183e-15	0.0460162	0.0125069	NECAP1	hyper BM-CRC
chr5	71615866	71616505	640	*	12	6.89402e-25	1.2963e-12	3.19089e-05	7.34455e-15	0.0439789	0.0164525	PTCD2	hyper BM-CRC
chr5	71615866	71616505	640	*	12	6.89402e-25	1.2963e-12	3.19089e-05	7.34455e-15	0.0439789	0.0164525	MRPS27	hyper BM-CRC
chr13	99852409	99853497	1089	*	14	9.53901e-24	5.23306e-07	4.08166e-09	7.64568e-15	-0.0459791	0.00374744	UBAC2	hyper BM-CRC
chr13	99852409	99853497	1089	*	14	9.53901e-24	5.23306e-07	4.08166e-09	7.64568e-15	-0.0459791	0.00374744	UBAC2	hyper BM-CRC
chr13	99852409	99853497	1089	*	14	9.53901e-24	5.23306e-07	4.08166e-09	7.64568e-15	-0.0459791	0.00374744	AS1	hyper BM-CRC
chr10	99185264	99186516	1253	*	12	8.20898e-25	7.78983e-10	3.08566e-07	9.55535e-15	-0.0882266	0.00376406	PGAM1	hyper BM-CRC
chr10	99185264	99186516	1253	*	12	8.20898e-25	7.78983e-10	3.08566e-07	9.55535e-15	-0.0882266	0.00376406	AL355490.1	hyper BM-CRC
chr10	94333347	94334466	1120	*	11	4.4434e-22	3.76791e-11	5.9581e-08	9.77478e-15	0.0703812	0.00786955	IDE	hyper BM-CRC
chr19	50379799	50381457	1659	*	12	2.89841e-23	1.35547e-10	7.03793e-11	1.02322e-14	0.0317178	0.00954121	TBC1D17	hyper BM-CRC
chr19	50379799	50381457	1659	*	12	2.89841e-23	1.35547e-10	7.03793e-11	1.02322e-14	0.0317178	0.00954121	AKT1S1	hyper BM-CRC
chr19	13227118	13228070	953	*	8	8.87868e-27	2.39264e-05	3.36107e-18	1.08384e-14	0.066499	0.0203478	TRMT1	hyper BM-CRC
chr1	3712278	3713105	828	*	6	2.0883e-22	3.0995e-13	1.18917e-09	1.21197e-14	0.0638152	0.0176853	LRRC47	hyper BM-CRC
chr12	121163144	121164646	1503	*	13	7.65133e-27	2.15963e-12	4.83139e-06	1.26755e-14	0.130747	0.0646581	ACADS	hyper BM-CRC
chr1	23857223	23857939	717	*	7	4.49443e-23	5.4753e-09	2.29722e-09	1.32475e-14	-0.0415331	0.00249459	E2F2	hyper BM-CRC
chr16	54319624	54320674	1051	*	5	3.85767e-28	3.7824e-06	3.01684e-17	1.44676e-14	-0.107204	0.0151905	IRX3	hyper BM-CRC
chr21	33984631	33985449	819	*	10	7.30984e-25	7.5713e-10	2.09364e-09	1.51244e-14	0.0362909	0.0124031	C21orf59	hyper BM-CRC
chr11	102322558	102324112	1555	*	8	1.58407e-16	1.56094e-12	2.74381e-05	1.52078e-14	0.0357719	0.0147028	RP11	hyper BM-CRC
chr11	102322558	102324112	1555	*	8	1.58407e-16	1.56094e-12	2.74381e-05	1.52078e-14	0.0357719	0.0147028	315O6.1	hyper BM-CRC
chr11	102322558	102324112	1555	*	8	1.58407e-16	1.56094e-12	2.74381e-05	1.52078e-14	0.0357719	0.0147028	TMEM123	hyper BM-CRC
chr14	70193496	70193981	486	*	5	1.30544e-20	6.74666e-12	7.34767e-10	1.5883e-14	0.050272	0.00598128	SRSF5	hyper BM-CRC
chr12	56223332	56224411	1080	*	7	1.51756e-24	1.98113e-08	6.24935e-09	1.80814e-14	0.03952	0.0167933	TMEM198B	hyper BM-CRC
chr12	56223332	56224411	1080	*	7	1.51756e-24	1.98113e-08	6.24935e-09	1.80814e-14	0.03952	0.0167933	DNAJC14	hyper BM-CRC
chr4	56814925	56815606	682	*	9	9.71915e-25	5.08026e-11	2.07489e-08	1.88099e-14	0.0344188	0.0129907	CEP135	hyper BM-CRC
chr1	167904675	167906865	2191	*	16	1.22738e-23	1.1616e-10	7.56478e-07	1.91871e-14	0.0483979	0.0158566	DCAF6	hyper BM-CRC
chr1	167904675	167906865	2191	*	16	1.22738e-23	1.1616e-10	7.56478e-07	1.91871e-14	0.0483979	0.0158566	MPC2	hyper BM-CRC
chr12	125051689	125052746	1058	*	4	8.23868e-22	0.00198423	1.45774e-17	2.07515e-14	0.155188	0.0418691	NCOR2	hyper BM-CRC
chr11	64084321	64086020	1700	*	13	3.81983e-21	3.23136e-08	5.59725e-10	2.10514e-14	0.0679705	0.00961763	PRDX5	hyper BM-CRC
chr11	64084321	64086020	1700	*	13	3.81983e-21	3.23136e-08	5.59725e-10	2.10514e-14	0.0679705	0.00961763	TRMT112	hyper BM-CRC
chr12	27863332	27864261	930	*	9	4.95633e-22	1.13765e-05	5.7127e-12	2.23086e-14	0.0301424	0.0109376	MRPS35	hyper BM-CRC
chr12	27863332	27864261	930	*	9	4.95633e-22	1.13765e-05	5.7127e-12	2.23086e-14	0.0301424	0.0109376	RP11	hyper BM-CRC
chr12	27863332	27864261	930	*	9	4.95633e-22	1.13765e-05	5.7127e-12	2.23086e-14	0.0301424	0.0109376	1060J15.4	hyper BM-CRC
chr19	11038320	11040153	1834	*	14	5.54551e-26	1.07509e-08	3.91135e-12	2.24752e-14	-0.101545	0.00416493	C19orf52	hyper BM-CRC
chr19	11038320	11040153	1834	*	14	5.54551e-26	1.07509e-08	3.91135e-12	2.24752e-14	-0.101545	0.00416493	YIPF2	hyper BM-CRC
chr6	107077302	107077740	439	*	5	3.24053e-19	2.94986e-05	7.59872e-14	2.47658e-14	0.217087	0.0526526	QRSL1	hyper BM-CRC
chr6	107077302	107077740	439	*	5	3.24053e-19	2.94986e-05	7.59872e-14	2.47658e-14	0.217087	0.0526526	RTN4IP1	hyper BM-CRC
chr12	30907191	30907849	659	*	5	5.48313e-21	0.000311953	2.06274e-17	2.69563e-14	0.0419105	0.0107087	CAPRIN2	hyper BM-CRC
chr17	78193351	78194695	1345	*	8	2.38392e-20	7.15999e-07	1.96321e-09	2.81465e-14	0.0976083	0.0239858	SLC26A11	hyper BM-CRC
chr17	78193351	78194695	1345	*	8	2.38392e-20	7.15999e-07	1.96321e-09	2.81465e-14	0.0976083	0.0239858	SGSH	hyper BM-CRC
chr20	61846766	61848140	1375	*	10	5.3214e-25	1.38636e-05	1.7482e-14	2.88392e-14	-0.0579302	0.000501455	YTHDF1	hyper BM-CRC
chr7	44613445	44614305	861	*	5	1.07229e-24	8.88524e-11	7.24777e-10	2.90913e-14	-0.101957	0.0241377	DDX56	hyper BM-CRC
chr7	128502373	128503425	1053	*	10	2.73962e-24	2.47952e-10	9.20937e-06	2.9466e-14	0.0820073	0.0157125	ATP6V1F	hyper BM-CRC
chr7	128502373	128503425	1053	*	10	2.73962e-24	2.47952e-10	9.20937e-06	2.9466e-14	0.0820073	0.0157125	RP11	hyper BM-CRC
chr7	128502373	128503425	1053	*	10	2.73962e-24	2.47952e-10	9.20937e-06	2.9466e-14	0.0820073	0.0157125	309L24.2	hyper BM-CRC
chr7	128502373	128503425	1053	*	10	2.73962e-24	2.47952e-10	9.20937e-06	2.9466e-14	0.0820073	0.0157125	KCP	hyper BM-CRC
chr1	160312544	160313616	1073	*	9	4.36744e-24	6.75797e-05	7.9795e-15	2.99554e-14	0.0380711	0.0108412	NCSTN	hyper BM-CRC
chr1	160312544	160313616	1073	*	9	4.36744e-24	6.75797e-05	7.9795e-15	2.99554e-14	0.0380711	0.0108412	COPA	hyper BM-CRC
chr6	42847165	42847910	746	*	8	2.51574e-21	1.17984e-08	2.93525e-09	3.41445e-14	0.0415299	0.0179739	RPL7L1	hyper BM-CRC
chr17	17109640	17110353	714	*	10	1.01111e-25	3.91549e-12	3.2547e-06	3.90345e-14	0.222509	0.103692	MPRIP	hyper BM-CRC
chr17	17109640	17110353	714	*	10	1.01111e-25	3.91549e-12	3.2547e-06	3.90345e-14	0.222509	0.103692	RP11	hyper BM-CRC
chr17	17109640	17110353	714	*	10	1.01111e-25	3.91549e-12	3.2547e-06	3.90345e-14	0.222509	0.103692	45M22.4	hyper BM-CRC
chr11	14913124	14913981	858	*	9	1.33935e-23	8.74851e-11	2.40319e-08	3.92716e-14	0.0609814	0.0227596	CYP2R1	hyper BM-CRC
chr19	11307663	11308987	1325	*	10	1.9518e-22	7.37888e-08	1.26717e-10	4.13958e-14	-0.0951255	0.00486456	KANK2	hyper BM-CRC
chr3	17783979	17784871	893	*	3	1.4257e-23	1.41071e-05	3.86973e-16	4.20394e-14	0.0333853	0.0116203	TBC1D5	hyper BM-CRC
chr13	50509902	50511082	1181	*	11	7.161e-27	9.94502e-07	1.67172e-13	4.75795e-14	-0.0625164	0.000263751	SPRYD7	hyper BM-CRC
chr20	18447291	18448473	1183	*	10	5.69878e-23	1.02895e-06	8.06624e-15	5.69734e-14	-0.0416651	0.00510401	POLR3F	hyper BM-CRC
chr20	18447291	18448473	1183	*	10	5.69878e-23	1.02895e-06	8.06624e-15	5.69734e-14	-0.0416651	0.00510401	DZANK1	hyper BM-CRC
chr1	212587188	212588848	1661	*	11	1.92848e-25	2.79768e-10	9.56709e-06	5.70437e-14	0.0823388	0.0187799	TMEM206	hyper BM-CRC
chr3	135914029	135915556	1528	*	10	6.14317e-25	6.46692e-06	2.38845e-15	5.70573e-14	0.0548643	0.0120861	MSL2	hyper BM-CRC
chr2	128848455	128849480	1026	*	9	5.76284e-23	9.68606e-06	5.5459e-16	5.75389e-14	0.0672618	0.0130885	UGGT1	hyper BM-CRC
chr6	111195434	111197834	2401	*	10	6.8876e-18	1.2949e-09	3.28859e-09	5.86637e-14	0.0446901	0.0110482	AMD1	hyper BM-CRC
chr6	35995251	35996759	1509	*	14	1.33782e-24	1.1839e-12	0.000269354	5.97537e-14	0.0516261	0.0162117	MAPK14	hyper BM-CRC
chr12	3185593	3186173	581	*	2	7.21753e-22	2.2951e-07	4.76822e-15	6.31938e-14	0.168555	0.0867555		hyper BM-CRC
chr7	99697978	99699701	1724	*	18	7.95624e-22	6.74595e-07	3.94962e-10	6.43921e-14	0.0448701	0.0105537	AP4M1	hyper BM-CRC
chr7	99697978	99699701	1724	*	18	7.95624e-22	6.74595e-07	3.94962e-10	6.43921e-14	0.0448701	0.0105537	MCM7	hyper BM-CRC
chr3	87275983	87276743	761	*	11	2.84867e-24	1.35173e-12	5.90203e-07	6.55775e-14	0.0670442	0.0124476	CHMP2B	hyper BM-CRC
chr6	35435852	35436891	1040	*	7	5.51176e-18	7.09238e-05	8.4319e-12	6.7474e-14	0.0532451	0.0214687	RPL10A	hyper BM-CRC
chr13	101327124	101327638	515	*	8	6.88124e-24	6.7586e-11	1.61792e-06	6.77768e-14	0.0297326	0.0111962	TMTC4	hyper BM-CRC
chr2	157189969	157191396	1428	*	7	4.87239e-19	8.98747e-10	2.30258e-07	6.92983e-14	0.0430307	0.0113399	NR4A2	hyper BM-CRC
chr11	73881872	73882736	865	*	16	2.27153e-23	4.52875e-06	9.03703e-09	7.17217e-14	0.0650455	0.0118318	PPME1	hyper BM-CRC
chr11	73881872	73882736	865	*	16	2.27153e-23	4.52875e-06	9.03703e-09	7.17217e-14	0.0650455	0.0118318	C2CD3	hyper BM-CRC
chr12	95466679	95467612	934	*	7	1.08907e-19	1.06544e-05	3.67044e-08	7.41554e-14	0.0317117	0.0140753	NR2C1	hyper BM-CRC
chr6	137539688	137540814	1127	*	6	1.03397e-20	4.37701e-10	1.23185e-10	8.23654e-14	0.0502586	0.0139669	IFNGR1	hyper BM-CRC
chr4	113557878	113558811	934	*	11	2.09696e-24	3.68901e-08	3.28363e-12	8.26797e-14	0.103122	0.0209892	LARP7	hyper BM-CRC
chr4	113557878	113558811	934	*	11	2.09696e-24	3.68901e-08	3.28363e-12	8.26797e-14	0.103122	0.0209892	C4orf21	hyper BM-CRC
chr22	18893280	18894283	1004	*	13	2.22882e-26	1.17734e-06	2.31976e-08	8.27913e-14	0.0813172	0.0205368	DGCR6	hyper BM-CRC
chr19	50179634	50181103	1470	*	11	1.83191e-24	2.06009e-08	7.31374e-09	8.95622e-14	0.0386367	0.00928915	PRMT1	hyper BM-CRC
chr1	233086060	233086622	563	*	8	3.53532e-23	1.31083e-08	6.51498e-14	1.01537e-13	-0.0429167	0.00405916	NTPCR	hyper BM-CRC
chr10	112678594	112679649	1056	*	13	1.63715e-24	1.20665e-05	8.98562e-11	1.02307e-13	0.085561	0.00640466	SHOC2	hyper BM-CRC
chr10	112678594	112679649	1056	*	13	1.63715e-24	1.20665e-05	8.98562e-11	1.02307e-13	0.085561	0.00640466	BBIP1	hyper BM-CRC
chr3	134204114	134205717	1604	*	22	2.04585e-28	0.000441385	6.058e-17	1.02768e-13	-0.0846678	0.000360946	CEP63	hyper BM-CRC
chr3	134204114	134205717	1604	*	22	2.04585e-28	0.000441385	6.058e-17	1.02768e-13	-0.0846678	0.000360946	ANAPC13	hyper BM-CRC
chr11	68670825	68671964	1140	*	9	1.65732e-22	6.83866e-14	0.000217148	1.08014e-13	0.0503354	0.0213151	IGHMBP2	hyper BM-CRC
chr11	68670825	68671964	1140	*	9	1.65732e-22	6.83866e-14	0.000217148	1.08014e-13	0.0503354	0.0213151	MRPL21	hyper BM-CRC
chr7	94138869	94139401	533	*	5	1.8286e-19	3.62034e-14	7.12185e-06	1.12137e-13	0.0320282	0.0186991	CASD1	hyper BM-CRC
chr13	41706227	41707241	1015	*	9	3.25093e-21	2.60687e-05	1.39359e-16	1.20816e-13	0.13692	0.00768207	KBTBD6	hyper BM-CRC
chr18	61033618	61034973	1356	*	8	6.73904e-23	6.36289e-06	1.61671e-13	1.21061e-13	0.0777729	0.0143072	RP11	hyper BM-CRC
chr18	61033618	61034973	1356	*	8	6.73904e-23	6.36289e-06	1.61671e-13	1.21061e-13	0.0777729	0.0143072	635N19.1	hyper BM-CRC
chr18	61033618	61034973	1356	*	8	6.73904e-23	6.36289e-06	1.61671e-13	1.21061e-13	0.0777729	0.0143072	KDSR	hyper BM-CRC
chr20	32891026	32891428	403	*	7	3.01259e-21	1.89361e-10	3.20183e-09	1.23399e-13	0.0318791	0.0168639	AHCY	hyper BM-CRC
chr6	96969423	96970084	662	*	6	1.65128e-21	2.73238e-06	4.41431e-15	1.2815e-13	0.0782461	0.0198194	UFL1	hyper BM-CRC
chr6	96969423	96970084	662	*	6	1.65128e-21	2.73238e-06	4.41431e-15	1.2815e-13	0.0782461	0.0198194	UFL1	hyper BM-CRC
chr6	96969423	96970084	662	*	6	1.65128e-21	2.73238e-06	4.41431e-15	1.2815e-13	0.0782461	0.0198194	AS1	hyper BM-CRC
chr10	32634957	32636781	1825	*	9	9.05119e-20	1.9753e-05	5.97587e-14	1.29755e-13	0.0529769	0.0078908	RP11	hyper BM-CRC
chr10	32634957	32636781	1825	*	9	9.05119e-20	1.9753e-05	5.97587e-14	1.29755e-13	0.0529769	0.0078908	135A24.4	hyper BM-CRC
chr10	32634957	32636781	1825	*	9	9.05119e-20	1.9753e-05	5.97587e-14	1.29755e-13	0.0529769	0.0078908	RP11	hyper BM-CRC
chr10	32634957	32636781	1825	*	9	9.05119e-20	1.9753e-05	5.97587e-14	1.29755e-13	0.0529769	0.0078908	135A24.2	hyper BM-CRC
chr10	32634957	32636781	1825	*	9	9.05119e-20	1.9753e-05	5.97587e-14	1.29755e-13	0.0529769	0.0078908	EPC1	hyper BM-CRC
chr10	32634957	32636781	1825	*	9	9.05119e-20	1.9753e-05	5.97587e-14	1.29755e-13	0.0529769	0.0078908	AL391839.1	hyper BM-CRC
chr2	8821346	8822082	737	*	8	3.31381e-21	3.10739e-11	2.84874e-08	1.32094e-13	0.0334307	0.0119126	ID2	hyper BM-CRC
chr2	8821346	8822082	737	*	8	3.31381e-21	3.10739e-11	2.84874e-08	1.32094e-13	0.0334307	0.0119126	AC011747.7	hyper BM-CRC
chr11	65626522	65628542	2021	*	11	7.39323e-20	2.18947e-12	1.6238e-06	1.33174e-13	0.0448297	0.0242618	MUS81	hyper BM-CRC
chr11	65626522	65628542	2021	*	11	7.39323e-20	2.18947e-12	1.6238e-06	1.33174e-13	0.0448297	0.0242618	CFL1	hyper BM-CRC
chr20	32254216	32256071	1856	*	6	5.76494e-16	5.17594e-15	6.34058e-05	1.40837e-13	0.346105	0.265367	ACTL10	hyper BM-CRC
chr20	32254216	32256071	1856	*	6	5.76494e-16	5.17594e-15	6.34058e-05	1.40837e-13	0.346105	0.265367	NECAB3	hyper BM-CRC
chr16	67449835	67450810	976	*	7	4.71394e-22	3.93722e-06	5.49457e-11	1.41164e-13	0.104999	0.0633297	ZDHHC1	hyper BM-CRC
chr19	51307074	51308546	1473	*	14	1.61443e-26	1.08032e-07	2.11831e-06	1.41948e-13	0.0845597	0.0117528	C19orf48	hyper BM-CRC
chr1	183440258	183441865	1608	*	8	2.69251e-20	0.000965648	2.11669e-14	1.50451e-13	0.0588679	0.0109465	SMG7	hyper BM-CRC
chr1	183440258	183441865	1608	*	8	2.69251e-20	0.000965648	2.11669e-14	1.50451e-13	0.0588679	0.0109465	SMG7	hyper BM-CRC
chr1	183440258	183441865	1608	*	8	2.69251e-20	0.000965648	2.11669e-14	1.50451e-13	0.0588679	0.0109465	AS1	hyper BM-CRC
chr3	155572045	155572542	498	*	9	4.70697e-23	1.25184e-08	2.30894e-09	1.51468e-13	0.0456788	0.0136167	SLC33A1	hyper BM-CRC
chr8	145133133	145133899	767	*	12	3.63226e-24	4.23101e-11	7.99495e-05	1.54e-13	0.0595108	0.0139585	EXOSC4	hyper BM-CRC
chr8	145133133	145133899	767	*	12	3.63226e-24	4.23101e-11	7.99495e-05	1.54e-13	0.0595108	0.0139585	CTD	hyper BM-CRC
chr8	145133133	145133899	767	*	12	3.63226e-24	4.23101e-11	7.99495e-05	1.54e-13	0.0595108	0.0139585	3065J16.9	hyper BM-CRC
chr16	67260661	67261564	904	*	14	4.67262e-28	1.29113e-10	1.93175e-06	1.5584e-13	0.0752191	0.0130924	TMEM208	hyper BM-CRC
chr16	67260661	67261564	904	*	14	4.67262e-28	1.29113e-10	1.93175e-06	1.5584e-13	0.0752191	0.0130924	LRRC29	hyper BM-CRC
chr16	67260661	67261564	904	*	14	4.67262e-28	1.29113e-10	1.93175e-06	1.5584e-13	0.0752191	0.0130924	AC040160.1	hyper BM-CRC
chr6	42713551	42715360	1810	*	9	2.06409e-24	5.01841e-10	5.96051e-08	1.65517e-13	0.0456619	0.0143763	TBCC	hyper BM-CRC
chr12	102513592	102514173	582	*	7	6.58703e-22	7.54369e-07	2.06615e-14	1.72167e-13	0.0523959	0.0163773	PARPBP	hyper BM-CRC
chr12	102513592	102514173	582	*	7	6.58703e-22	7.54369e-07	2.06615e-14	1.72167e-13	0.0523959	0.0163773	NUP37	hyper BM-CRC
chr13	21099875	21100269	395	*	4	7.79455e-20	4.0357e-08	1.81069e-11	1.76412e-13	0.0275545	0.0147236	CRYL1	hyper BM-CRC
chr6	13813947	13815568	1622	*	7	8.07393e-18	2.30238e-09	8.50142e-10	1.87973e-13	-0.088636	0.00623096	MCUR1	hyper BM-CRC
chr19	46498049	46498631	583	*	6	1.02168e-19	1.64852e-09	1.16486e-11	1.90065e-13	0.0373521	0.0196184	CCDC61	hyper BM-CRC
chr12	42719850	42720167	318	*	5	1.28532e-19	7.47178e-08	1.2035e-14	2.04998e-13	0.072972	0.0240475	PPHLN1	hyper BM-CRC
chr12	42719850	42720167	318	*	5	1.28532e-19	7.47178e-08	1.2035e-14	2.04998e-13	0.072972	0.0240475	ZCRB1	hyper BM-CRC
chr3	143689916	143692320	2405	*	16	1.82928e-20	6.86597e-07	4.72117e-07	2.05694e-13	-0.0788108	0.00108911	C3orf58	hyper BM-CRC
chr10	62537971	62538861	891	*	13	5.26749e-24	1.91739e-10	1.82716e-05	2.11218e-13	0.0539728	0.00227845	CDK1	hyper BM-CRC
chr11	71790932	71792206	1275	*	13	1.90651e-22	8.14259e-06	1.21063e-10	2.36681e-13	-0.102923	0.00165396	LRTOMT	hyper BM-CRC
chr11	71790932	71792206	1275	*	13	1.90651e-22	8.14259e-06	1.21063e-10	2.36681e-13	-0.102923	0.00165396	NUMA1	hyper BM-CRC
chr16	4852372	4853175	804	*	8	1.58307e-20	8.36631e-06	1.43951e-09	2.37133e-13	0.0318948	0.0116796	ROGDI	hyper BM-CRC
chr6	135375451	135376255	805	*	9	2.81057e-25	1.28279e-07	8.67823e-08	2.37951e-13	0.0500463	0.0184573	CTA	hyper BM-CRC
chr6	135375451	135376255	805	*	9	2.81057e-25	1.28279e-07	8.67823e-08	2.37951e-13	0.0500463	0.0184573	212D2.2	hyper BM-CRC
chr6	135375451	135376255	805	*	9	2.81057e-25	1.28279e-07	8.67823e-08	2.37951e-13	0.0500463	0.0184573	HBS1L	hyper BM-CRC
chr11	65383161	65383829	669	*	5	3.98116e-20	2.6536e-07	8.86937e-15	2.53457e-13	0.0441821	0.0133542	PCNXL3	hyper BM-CRC
chr19	36485938	36486874	937	*	7	4.48213e-23	4.2345e-11	1.16017e-09	2.66113e-13	0.0425681	0.013991	SDHAF1	hyper BM-CRC
chr10	33247232	33247604	373	*	8	5.47021e-20	1.66753e-05	3.58855e-08	2.74612e-13	0.0791776	0.00783061	ITGB1	hyper BM-CRC
chr4	186124759	186125504	746	*	5	8.24227e-19	0.000102501	2.22101e-16	2.93019e-13	0.0404231	0.0118884	SNX25	hyper BM-CRC
chr4	186124759	186125504	746	*	5	8.24227e-19	0.000102501	2.22101e-16	2.93019e-13	0.0404231	0.0118884	KIAA1430	hyper BM-CRC
chr18	47018180	47019340	1161	*	7	1.87838e-20	4.16951e-11	1.36387e-08	3.05784e-13	-0.0854757	0.00108091	MIR1539	hyper BM-CRC
chr18	47018180	47019340	1161	*	7	1.87838e-20	4.16951e-11	1.36387e-08	3.05784e-13	-0.0854757	0.00108091	RPL17	hyper BM-CRC
chr8	10696639	10698115	1477	*	10	1.66467e-18	1.0179e-08	1.06823e-07	3.0738e-13	-0.14171	0.00208135	RP11	hyper BM-CRC
chr8	10696639	10698115	1477	*	10	1.66467e-18	1.0179e-08	1.06823e-07	3.0738e-13	-0.14171	0.00208135	177H2.2	hyper BM-CRC
chr8	10696639	10698115	1477	*	10	1.66467e-18	1.0179e-08	1.06823e-07	3.0738e-13	-0.14171	0.00208135	SOX7	hyper BM-CRC
chr8	10696639	10698115	1477	*	10	1.66467e-18	1.0179e-08	1.06823e-07	3.0738e-13	-0.14171	0.00208135	SOX7	hyper BM-CRC
chr8	10696639	10698115	1477	*	10	1.66467e-18	1.0179e-08	1.06823e-07	3.0738e-13	-0.14171	0.00208135	PINX1	hyper BM-CRC
chr13	113862363	113863764	1402	*	12	7.93536e-23	3.61481e-06	2.35552e-12	3.15035e-13	-0.0403623	0.00585557	CUL4A	hyper BM-CRC
chr13	113862363	113863764	1402	*	12	7.93536e-23	3.61481e-06	2.35552e-12	3.15035e-13	-0.0403623	0.00585557	PCID2	hyper BM-CRC
chr3	176914264	176915099	836	*	5	4.82673e-26	1.17853e-07	1.98523e-13	3.15512e-13	0.0574974	0.0287098	TBL1XR1	hyper BM-CRC
chr7	101457175	101459386	2212	*	12	3.1305e-16	7.27254e-09	1.1021e-08	3.16208e-13	0.031449	0.00411609	CUX1	hyper BM-CRC
chr4	147443109	147444204	1096	*	13	5.23056e-22	8.11064e-13	1.22715e-06	3.22161e-13	-0.0320513	0.00361623	SLC10A7	hyper BM-CRC
chr7	150782539	150784390	1852	*	9	3.7674e-21	1.23809e-07	2.91025e-09	3.28074e-13	0.0574435	0.0244174	AGAP3	hyper BM-CRC
chr1	208041879	208042910	1032	*	7	1.13275e-22	1.21333e-09	3.33198e-08	3.64805e-13	0.0393077	0.0134667	C1orf132	hyper BM-CRC
chr11	73498894	73499350	457	*	3	9.60919e-19	3.40041e-11	1.80742e-11	3.66532e-13	0.0322897	0.0237753	MRPL48	hyper BM-CRC
chr17	1953268	1954175	908	*	10	8.6344e-24	0.00242066	1.76011e-14	3.70358e-13	0.0540498	0.0133382	MIR132	hyper BM-CRC
chr17	1953268	1954175	908	*	10	8.6344e-24	0.00242066	1.76011e-14	3.70358e-13	0.0540498	0.0133382	MIR212	hyper BM-CRC
chr7	1177901	1178254	354	*	5	9.72538e-19	1.00146e-11	7.71139e-08	3.70723e-13	0.0397854	0.0169657		hyper BM-CRC
chr11	17297732	17298537	806	*	10	3.45389e-23	5.49456e-06	1.63677e-10	3.83939e-13	-0.0456877	0.00144409	NUCB2	hyper BM-CRC
chr10	75118103	75119064	962	*	9	2.86156e-21	2.15414e-11	1.42181e-06	3.90313e-13	0.0871775	0.0558749	TTC18	hyper BM-CRC
chr12	56367227	56368226	1000	*	7	2.28943e-19	2.08656e-11	2.49796e-06	3.94678e-13	0.0387004	0.0213766	RAB5B	hyper BM-CRC
chr14	105219230	105220026	797	*	5	3.39896e-20	3.53782e-08	5.03779e-07	4.00281e-13	0.0300193	0.0155372	SIVA1	hyper BM-CRC
chr2	64880738	64881850	1113	*	6	2.36925e-23	0.000408942	1.2374e-15	4.01584e-13	0.067262	0.00815704	SERTAD2	hyper BM-CRC
chr19	46088010	46088450	441	*	11	1.64595e-22	5.26004e-06	7.62708e-15	4.16459e-13	0.0278866	0.00322914	OPA3	hyper BM-CRC
chr10	103880114	103881068	955	*	15	1.72242e-26	2.64241e-08	1.15987e-06	4.18149e-13	0.129542	0.0153214	LDB1	hyper BM-CRC
chr7	135346802	135347371	570	*	5	1.60897e-21	0.000190585	2.6831e-14	4.2467e-13	0.0495722	0.0160481	C7orf73	hyper BM-CRC
chr1	44115203	44116508	1306	*	12	4.09452e-27	0.00242801	1.59144e-11	4.54175e-13	0.0423987	0.0110903	KDM4A	hyper BM-CRC
chr11	60673398	60674473	1076	*	12	2.18414e-24	1.58284e-08	8.38449e-08	4.88425e-13	0.0478772	0.00803142	RP11	hyper BM-CRC
chr11	60673398	60674473	1076	*	12	2.18414e-24	1.58284e-08	8.38449e-08	4.88425e-13	0.0478772	0.00803142	881M11.2	hyper BM-CRC
chr11	60673398	60674473	1076	*	12	2.18414e-24	1.58284e-08	8.38449e-08	4.88425e-13	0.0478772	0.00803142	PRPF19	hyper BM-CRC
chr12	49463115	49463982	868	*	5	4.93167e-19	3.18297e-07	9.39226e-12	4.98474e-13	0.0320977	0.0238384	RHEBL1	hyper BM-CRC
chr1	109584182	109585161	980	*	12	7.06138e-23	0.0023224	1.07203e-07	5.02924e-13	0.047332	0.00311886	WDR47	hyper BM-CRC
chr1	202317382	202318195	814	*	8	1.73789e-21	2.34503e-09	1.37093e-06	5.25342e-13	0.0388575	0.0233012	PPP1R12B	hyper BM-CRC
chr17	26662113	26662842	730	*	8	6.62734e-21	5.57869e-07	7.14571e-12	5.7958e-13	0.0442084	0.0128408	TNFAIP1	hyper BM-CRC
chr17	26662113	26662842	730	*	8	6.62734e-21	5.57869e-07	7.14571e-12	5.7958e-13	0.0442084	0.0128408	IFT20	hyper BM-CRC
chr2	101179099	101179803	705	*	11	8.64841e-23	3.61894e-11	6.47783e-06	5.99274e-13	0.047083	0.0171737	PDCL3	hyper BM-CRC
chr4	17578663	17579272	610	*	5	2.78473e-18	3.82296e-09	8.50381e-10	6.06445e-13	0.142851	0.0381307	LAP3	hyper BM-CRC
chr2	208489070	208490380	1311	*	7	6.15434e-23	4.13888e-06	4.55436e-14	6.08468e-13	-0.0734461	0.000130528	METTL21A	hyper BM-CRC
chr6	108880961	108882205	1245	*	9	2.31233e-24	2.68485e-05	4.44808e-08	6.0874e-13	0.0784622	0.00292379	FOXO3	hyper BM-CRC
chr17	16341984	16343399	1416	*	16	3.78232e-22	2.77354e-10	0.000511307	6.22132e-13	0.0959995	0.0148567	FAM211A	hyper BM-CRC
chr17	16341984	16343399	1416	*	16	3.78232e-22	2.77354e-10	0.000511307	6.22132e-13	0.0959995	0.0148567	AS1	hyper BM-CRC
chr7	77166136	77167726	1591	*	14	6.95838e-20	2.31708e-07	2.08586e-05	6.29704e-13	0.082761	0.0179101	PTPN12	hyper BM-CRC
chr4	1713366	1714772	1407	*	7	1.46285e-21	3.97901e-05	7.41656e-15	6.61334e-13	0.0391744	0.00329753	RP11	hyper BM-CRC
chr4	1713366	1714772	1407	*	7	1.46285e-21	3.97901e-05	7.41656e-15	6.61334e-13	0.0391744	0.00329753	572O17.1	hyper BM-CRC
chr4	1713366	1714772	1407	*	7	1.46285e-21	3.97901e-05	7.41656e-15	6.61334e-13	0.0391744	0.00329753	SLBP	hyper BM-CRC
chr9	35115835	35116525	691	*	4	3.7897e-19	1.83758e-09	1.34695e-10	6.76434e-13	0.0901196	0.0392474	FAM214B	hyper BM-CRC
chr20	35724169	35724900	732	*	10	6.02979e-21	8.60771e-09	2.21443e-07	6.79233e-13	0.0579125	0.0133326	RBL1	hyper BM-CRC
chr20	35724169	35724900	732	*	10	6.02979e-21	8.60771e-09	2.21443e-07	6.79233e-13	0.0579125	0.0133326	RBL1	hyper BM-CRC
chr6	34724751	34725359	609	*	8	2.33251e-20	9.61089e-10	7.3434e-11	6.92051e-13	0.0433121	0.010183	SNRPC	hyper BM-CRC
chr1	205718900	205719564	665	*	8	9.0938e-20	0.00219262	2.05319e-14	7.90314e-13	0.0638742	0.00385248	NUCKS1	hyper BM-CRC
chr11	9594484	9596475	1992	*	12	1.0282e-20	3.58335e-07	9.44777e-06	7.96273e-13	0.0291535	0.00412885	WEE1	hyper BM-CRC
chr10	30721971	30723347	1377	*	13	1.0463e-24	0.0960202	4.57746e-19	8.43488e-13	0.0716106	0.00140649	MAP3K8	hyper BM-CRC
chr6	21593717	21594320	604	*	7	4.68794e-20	4.38956e-08	2.27253e-11	8.589e-13	0.072485	0.0110676	SOX4	hyper BM-CRC
chr6	31619513	31621765	2253	*	39	3.52e-26	1.12322e-06	8.52254e-06	8.87853e-13	-0.0945841	0.000623266	APOM	hyper BM-CRC
chr6	31619513	31621765	2253	*	39	3.52e-26	1.12322e-06	8.52254e-06	8.87853e-13	-0.0945841	0.000623266	BAG6	hyper BM-CRC
chr20	47662406	47663660	1255	*	11	7.6411e-21	3.08887e-12	0.000566084	9.03807e-13	0.0320751	0.0115782	CSE1L	hyper BM-CRC
chr20	47662406	47663660	1255	*	11	7.6411e-21	3.08887e-12	0.000566084	9.03807e-13	0.0320751	0.0115782	RP1	hyper BM-CRC
chr20	47662406	47663660	1255	*	11	7.6411e-21	3.08887e-12	0.000566084	9.03807e-13	0.0320751	0.0115782	155G6.4	hyper BM-CRC
chr6	42981435	42982050	616	*	12	5.38052e-24	6.00281e-08	2.50187e-09	9.28887e-13	0.0483908	0.010698	KLHDC3	hyper BM-CRC
chr6	42981435	42982050	616	*	12	5.38052e-24	6.00281e-08	2.50187e-09	9.28887e-13	0.0483908	0.010698	MEA1	hyper BM-CRC
chr1	100435035	100436106	1072	*	14	1.27294e-24	1.27446e-08	4.21796e-07	9.39716e-13	0.113224	0.0182762	SLC35A3	hyper BM-CRC
chr1	100435035	100436106	1072	*	14	1.27294e-24	1.27446e-08	4.21796e-07	9.39716e-13	0.113224	0.0182762	RP5	hyper BM-CRC
chr1	100435035	100436106	1072	*	14	1.27294e-24	1.27446e-08	4.21796e-07	9.39716e-13	0.113224	0.0182762	884G6.2	hyper BM-CRC
chr11	59382758	59383828	1071	*	10	3.69527e-22	5.54375e-09	2.73706e-08	9.43932e-13	0.0423212	0.0159088	OSBP	hyper BM-CRC
chr19	18314345	18315738	1394	*	9	2.3265e-22	6.27997e-07	4.86451e-12	9.49473e-13	0.0398318	0.00819899	AC068499.10	hyper BM-CRC
chr19	18314345	18315738	1394	*	9	2.3265e-22	6.27997e-07	4.86451e-12	9.49473e-13	0.0398318	0.00819899	RAB3A	hyper BM-CRC
chr11	64781299	64782294	996	*	5	1.4981e-20	7.25592e-05	2.63461e-15	9.69453e-13	0.105708	0.0240386	ARL2	hyper BM-CRC
chr11	64781299	64782294	996	*	5	1.4981e-20	7.25592e-05	2.63461e-15	9.69453e-13	0.105708	0.0240386	RP11	hyper BM-CRC
chr11	64781299	64782294	996	*	5	1.4981e-20	7.25592e-05	2.63461e-15	9.69453e-13	0.105708	0.0240386	399J13.3	hyper BM-CRC
chr19	49496473	49497177	705	*	10	6.44229e-22	6.97295e-08	5.63983e-07	9.88301e-13	0.0388792	0.0110163	RUVBL2	hyper BM-CRC
chr19	49496473	49497177	705	*	10	6.44229e-22	6.97295e-08	5.63983e-07	9.88301e-13	0.0388792	0.0110163	GYS1	hyper BM-CRC
chr6	111135854	111136979	1126	*	8	3.11934e-20	5.79185e-07	4.61701e-08	9.8965e-13	0.0425712	0.0150135	CDK19	hyper BM-CRC
chr5	172482723	172484594	1872	*	11	1.90444e-20	1.04206e-06	9.50289e-07	1.04354e-12	0.0439319	0.00957245	CREBRF	hyper BM-CRC
chr11	74109076	74110223	1148	*	7	6.83721e-22	1.08332e-10	9.04243e-09	1.06213e-12	0.0449662	0.0169484	RP11	hyper BM-CRC
chr11	74109076	74110223	1148	*	7	6.83721e-22	1.08332e-10	9.04243e-09	1.06213e-12	0.0449662	0.0169484	702H23.4	hyper BM-CRC
chr11	74109076	74110223	1148	*	7	6.83721e-22	1.08332e-10	9.04243e-09	1.06213e-12	0.0449662	0.0169484	PGM2L1	hyper BM-CRC
chr11	62494009	62496448	2440	*	12	1.00328e-15	2.28418e-10	2.22092e-05	1.08027e-12	0.0443608	0.0117372	TTC9C	hyper BM-CRC
chr11	62494009	62496448	2440	*	12	1.00328e-15	2.28418e-10	2.22092e-05	1.08027e-12	0.0443608	0.0117372	HNRNPUL2	hyper BM-CRC
chr11	62494009	62496448	2440	*	12	1.00328e-15	2.28418e-10	2.22092e-05	1.08027e-12	0.0443608	0.0117372	BSCL2	hyper BM-CRC
chr11	62494009	62496448	2440	*	12	1.00328e-15	2.28418e-10	2.22092e-05	1.08027e-12	0.0443608	0.0117372	HNRNPUL2	hyper BM-CRC
chr1	228593622	228595062	1441	*	13	9.80825e-23	1.45859e-08	3.48951e-10	1.10224e-12	0.0474515	0.00794042	TRIM11	hyper BM-CRC
chr7	44836109	44837140	1032	*	9	2.43302e-20	1.45932e-06	2.27472e-10	1.11456e-12	0.0591723	0.0127447	PPIA	hyper BM-CRC
chr1	154580347	154581325	979	*	6	5.85738e-19	1.93282e-09	8.08233e-09	1.2e-12	0.0395572	0.0105662	ADAR	hyper BM-CRC
chr2	27439738	27440764	1027	*	9	1.27344e-24	2.18121e-06	1.01735e-12	1.20216e-12	0.070599	0.00304393	ATRAID	hyper BM-CRC
chr2	27439738	27440764	1027	*	9	1.27344e-24	2.18121e-06	1.01735e-12	1.20216e-12	0.070599	0.00304393	CAD	hyper BM-CRC
chr2	158731699	158732891	1193	*	6	4.62251e-20	1.82362e-06	2.1388e-10	1.22708e-12	0.0659405	0.00743795	ACVR1	hyper BM-CRC
chr19	7968560	7968863	304	*	7	1.99491e-20	0.000746864	3.08588e-16	1.22802e-12	0.0330883	0.00681454	MAP2K7	hyper BM-CRC
chr1	113256886	113258477	1592	*	10	3.03715e-22	3.40781e-06	1.92138e-13	1.22836e-12	-0.123428	0.00010285	RP11	hyper BM-CRC
chr1	113256886	113258477	1592	*	10	3.03715e-22	3.40781e-06	1.92138e-13	1.22836e-12	-0.123428	0.00010285	426L16.9	hyper BM-CRC
chr1	113256886	113258477	1592	*	10	3.03715e-22	3.40781e-06	1.92138e-13	1.22836e-12	-0.123428	0.00010285	PPM1J	hyper BM-CRC
chr2	27545751	27546269	519	*	5	9.05729e-19	5.82162e-10	7.3712e-11	1.24403e-12	-0.0606805	2.01647e-05	MPV17	hyper BM-CRC
chr20	48330123	48330624	502	*	5	9.83886e-19	5.21913e-07	1.02031e-06	1.33337e-12	0.0300546	0.0156913	B4GALT5	hyper BM-CRC
chr16	58034858	58035805	948	*	8	3.88812e-20	1.27125e-05	9.11827e-14	1.4338e-12	0.0865004	0.0197403	USB1	hyper BM-CRC
chr2	203735673	203736356	684	*	5	5.88185e-22	8.27999e-09	1.58949e-10	1.52716e-12	0.0353586	0.0062815	ICA1L	hyper BM-CRC
chr12	57984650	57985301	652	*	10	1.01563e-20	6.78552e-08	1.30217e-07	1.60922e-12	-0.0325481	0.00106184	PIP4K2C	hyper BM-CRC
chr6	166795816	166797429	1614	*	25	1.37599e-26	2.13945e-06	8.26992e-10	1.82557e-12	0.0451088	0.00914219	RP1	hyper BM-CRC
chr6	166795816	166797429	1614	*	25	1.37599e-26	2.13945e-06	8.26992e-10	1.82557e-12	0.0451088	0.00914219	168L15.5	hyper BM-CRC
chr6	166795816	166797429	1614	*	25	1.37599e-26	2.13945e-06	8.26992e-10	1.82557e-12	0.0451088	0.00914219	MPC1	hyper BM-CRC
chr18	267637	268601	965	*	9	4.66363e-19	7.4167e-07	7.86998e-10	1.85308e-12	0.0518237	0.0153125	RP11	hyper BM-CRC
chr18	267637	268601	965	*	9	4.66363e-19	7.4167e-07	7.86998e-10	1.85308e-12	0.0518237	0.0153125	705O1.8	hyper BM-CRC
chr18	267637	268601	965	*	9	4.66363e-19	7.4167e-07	7.86998e-10	1.85308e-12	0.0518237	0.0153125	THOC1	hyper BM-CRC
chr16	22385308	22386315	1008	*	7	1.31861e-21	2.19551e-09	8.05605e-09	2.17145e-12	0.048437	0.0113755	RP11	hyper BM-CRC
chr16	22385308	22386315	1008	*	7	1.31861e-21	2.19551e-09	8.05605e-09	2.17145e-12	0.048437	0.0113755	21M24.2	hyper BM-CRC
chr16	22385308	22386315	1008	*	7	1.31861e-21	2.19551e-09	8.05605e-09	2.17145e-12	0.048437	0.0113755	CDR2	hyper BM-CRC
chr2	65356625	65358440	1816	*	12	2.49633e-20	7.57919e-06	4.15291e-09	2.19668e-12	-0.0482622	0.00296223	RAB1A	hyper BM-CRC
chr20	56964033	56964831	799	*	6	5.41912e-18	0.000110818	4.34832e-12	2.21409e-12	0.0344673	0.0151554	VAPB	hyper BM-CRC
chr6	170861603	170862522	920	*	6	1.22456e-20	0.000220485	5.97609e-15	2.23233e-12	0.0556071	0.0146289	PSMB1	hyper BM-CRC
chr20	19997606	19999226	1621	*	16	1.96569e-25	2.80316e-06	4.38168e-08	2.23978e-12	0.0376631	0.000407367	NAA20	hyper BM-CRC
chr18	9913478	9914102	625	*	9	5.58051e-22	2.0959e-09	4.38399e-08	2.24845e-12	0.0358904	0.0121195	VAPA	hyper BM-CRC
chr3	9833414	9834677	1264	*	11	2.47014e-21	4.26683e-07	5.22883e-06	2.3174e-12	0.151737	0.0370193	ARPC4	hyper BM-CRC
chr3	9833414	9834677	1264	*	11	2.47014e-21	4.26683e-07	5.22883e-06	2.3174e-12	0.151737	0.0370193	TADA3	hyper BM-CRC
chr3	178789226	178790077	852	*	10	8.60932e-21	5.28559e-08	5.12424e-05	2.32002e-12	-0.0277811	0.00708651	ZMAT3	hyper BM-CRC
chr7	100727888	100729412	1525	*	10	8.99698e-22	4.11967e-07	5.08112e-08	2.40559e-12	0.0499993	0.0174553	TRIM56	hyper BM-CRC
chr8	55014040	55014888	849	*	6	3.9543e-17	0.000521512	5.96924e-15	2.44138e-12	-0.0693756	0.00194067	LYPLA1	hyper BM-CRC
chr14	97263524	97264166	643	*	7	2.56427e-18	1.40278e-06	2.10252e-07	2.49755e-12	0.0415431	0.0163047	VRK1	hyper BM-CRC
chr5	41903935	41904694	760	*	10	3.73148e-21	1.47109e-06	1.38639e-12	2.51274e-12	0.140001	0.0249092	C5orf51	hyper BM-CRC
chr17	1618713	1620008	1296	*	12	8.59354e-22	8.214e-09	5.01721e-06	2.59085e-12	0.0397196	0.0144212	WDR81	hyper BM-CRC
chr17	1618713	1620008	1296	*	12	8.59354e-22	8.214e-09	5.01721e-06	2.59085e-12	0.0397196	0.0144212	MIR22HG	hyper BM-CRC
chr3	128902377	128903409	1033	*	8	3.06907e-19	1.32866e-11	9.66591e-07	2.6118e-12	0.0636925	0.0238127	CNBP	hyper BM-CRC
chr11	66610236	66611485	1250	*	10	3.12807e-18	2.69388e-10	7.14389e-05	2.77517e-12	0.0396218	0.00984288	C11orf80	hyper BM-CRC
chr11	66610236	66611485	1250	*	10	3.12807e-18	2.69388e-10	7.14389e-05	2.77517e-12	0.0396218	0.00984288	RCE1	hyper BM-CRC
chr22	24666632	24667492	861	*	5	1.92863e-18	5.12006e-07	1.76203e-09	2.90172e-12	0.0392557	0.0162798	SPECC1L	hyper BM-CRC
chr22	24666632	24667492	861	*	5	1.92863e-18	5.12006e-07	1.76203e-09	2.90172e-12	0.0392557	0.0162798	SPECC1L	hyper BM-CRC
chr22	24666632	24667492	861	*	5	1.92863e-18	5.12006e-07	1.76203e-09	2.90172e-12	0.0392557	0.0162798	ADORA2A	hyper BM-CRC
chr3	16306055	16306823	769	*	11	2.12659e-20	3.72539e-07	7.1798e-06	2.99059e-12	0.0396244	0.0114602	OXNAD1	hyper BM-CRC
chr3	16306055	16306823	769	*	11	2.12659e-20	3.72539e-07	7.1798e-06	2.99059e-12	0.0396244	0.0114602	DPH3	hyper BM-CRC
chr8	128747083	128749851	2769	*	22	1.45707e-21	4.92088e-06	5.17496e-13	2.99755e-12	-0.0654355	0.00609189	MYC	hyper BM-CRC
chr22	30162510	30163365	856	*	10	6.90953e-21	8.13371e-07	1.09771e-10	3.00134e-12	-0.0558758	0.000379436	UQCR10	hyper BM-CRC
chr22	30162510	30163365	856	*	10	6.90953e-21	8.13371e-07	1.09771e-10	3.00134e-12	-0.0558758	0.000379436	ZMAT5	hyper BM-CRC
chr1	26632948	26633632	685	*	10	2.08579e-20	2.7044e-06	1.61065e-08	3.06542e-12	0.0955321	0.0173794	UBXN11	hyper BM-CRC
chr13	108870610	108871167	558	*	8	4.5936e-24	0.0753209	7.96431e-18	3.10054e-12	0.0769187	0.0149928	ABHD13	hyper BM-CRC
chr13	108870610	108871167	558	*	8	4.5936e-24	0.0753209	7.96431e-18	3.10054e-12	0.0769187	0.0149928	LIG4	hyper BM-CRC
chr1	224543865	224545376	1512	*	10	1.05796e-19	0.000296118	1.61662e-14	3.11875e-12	0.111977	0.0127132	CNIH4	hyper BM-CRC
chr6	8435206	8435978	773	*	5	1.36465e-24	9.05395e-07	1.82243e-11	3.39709e-12	0.0430473	0.0212394	SLC35B3	hyper BM-CRC
chr19	47852304	47853009	706	*	9	1.81013e-20	1.71491e-09	2.26185e-06	3.41461e-12	0.0410895	0.0143155	DHX34	hyper BM-CRC
chr11	65337263	65338440	1178	*	10	1.29485e-22	0.03698	1.21999e-17	3.43859e-12	0.046345	0.00733198	SSSCA1	hyper BM-CRC
chr11	65337263	65338440	1178	*	10	1.29485e-22	0.03698	1.21999e-17	3.43859e-12	0.046345	0.00733198	SSSCA1	hyper BM-CRC
chr11	65337263	65338440	1178	*	10	1.29485e-22	0.03698	1.21999e-17	3.43859e-12	0.046345	0.00733198	AS1	hyper BM-CRC
chr14	73525038	73526075	1038	*	9	2.89877e-21	0.000163604	2.28414e-15	3.44178e-12	0.0547202	0.00943024	RBM25	hyper BM-CRC
chr14	73525038	73526075	1038	*	9	2.89877e-21	0.000163604	2.28414e-15	3.44178e-12	0.0547202	0.00943024	RP11	hyper BM-CRC
chr14	73525038	73526075	1038	*	9	2.89877e-21	0.000163604	2.28414e-15	3.44178e-12	0.0547202	0.00943024	109N23.4	hyper BM-CRC
chr15	72766470	72767332	863	*	9	2.76763e-20	0.000144117	4.57976e-15	3.45499e-12	0.0402844	0.00946547	ARIH1	hyper BM-CRC
chr15	72766470	72767332	863	*	9	2.76763e-20	0.000144117	4.57976e-15	3.45499e-12	0.0402844	0.00946547	RP11	hyper BM-CRC
chr15	72766470	72767332	863	*	9	2.76763e-20	0.000144117	4.57976e-15	3.45499e-12	0.0402844	0.00946547	1007O24.3	hyper BM-CRC
chr8	120885511	120886900	1390	*	10	1.91036e-20	1.62713e-11	0.000175912	3.49562e-12	-0.0386392	0.00637537	DEPTOR	hyper BM-CRC
chr8	120885511	120886900	1390	*	10	1.91036e-20	1.62713e-11	0.000175912	3.49562e-12	-0.0386392	0.00637537	KB	hyper BM-CRC
chr8	120885511	120886900	1390	*	10	1.91036e-20	1.62713e-11	0.000175912	3.49562e-12	-0.0386392	0.00637537	1471A8.1	hyper BM-CRC
chr20	44562842	44564022	1181	*	9	2.67864e-19	1.42023e-07	2.60653e-07	3.52317e-12	0.0491446	0.0206849	PCIF1	hyper BM-CRC
chr3	50648891	50649454	564	*	7	1.097e-19	1.18568e-06	4.80891e-08	3.74115e-12	0.0442929	0.0096351	MAPKAPK3	hyper BM-CRC
chr3	50648891	50649454	564	*	7	1.097e-19	1.18568e-06	4.80891e-08	3.74115e-12	0.0442929	0.0096351	CISH	hyper BM-CRC
chr15	91260024	91260918	895	*	10	2.94208e-20	4.09813e-08	4.52545e-07	3.74276e-12	-0.0382774	0.00655744	BLM	hyper BM-CRC
chr15	91260024	91260918	895	*	10	2.94208e-20	4.09813e-08	4.52545e-07	3.74276e-12	-0.0382774	0.00655744	RP11	hyper BM-CRC
chr15	91260024	91260918	895	*	10	2.94208e-20	4.09813e-08	4.52545e-07	3.74276e-12	-0.0382774	0.00655744	387D10.2	hyper BM-CRC
chr1	37979729	37980778	1050	*	11	1.65167e-24	6.58667e-05	8.10076e-10	3.76717e-12	0.036455	0.00960192	MEAF6	hyper BM-CRC
chr13	48876919	48878736	1818	*	19	1.51743e-27	0.00150014	4.94527e-12	3.99106e-12	0.138556	0.0158544	RB1	hyper BM-CRC
chr13	48876919	48878736	1818	*	19	1.51743e-27	0.00150014	4.94527e-12	3.99106e-12	0.138556	0.0158544	LINC00441	hyper BM-CRC
chr17	7210075	7211924	1850	*	16	5.68607e-23	2.3321e-09	4.3185e-07	4.0962e-12	0.069854	0.0155511	EIF5A	hyper BM-CRC
chr2	28112917	28114244	1328	*	13	2.50425e-24	6.61967e-06	1.84799e-09	4.27841e-12	0.0965135	0.00594762	MRPL33	hyper BM-CRC
chr2	28112917	28114244	1328	*	13	2.50425e-24	6.61967e-06	1.84799e-09	4.27841e-12	0.0965135	0.00594762	BRE	hyper BM-CRC
chr2	28112917	28114244	1328	*	13	2.50425e-24	6.61967e-06	1.84799e-09	4.27841e-12	0.0965135	0.00594762	RBKS	hyper BM-CRC
chr1	247494250	247495250	1001	*	7	2.299e-18	1.7214e-08	6.20713e-09	4.5106e-12	0.0888205	0.0267384	ZNF496	hyper BM-CRC
chr18	33552019	33553117	1099	*	9	2.6463e-21	4.43129e-07	2.47026e-08	4.5237e-12	0.0276296	0.00377055	C18orf21	hyper BM-CRC
chr6	31926072	31927208	1137	*	20	5.18215e-25	0.000749479	2.31495e-14	4.64972e-12	0.0757009	0.0133933	SKIV2L	hyper BM-CRC
chr6	31926072	31927208	1137	*	20	5.18215e-25	0.000749479	2.31495e-14	4.64972e-12	0.0757009	0.0133933	NELFE	hyper BM-CRC
chr11	746956	748060	1105	*	8	3.92735e-19	5.27014e-08	6.378e-06	4.65084e-12	0.0429171	0.00905903	TALDO1	hyper BM-CRC
chr6	30614081	30615633	1553	*	22	3.36215e-32	0.242122	1.04511e-14	4.80875e-12	0.0773698	0.00691562	ATAT1	hyper BM-CRC
chr6	30614081	30615633	1553	*	22	3.36215e-32	0.242122	1.04511e-14	4.80875e-12	0.0773698	0.00691562	C6orf136	hyper BM-CRC
chr3	57994031	57995782	1752	*	7	2.69744e-26	1.21749e-06	1.06998e-08	4.97346e-12	0.22902	0.0586387	FLNB	hyper BM-CRC
chr16	431255	432219	965	*	4	1.40505e-16	8.47144e-08	9.55117e-07	4.99802e-12	0.0246406	0.0130518	Z97634.3	hyper BM-CRC
chr16	431255	432219	965	*	4	1.40505e-16	8.47144e-08	9.55117e-07	4.99802e-12	0.0246406	0.0130518	TMEM8A	hyper BM-CRC
chr16	30886017	30886859	843	*	5	3.27587e-17	1.5786e-12	1.39499e-05	5.09665e-12	0.0335842	0.0189908	MIR4519	hyper BM-CRC
chr16	30886017	30886859	843	*	5	3.27587e-17	1.5786e-12	1.39499e-05	5.09665e-12	0.0335842	0.0189908	BCL7C	hyper BM-CRC
chr16	30886017	30886859	843	*	5	3.27587e-17	1.5786e-12	1.39499e-05	5.09665e-12	0.0335842	0.0189908	MIR4519	hyper BM-CRC
chr4	177116576	177117009	434	*	9	3.07494e-19	0.0180061	5.15971e-17	5.23872e-12	0.350991	0.0156036	SPATA4	hyper BM-CRC
chr7	2883529	2884448	920	*	11	1.83104e-20	0.000637431	8.05706e-14	5.26242e-12	0.0668957	0.0098857	GNA12	hyper BM-CRC
chr8	125486586	125487804	1219	*	11	6.14837e-18	2.70304e-06	8.01639e-09	5.2665e-12	0.0698135	0.00470648	RNF139	hyper BM-CRC
chr8	125486586	125487804	1219	*	11	6.14837e-18	2.70304e-06	8.01639e-09	5.2665e-12	0.0698135	0.00470648	RNF139	hyper BM-CRC
chr8	125486586	125487804	1219	*	11	6.14837e-18	2.70304e-06	8.01639e-09	5.2665e-12	0.0698135	0.00470648	AS1	hyper BM-CRC
chr18	60382305	60383672	1368	*	9	7.25523e-18	2.00767e-06	1.96891e-09	5.59186e-12	0.0292046	0.00517587	PHLPP1	hyper BM-CRC
chr11	66056572	66057277	706	*	9	4.83215e-20	4.15661e-06	6.73319e-13	5.68651e-12	0.042523	0.00651236	YIF1A	hyper BM-CRC
chr2	139259034	139259770	737	*	9	4.33515e-23	0.000588813	4.82661e-15	5.7087e-12	0.0884146	0.0085644	SPOPL	hyper BM-CRC
chr2	139259034	139259770	737	*	9	4.33515e-23	0.000588813	4.82661e-15	5.7087e-12	0.0884146	0.0085644	AC097721.2	hyper BM-CRC
chr9	139742579	139743802	1224	*	6	1.1246e-16	2.89568e-08	7.02963e-07	5.85733e-12	0.0485174	0.0227628	PHPT1	hyper BM-CRC
chr22	24093429	24093826	398	*	8	3.30735e-19	6.68587e-07	4.13282e-10	5.92815e-12	0.0560132	0.0216118		hyper BM-CRC
chr2	175351471	175352250	780	*	9	3.65806e-20	0.000195748	2.38295e-14	6.25485e-12	0.132856	0.0231617	AC010894.3	hyper BM-CRC
chr2	175351471	175352250	780	*	9	3.65806e-20	0.000195748	2.38295e-14	6.25485e-12	0.132856	0.0231617	GPR155	hyper BM-CRC
chr1	33282284	33284208	1925	*	13	1.76655e-18	2.34825e-06	4.93578e-06	6.31397e-12	0.072081	0.016066	S100PBP	hyper BM-CRC
chr1	33282284	33284208	1925	*	13	1.76655e-18	2.34825e-06	4.93578e-06	6.31397e-12	0.072081	0.016066	YARS	hyper BM-CRC
chr19	34745219	34746203	985	*	6	3.24632e-15	4.10368e-09	7.51751e-07	6.36218e-12	0.07931	0.0217371	KIAA0355	hyper BM-CRC
chr11	134122771	134123985	1215	*	14	6.81382e-24	5.2698e-07	1.63756e-05	6.38499e-12	0.0546088	0.0136955	ACAD8	hyper BM-CRC
chr11	134122771	134123985	1215	*	14	6.81382e-24	5.2698e-07	1.63756e-05	6.38499e-12	0.0546088	0.0136955	THYN1	hyper BM-CRC
chr13	27825294	27826092	799	*	9	5.50521e-20	1.02911e-07	4.09173e-06	6.59751e-12	0.0202385	0.00314268	RPL21	hyper BM-CRC
chr6	143266300	143267449	1150	*	4	9.02299e-20	2.14194e-07	8.49995e-09	7.48498e-12	0.0323073	0.0168515	HIVEP2	hyper BM-CRC
chr6	143266300	143267449	1150	*	4	9.02299e-20	2.14194e-07	8.49995e-09	7.48498e-12	0.0323073	0.0168515	RP11	hyper BM-CRC
chr6	143266300	143267449	1150	*	4	9.02299e-20	2.14194e-07	8.49995e-09	7.48498e-12	0.0323073	0.0168515	439L18.2	hyper BM-CRC
chr6	37787045	37788171	1127	*	6	1.37693e-15	3.08852e-05	4.57872e-09	7.62323e-12	0.0295281	0.0127132	ZFAND3	hyper BM-CRC
chr2	27434262	27435719	1458	*	12	9.02669e-21	3.49073e-09	0.000281859	7.76857e-12	0.0644088	0.0121175	ATRAID	hyper BM-CRC
chr2	27434262	27435719	1458	*	12	9.02669e-21	3.49073e-09	0.000281859	7.76857e-12	0.0644088	0.0121175	SLC5A6	hyper BM-CRC
chr13	80055049	80056069	1021	*	12	2.05556e-21	2.53202e-11	2.49009e-05	8.23206e-12	0.0815901	0.0198894	NDFIP2	hyper BM-CRC
chr13	80055049	80056069	1021	*	12	2.05556e-21	2.53202e-11	2.49009e-05	8.23206e-12	0.0815901	0.0198894	NDFIP2	hyper BM-CRC
chr13	80055049	80056069	1021	*	12	2.05556e-21	2.53202e-11	2.49009e-05	8.23206e-12	0.0815901	0.0198894	AS1	hyper BM-CRC
chr2	202315807	202317001	1195	*	15	1.20991e-23	0.000127374	1.03668e-07	8.49813e-12	0.0241068	0.00306874	STRADB	hyper BM-CRC
chr2	202315807	202317001	1195	*	15	1.20991e-23	0.000127374	1.03668e-07	8.49813e-12	0.0241068	0.00306874	TRAK2	hyper BM-CRC
chr16	89988252	89989483	1232	*	4	2.64092e-13	3.57599e-10	2.86794e-07	8.69184e-12	0.112755	0.058668	TUBB3	hyper BM-CRC
chr16	89988252	89989483	1232	*	4	2.64092e-13	3.57599e-10	2.86794e-07	8.69184e-12	0.112755	0.058668	TUBB3	hyper BM-CRC
chr16	89988252	89989483	1232	*	4	2.64092e-13	3.57599e-10	2.86794e-07	8.69184e-12	0.112755	0.058668	RP11	hyper BM-CRC
chr16	89988252	89989483	1232	*	4	2.64092e-13	3.57599e-10	2.86794e-07	8.69184e-12	0.112755	0.058668	566K11.4	hyper BM-CRC
chr19	39897131	39898015	885	*	8	1.81254e-16	1.30893e-08	7.0957e-09	8.96593e-12	0.0867167	0.0185448	ZFP36	hyper BM-CRC
chr5	133303603	133304515	913	*	4	6.07784e-18	3.52489e-07	1.02076e-10	8.97476e-12	-0.0299669	0.00154812	C5orf15	hyper BM-CRC
chr16	53088661	53089351	691	*	8	1.15025e-17	6.41632e-10	2.72419e-05	8.99456e-12	0.0337855	0.0198525	CHD9	hyper BM-CRC
chr6	70506028	70507230	1203	*	8	1.05191e-19	5.54428e-11	3.79602e-05	9.04002e-12	-0.033651	0.00157984	LMBRD1	hyper BM-CRC
chr20	34129456	34130037	582	*	9	6.94925e-21	4.29422e-06	2.66921e-11	9.11459e-12	0.0468615	0.0143145	ERGIC3	hyper BM-CRC
chr13	73355442	73356591	1150	*	13	7.47687e-21	7.19334e-08	1.69165e-07	9.13043e-12	-0.0870321	0.00327392	PIBF1	hyper BM-CRC
chr13	73355442	73356591	1150	*	13	7.47687e-21	7.19334e-08	1.69165e-07	9.13043e-12	-0.0870321	0.00327392	DIS3	hyper BM-CRC
chr1	24069605	24070416	812	*	10	6.85944e-26	0.00012358	3.99509e-14	9.24435e-12	0.0408912	0.00945293	TCEB3	hyper BM-CRC
chr1	31885025	31886573	1549	*	9	6.95586e-18	0.00552521	6.48086e-15	9.25769e-12	0.162926	0.0177399	SERINC2	hyper BM-CRC
chr4	154387421	154389148	1728	*	8	2.02775e-17	2.53403e-08	1.65817e-05	9.92206e-12	0.0414614	0.0192994	KIAA0922	hyper BM-CRC
chr3	179280643	179281560	918	*	7	5.08887e-17	2.73138e-09	2.61783e-05	1.02744e-11	-0.0337866	0.0109057	ACTL6A	hyper BM-CRC
chr12	123755018	123755775	758	*	3	2.51044e-21	3.33924e-11	5.2351e-09	1.03174e-11	0.049084	0.0299266	CDK2AP1	hyper BM-CRC
chr2	10442040	10443745	1706	*	8	3.79444e-20	2.13388e-05	3.9579e-14	1.03921e-11	0.161906	0.0158519	HPCAL1	hyper BM-CRC
chr3	12525454	12526312	859	*	8	5.95522e-21	3.07525e-06	5.38868e-08	1.06291e-11	0.0468513	0.00748682	TSEN2	hyper BM-CRC
chr2	190525813	190526628	816	*	11	4.86483e-25	0.000321488	6.37322e-14	1.08109e-11	0.0991734	0.013546	ASNSD1	hyper BM-CRC
chr12	110151328	110152586	1259	*	9	3.1223e-21	3.84068e-05	1.39799e-07	1.09594e-11	0.0379985	0.0108961	FAM222A	hyper BM-CRC
chr11	28129122	28129970	849	*	14	6.82444e-23	1.15818e-08	2.54162e-05	1.09812e-11	0.0345119	0.0129038	METTL15	hyper BM-CRC
chr11	28129122	28129970	849	*	14	6.82444e-23	1.15818e-08	2.54162e-05	1.09812e-11	0.0345119	0.0129038	KIF18A	hyper BM-CRC
chr7	150924053	150925067	1015	*	9	1.50146e-19	1.09942e-08	1.14081e-06	1.13164e-11	0.031249	0.0132626	ABCF2	hyper BM-CRC
chr11	86666000	86667375	1376	*	9	1.68182e-15	1.96778e-08	4.68135e-06	1.1366e-11	-0.0422086	0.00538166	RP11	hyper BM-CRC
chr11	86666000	86667375	1376	*	9	1.68182e-15	1.96778e-08	4.68135e-06	1.1366e-11	-0.0422086	0.00538166	736K20.6	hyper BM-CRC
chr11	86666000	86667375	1376	*	9	1.68182e-15	1.96778e-08	4.68135e-06	1.1366e-11	-0.0422086	0.00538166	FZD4	hyper BM-CRC
chr18	47807921	47808805	885	*	5	2.07018e-18	4.99152e-09	2.02969e-09	1.14447e-11	0.0626815	0.0237213	MBD1	hyper BM-CRC
chr18	47807921	47808805	885	*	5	2.07018e-18	4.99152e-09	2.02969e-09	1.14447e-11	0.0626815	0.0237213	CXXC1	hyper BM-CRC
chr6	31762353	31763873	1521	*	27	1.35504e-25	0.00067953	6.65577e-07	1.15048e-11	0.068698	0.0182907	VARS	hyper BM-CRC
chr4	2935692	2937159	1468	*	15	3.09019e-21	3.56906e-05	1.03856e-09	1.18389e-11	0.077199	0.0150226	NOP14	hyper BM-CRC
chr4	2935692	2937159	1468	*	15	3.09019e-21	3.56906e-05	1.03856e-09	1.18389e-11	0.077199	0.0150226	AS1	hyper BM-CRC
chr4	2935692	2937159	1468	*	15	3.09019e-21	3.56906e-05	1.03856e-09	1.18389e-11	0.077199	0.0150226	MFSD10	hyper BM-CRC
chr17	48942734	48943706	973	*	4	4.17299e-18	2.2525e-10	5.90942e-09	1.22284e-11	0.0635298	0.0351797	TOB1	hyper BM-CRC
chr12	62997103	62997631	529	*	9	1.75021e-20	2.02946e-09	7.89936e-06	1.23361e-11	0.0370274	0.017807	RP11	hyper BM-CRC
chr12	62997103	62997631	529	*	9	1.75021e-20	2.02946e-09	7.89936e-06	1.23361e-11	0.0370274	0.017807	631N16.2	hyper BM-CRC
chr12	62997103	62997631	529	*	9	1.75021e-20	2.02946e-09	7.89936e-06	1.23361e-11	0.0370274	0.017807	MIRLET7I	hyper BM-CRC
chr12	62997103	62997631	529	*	9	1.75021e-20	2.02946e-09	7.89936e-06	1.23361e-11	0.0370274	0.017807	C12orf61	hyper BM-CRC
chr1	100731266	100731936	671	*	9	2.79413e-20	1.18063e-06	1.31904e-09	1.32136e-11	0.0560281	0.0129036	RTCA	hyper BM-CRC
chr1	100731266	100731936	671	*	9	2.79413e-20	1.18063e-06	1.31904e-09	1.32136e-11	0.0560281	0.0129036	RP11	hyper BM-CRC
chr1	100731266	100731936	671	*	9	2.79413e-20	1.18063e-06	1.31904e-09	1.32136e-11	0.0560281	0.0129036	305E17.6	hyper BM-CRC
chr3	169940123	169941221	1099	*	6	7.72514e-22	7.23828e-06	1.78843e-08	1.341e-11	0.0590948	0.0257636	PRKCI	hyper BM-CRC
chr13	21634945	21635959	1015	*	10	3.00982e-20	2.57301e-06	8.7611e-08	1.36923e-11	0.103839	0.0231169	LATS2	hyper BM-CRC
chr7	44621160	44622423	1264	*	10	1.46733e-18	2.48139e-05	8.02903e-12	1.37465e-11	-0.0311968	0.00481679	TMED4	hyper BM-CRC
chr17	73760817	73761357	541	*	8	2.50379e-23	0.00581096	1.47558e-15	1.39287e-11	0.0884154	0.0175722	GALK1	hyper BM-CRC
chr19	3761197	3762669	1473	*	10	3.97766e-20	1.06949e-07	6.77502e-05	1.59471e-11	0.0377733	0.00992179	MRPL54	hyper BM-CRC
chr19	3761197	3762669	1473	*	10	3.97766e-20	1.06949e-07	6.77502e-05	1.59471e-11	0.0377733	0.00992179	APBA3	hyper BM-CRC
chr2	242625978	242626874	897	*	9	1.83698e-21	3.32073e-07	3.07453e-10	1.66105e-11	0.0451057	0.0112849	DTYMK	hyper BM-CRC
chr1	231472680	231474535	1856	*	15	1.51949e-20	0.000864553	2.78265e-11	1.68102e-11	0.0593096	0.00654231	SPRTN	hyper BM-CRC
chr1	231472680	231474535	1856	*	15	1.51949e-20	0.000864553	2.78265e-11	1.68102e-11	0.0593096	0.00654231	EXOC8	hyper BM-CRC
chr15	64995133	64996104	972	*	10	6.85114e-21	2.36491e-07	7.20342e-10	1.68947e-11	0.0938103	0.0151264	AC100830.3	hyper BM-CRC
chr15	64995133	64996104	972	*	10	6.85114e-21	2.36491e-07	7.20342e-10	1.68947e-11	0.0938103	0.0151264	OAZ2	hyper BM-CRC
chr3	132136102	132136984	883	*	6	6.97179e-19	7.85779e-10	3.93411e-08	1.69193e-11	0.0313436	0.0150551	DNAJC13	hyper BM-CRC
chr10	112631322	112632601	1280	*	9	7.31727e-17	0.00110828	1.98437e-12	1.7699e-11	0.102679	0.00743793	RP11	hyper BM-CRC
chr10	112631322	112632601	1280	*	9	7.31727e-17	0.00110828	1.98437e-12	1.7699e-11	0.102679	0.00743793	313D6.3	hyper BM-CRC
chr10	112631322	112632601	1280	*	9	7.31727e-17	0.00110828	1.98437e-12	1.7699e-11	0.102679	0.00743793	PDCD4	hyper BM-CRC
chr10	112631322	112632601	1280	*	9	7.31727e-17	0.00110828	1.98437e-12	1.7699e-11	0.102679	0.00743793	PDCD4	hyper BM-CRC
chr10	112631322	112632601	1280	*	9	7.31727e-17	0.00110828	1.98437e-12	1.7699e-11	0.102679	0.00743793	AS1	hyper BM-CRC
chr4	102268075	102268949	875	*	7	4.22431e-19	3.81959e-08	9.01607e-08	1.79614e-11	0.042356	0.0149087	AP001816.1	hyper BM-CRC
chr4	102268075	102268949	875	*	7	4.22431e-19	3.81959e-08	9.01607e-08	1.79614e-11	0.042356	0.0149087	PPP3CA	hyper BM-CRC
chr5	98263417	98265530	2114	*	7	8.03602e-14	7.51245e-11	6.51874e-05	1.82614e-11	0.0384432	0.0153818	CTD	hyper BM-CRC
chr5	98263417	98265530	2114	*	7	8.03602e-14	7.51245e-11	6.51874e-05	1.82614e-11	0.0384432	0.0153818	2007H13.3	hyper BM-CRC
chr3	46734995	46735801	807	*	9	2.81361e-19	0.00777936	1.08223e-14	1.84746e-11	0.0671498	0.014037	ALS2CL	hyper BM-CRC
chr5	149339858	149340861	1004	*	12	2.19448e-21	6.96072e-08	2.46237e-06	1.91204e-11	0.0344015	0.00775466	SLC26A2	hyper BM-CRC
chr2	95830912	95831832	921	*	12	1.30177e-22	8.57749e-08	3.11602e-09	1.92044e-11	0.0926877	0.0123918	ZNF2	hyper BM-CRC
chr2	95830912	95831832	921	*	12	1.30177e-22	8.57749e-08	3.11602e-09	1.92044e-11	0.0926877	0.0123918	ZNF514	hyper BM-CRC
chr5	36151174	36152436	1263	*	15	5.00008e-21	9.06257e-05	4.05629e-14	1.9584e-11	0.0400032	0.00734307	SKP2	hyper BM-CRC
chr5	36151174	36152436	1263	*	15	5.00008e-21	9.06257e-05	4.05629e-14	1.9584e-11	0.0400032	0.00734307	LMBRD2	hyper BM-CRC
chr4	6988209	6989230	1022	*	9	4.13345e-18	5.6916e-07	2.08909e-07	2.00323e-11	0.056823	0.0152871	TBC1D14	hyper BM-CRC
chr12	94853345	94854469	1125	*	13	8.39241e-21	1.08294e-06	7.01462e-08	2.05373e-11	-0.0336946	0.004891	CCDC41	hyper BM-CRC
chr14	69618217	69619916	1700	*	6	7.39728e-13	9.37878e-07	2.76653e-06	2.08536e-11	0.146528	0.0378144	DCAF5	hyper BM-CRC
chr12	31477216	31478643	1428	*	6	8.2997e-21	1.64158e-05	3.09961e-10	2.12526e-11	0.0510862	0.0124477	AC024940.1	hyper BM-CRC
chr12	31477216	31478643	1428	*	6	8.2997e-21	1.64158e-05	3.09961e-10	2.12526e-11	0.0510862	0.0124477	FAM60A	hyper BM-CRC
chr14	104181393	104182836	1444	*	7	1.30448e-18	2.28009e-05	3.17349e-06	2.14054e-11	0.0304194	0.0114995	ZFYVE21	hyper BM-CRC
chr14	104181393	104182836	1444	*	7	1.30448e-18	2.28009e-05	3.17349e-06	2.14054e-11	0.0304194	0.0114995	XRCC3	hyper BM-CRC
chr20	46130313	46131144	832	*	10	2.79781e-19	1.03426e-05	1.75739e-08	2.18142e-11	0.0315695	0.00312331	NCOA3	hyper BM-CRC
chr15	51057768	51058050	283	*	4	2.56201e-15	4.38576e-08	8.63595e-09	2.21458e-11	0.0261391	0.00716119	SPPL2A	hyper BM-CRC
chr2	120124202	120125186	985	*	9	3.54681e-19	6.16991e-08	2.56683e-05	2.21494e-11	0.0383844	0.0168603	DBI	hyper BM-CRC
chr2	120124202	120125186	985	*	9	3.54681e-19	6.16991e-08	2.56683e-05	2.21494e-11	0.0383844	0.0168603	C2orf76	hyper BM-CRC
chr7	150725083	150725839	757	*	9	1.98741e-19	2.02178e-05	4.16958e-08	2.21874e-11	-0.0271925	0.00213425	ABCB8	hyper BM-CRC
chr2	61764671	61766090	1420	*	9	1.003e-20	1.31295e-06	4.05532e-06	2.2276e-11	0.0339824	0.0127581	XPO1	hyper BM-CRC
chr1	207494733	207496045	1313	*	7	4.44305e-20	7.50979e-09	2.34909e-06	2.30059e-11	0.139904	0.0316438	CD55	hyper BM-CRC
chr1	28844557	28845292	736	*	6	8.62776e-20	2.38406e-06	2.49652e-09	2.3454e-11	0.0452255	0.0127006	RCC1	hyper BM-CRC
chr13	80914014	80915130	1117	*	4	4.58262e-16	1.80378e-07	4.94032e-08	2.44207e-11	0.0471217	0.0209043	SPRY2	hyper BM-CRC
chr7	45151048	45151589	542	*	9	7.10221e-18	6.22306e-05	5.55338e-08	2.5206e-11	0.0249615	0.00525999	TBRG4	hyper BM-CRC
chr17	27053269	27054515	1247	*	10	3.5372e-19	9.51798e-07	1.13373e-06	2.54736e-11	0.0404682	0.0102336	NEK8	hyper BM-CRC
chr17	27053269	27054515	1247	*	10	3.5372e-19	9.51798e-07	1.13373e-06	2.54736e-11	0.0404682	0.0102336	AC010761.14	hyper BM-CRC
chr17	27053269	27054515	1247	*	10	3.5372e-19	9.51798e-07	1.13373e-06	2.54736e-11	0.0404682	0.0102336	TLCD1	hyper BM-CRC
chr19	6361348	6361967	620	*	6	1.05131e-16	5.3376e-07	3.75424e-09	2.67665e-11	0.0270234	0.0118608	CLPP	hyper BM-CRC
chr19	6361348	6361967	620	*	6	1.05131e-16	5.3376e-07	3.75424e-09	2.67665e-11	0.0270234	0.0118608	CTB	hyper BM-CRC
chr19	6361348	6361967	620	*	6	1.05131e-16	5.3376e-07	3.75424e-09	2.67665e-11	0.0270234	0.0118608	180A7.3	hyper BM-CRC
chr4	57773768	57774717	950	*	5	2.05981e-18	0.000678838	1.87809e-13	2.68249e-11	0.0485504	0.0216302	REST	hyper BM-CRC
chr4	20701914	20702377	464	*	6	1.21541e-17	3.38979e-10	3.53037e-06	2.79515e-11	0.0195046	0.0121567	PACRGL	hyper BM-CRC
chr16	127449	128630	1182	*	7	3.9551e-19	1.35225e-07	3.07289e-06	2.89101e-11	-0.0721559	0.00241718	MPG	hyper BM-CRC
chr11	65343118	65343833	716	*	7	6.22201e-19	1.31368e-07	6.03283e-06	2.96491e-11	0.043102	0.0172177	EHBP1L1	hyper BM-CRC
chr11	94276895	94277451	557	*	7	1.56625e-18	1.28329e-07	1.04874e-07	2.98863e-11	0.0395985	0.0189873	PIWIL4	hyper BM-CRC
chr11	94276895	94277451	557	*	7	1.56625e-18	1.28329e-07	1.04874e-07	2.98863e-11	0.0395985	0.0189873	FUT4	hyper BM-CRC
chr11	34072820	34073487	668	*	9	2.98694e-19	1.7922e-08	9.87826e-06	3.03091e-11	0.0769913	0.0166084	CAPRIN1	hyper BM-CRC
chr2	39347577	39348152	576	*	5	2.46681e-17	1.03484e-07	2.38993e-06	3.09094e-11	0.0398543	0.0183085	SOS1	hyper BM-CRC
chr6	31514352	31515458	1107	*	7	3.3126e-18	2.61165e-10	0.000189834	3.11183e-11	0.0393178	0.0105275	NFKBIL1	hyper BM-CRC
chr6	31514352	31515458	1107	*	7	3.3126e-18	2.61165e-10	0.000189834	3.11183e-11	0.0393178	0.0105275	ATP6V1G2	hyper BM-CRC
chr6	31514352	31515458	1107	*	7	3.3126e-18	2.61165e-10	0.000189834	3.11183e-11	0.0393178	0.0105275	DDX39B	hyper BM-CRC
chr6	31514352	31515458	1107	*	7	3.3126e-18	2.61165e-10	0.000189834	3.11183e-11	0.0393178	0.0105275	ATP6V1G2	hyper BM-CRC
chr21	34143261	34144556	1296	*	9	1.77768e-16	1.35785e-10	0.000349188	3.30573e-11	0.0307291	0.0140937	C21orf49	hyper BM-CRC
chr21	34143261	34144556	1296	*	9	1.77768e-16	1.35785e-10	0.000349188	3.30573e-11	0.0307291	0.0140937	PAXBP1	hyper BM-CRC
chr11	76155379	76156626	1248	*	14	5.295e-22	0.000595751	1.38451e-08	3.58906e-11	0.0329188	0.00634671	C11orf30	hyper BM-CRC
chr11	76155379	76156626	1248	*	14	5.295e-22	0.000595751	1.38451e-08	3.58906e-11	0.0329188	0.00634671	RP11	hyper BM-CRC
chr11	76155379	76156626	1248	*	14	5.295e-22	0.000595751	1.38451e-08	3.58906e-11	0.0329188	0.00634671	111M22.3	hyper BM-CRC
chr20	34541603	34542777	1175	*	8	9.29652e-16	1.00046e-08	3.34733e-06	3.63575e-11	0.0374437	0.0130813	SCAND1	hyper BM-CRC
chr11	64072691	64073135	445	*	5	3.41615e-17	2.427e-10	4.21606e-07	3.78882e-11	0.0443519	0.00713395	ESRRA	hyper BM-CRC
chr11	8703324	8704501	1178	*	10	3.12149e-19	4.31132e-07	3.10893e-08	3.81228e-11	0.0254074	0.00724755	RPL27A	hyper BM-CRC
chr22	19131573	19132296	724	*	6	1.67685e-17	6.24876e-09	7.01876e-07	4.09912e-11	0.0421118	0.0148137	DGCR14	hyper BM-CRC
chr7	2597979	2598859	881	*	6	9.34463e-18	6.37869e-05	2.418e-12	4.19865e-11	0.0434907	0.00448811	IQCE	hyper BM-CRC
chr11	61128853	61130361	1509	*	12	1.17301e-21	3.76599e-07	1.07136e-06	4.27771e-11	-0.0388769	0.00663812	TMEM138	hyper BM-CRC
chr11	61128853	61130361	1509	*	12	1.17301e-21	3.76599e-07	1.07136e-06	4.27771e-11	-0.0388769	0.00663812	CYB561A3	hyper BM-CRC
chr4	185395852	185396278	427	*	9	1.06109e-19	3.2598e-08	9.87914e-07	4.31684e-11	0.0342204	0.00662056	RP11	hyper BM-CRC
chr4	185395852	185396278	427	*	9	1.06109e-19	3.2598e-08	9.87914e-07	4.31684e-11	0.0342204	0.00662056	326I11.3	hyper BM-CRC
chr1	11332576	11333535	960	*	6	1.18631e-17	1.02925e-06	2.55429e-10	4.37514e-11	0.105833	0.0232513	UBIAD1	hyper BM-CRC
chr2	232328446	232329963	1518	*	7	4.40127e-14	3.55557e-09	1.06409e-05	4.45588e-11	0.03865	0.0173513	NCL	hyper BM-CRC
chr19	36705192	36706261	1070	*	13	7.84623e-20	4.38044e-10	0.000769701	4.60942e-11	-0.0696073	0.00805132	ZNF146	hyper BM-CRC
chr19	36705192	36706261	1070	*	13	7.84623e-20	4.38044e-10	0.000769701	4.60942e-11	-0.0696073	0.00805132	ZNF565	hyper BM-CRC
chr4	3075655	3076907	1253	*	7	1.41094e-17	3.60258e-10	5.75961e-05	4.76369e-11	0.0280886	0.0127226	HTT	hyper BM-CRC
chr4	3075655	3076907	1253	*	7	1.41094e-17	3.60258e-10	5.75961e-05	4.76369e-11	0.0280886	0.0127226	HTT	hyper BM-CRC
chr4	3075655	3076907	1253	*	7	1.41094e-17	3.60258e-10	5.75961e-05	4.76369e-11	0.0280886	0.0127226	AS	hyper BM-CRC
chr7	139875415	139876578	1164	*	5	8.39644e-18	1.87617e-08	4.3062e-09	4.78583e-11	0.0499385	0.0187513	KDM7A	hyper BM-CRC
chr17	61699346	61699788	443	*	5	6.01126e-17	7.85871e-06	2.30513e-10	4.91027e-11	0.0305068	0.0133439	MAP3K3	hyper BM-CRC
chr1	173683890	173684675	786	*	8	9.09591e-19	0.0167738	1.62147e-15	5.06585e-11	0.0328646	0.00415324	KLHL20	hyper BM-CRC
chr1	17380150	17380847	698	*	6	7.77639e-17	0.000495434	1.13215e-13	5.21641e-11	0.0327942	0.00464859	SDHB	hyper BM-CRC
chr19	44668862	44669612	751	*	12	1.15626e-19	4.42192e-08	1.02891e-05	5.32183e-11	0.0464973	0.00866298	ZNF226	hyper BM-CRC
chr17	48422933	48423282	350	*	6	6.31206e-17	0.000269471	6.46937e-09	5.5475e-11	0.0452067	0.00542141		hyper BM-CRC
chr19	36504494	36505899	1406	*	6	9.07609e-19	6.67087e-08	4.85171e-07	5.66066e-11	0.120061	0.0400009	AC002116.7	hyper BM-CRC
chr19	36504494	36505899	1406	*	6	9.07609e-19	6.67087e-08	4.85171e-07	5.66066e-11	0.120061	0.0400009	AC002116.8	hyper BM-CRC
chr19	36504494	36505899	1406	*	6	9.07609e-19	6.67087e-08	4.85171e-07	5.66066e-11	0.120061	0.0400009	ALKBH6	hyper BM-CRC
chr19	36504494	36505899	1406	*	6	9.07609e-19	6.67087e-08	4.85171e-07	5.66066e-11	0.120061	0.0400009	CLIP3	hyper BM-CRC
chr1	202113040	202114092	1053	*	8	5.87563e-19	1.83432e-07	2.5918e-06	5.77902e-11	0.0403894	0.0160207	ARL8A	hyper BM-CRC
chr1	15850501	15851444	944	*	6	3.7897e-19	6.17267e-08	1.98119e-06	5.86932e-11	0.0376864	0.0160083	CASP9	hyper BM-CRC
chr1	156307962	156308598	637	*	9	1.26674e-19	3.70135e-06	4.19587e-09	5.90377e-11	0.0407869	0.0133298	TSACC	hyper BM-CRC
chr1	156307962	156308598	637	*	9	1.26674e-19	3.70135e-06	4.19587e-09	5.90377e-11	0.0407869	0.0133298	CCT3	hyper BM-CRC
chr3	186287906	186288752	847	*	8	5.30993e-19	3.35258e-06	9.84842e-05	5.91555e-11	0.0385089	0.0134702	DNAJB11	hyper BM-CRC
chr3	186287906	186288752	847	*	8	5.30993e-19	3.35258e-06	9.84842e-05	5.91555e-11	0.0385089	0.0134702	TBCCD1	hyper BM-CRC
chr4	108745279	108746407	1129	*	10	2.73402e-21	0.0161502	7.65962e-16	6.04851e-11	0.102391	0.0289065	SGMS2	hyper BM-CRC
chr5	133702574	133703539	966	*	9	4.47781e-19	9.29656e-09	1.52132e-07	6.13677e-11	-0.070374	0.00223721	CDKL3	hyper BM-CRC
chr5	133702574	133703539	966	*	9	4.47781e-19	9.29656e-09	1.52132e-07	6.13677e-11	-0.070374	0.00223721	CTD	hyper BM-CRC
chr5	133702574	133703539	966	*	9	4.47781e-19	9.29656e-09	1.52132e-07	6.13677e-11	-0.070374	0.00223721	2410N18.4	hyper BM-CRC
chr4	103265583	103266907	1325	*	14	1.49625e-20	3.61555e-06	3.14812e-06	6.19547e-11	0.0825156	0.00783741	SLC39A8	hyper BM-CRC
chr15	72522207	72523806	1600	*	10	1.53055e-19	4.67392e-07	3.88513e-07	6.52335e-11	0.0396006	0.00946367	PKM	hyper BM-CRC
chr18	57566460	57567271	812	*	7	2.99705e-17	0.0140787	2.80061e-14	6.7737e-11	0.0577901	0.0109091	PMAIP1	hyper BM-CRC
chr19	45926585	45927696	1112	*	15	6.96353e-21	5.4484e-06	4.90302e-05	6.8039e-11	0.0522362	0.0117408	ERCC1	hyper BM-CRC
chr12	101800969	101802116	1148	*	12	1.0107e-17	4.76574e-09	0.000229514	6.89549e-11	0.0297766	0.00773132	ARL1	hyper BM-CRC
chr8	30890980	30891773	794	*	14	1.38527e-21	4.4761e-07	2.65298e-06	7.1042e-11	0.090702	0.0141059	WRN	hyper BM-CRC
chr8	30890980	30891773	794	*	14	1.38527e-21	4.4761e-07	2.65298e-06	7.1042e-11	0.090702	0.0141059	PURG	hyper BM-CRC
chr1	200589415	200590114	700	*	6	3.12868e-17	4.8811e-09	4.05004e-08	7.19753e-11	0.0646879	0.0301747	KIF14	hyper BM-CRC
chr19	2785107	2785891	785	*	10	1.45152e-19	2.43421e-08	9.80711e-05	7.22903e-11	0.034158	0.00810469	THOP1	hyper BM-CRC
chr18	51795732	51796331	600	*	10	1.60214e-18	0.000985373	3.26702e-12	7.25749e-11	0.0435078	0.00835217	POLI	hyper BM-CRC
chr12	6861825	6862946	1122	*	8	7.23676e-17	6.46037e-10	3.95176e-05	7.37895e-11	0.0753309	0.0208679	MLF2	hyper BM-CRC
chr9	34329106	34329690	585	*	3	7.99576e-15	3.26436e-09	2.59928e-07	7.8989e-11	0.0303442	0.0182188	NUDT2	hyper BM-CRC
chr9	34329106	34329690	585	*	3	7.99576e-15	3.26436e-09	2.59928e-07	7.8989e-11	0.0303442	0.0182188	KIF24	hyper BM-CRC
chr6	157801523	157802439	917	*	6	7.49881e-17	3.18209e-08	1.1931e-07	8.11603e-11	0.0739444	0.0281315	ZDHHC14	hyper BM-CRC
chr22	29999118	30000107	990	*	12	2.1395e-20	5.71525e-06	3.38663e-06	8.22497e-11	0.0356345	0.00873635	NF2	hyper BM-CRC
chr16	67280767	67282413	1647	*	9	5.50226e-18	1.75114e-05	9.55895e-09	8.27773e-11	0.0464417	0.00353029	SLC9A5	hyper BM-CRC
chr16	67280767	67282413	1647	*	9	5.50226e-18	1.75114e-05	9.55895e-09	8.27773e-11	0.0464417	0.00353029	FHOD1	hyper BM-CRC
chr5	133706474	133707840	1367	*	8	1.69942e-12	5.07826e-05	4.37825e-09	8.29159e-11	-0.0469494	0.00182926	UBE2B	hyper BM-CRC
chr5	133706474	133707840	1367	*	8	1.69942e-12	5.07826e-05	4.37825e-09	8.29159e-11	-0.0469494	0.00182926	CDKL3	hyper BM-CRC
chr5	133706474	133707840	1367	*	8	1.69942e-12	5.07826e-05	4.37825e-09	8.29159e-11	-0.0469494	0.00182926	CTD	hyper BM-CRC
chr5	133706474	133707840	1367	*	8	1.69942e-12	5.07826e-05	4.37825e-09	8.29159e-11	-0.0469494	0.00182926	2410N18.4	hyper BM-CRC
chr4	128886005	128887246	1242	*	19	2.83893e-18	0.000696582	3.19201e-08	8.50529e-11	0.0770046	0.00841358	C4orf29	hyper BM-CRC
chr4	128886005	128887246	1242	*	19	2.83893e-18	0.000696582	3.19201e-08	8.50529e-11	0.0770046	0.00841358	MFSD8	hyper BM-CRC
chr14	24615636	24617188	1553	*	12	4.26628e-18	0.000204282	2.38184e-06	8.8191e-11	0.0390959	0.00393454	RNF31	hyper BM-CRC
chr14	24615636	24617188	1553	*	12	4.26628e-18	0.000204282	2.38184e-06	8.8191e-11	0.0390959	0.00393454	PSME2	hyper BM-CRC
chr14	53019133	53020168	1036	*	8	9.61124e-19	1.31561e-05	5.62005e-07	8.91042e-11	0.0397882	0.016074	GPR137C	hyper BM-CRC
chr14	53019133	53020168	1036	*	8	9.61124e-19	1.31561e-05	5.62005e-07	8.91042e-11	0.0397882	0.016074	TXNDC16	hyper BM-CRC
chr14	21151636	21152498	863	*	7	4.3134e-21	0.000407306	9.67148e-13	8.99043e-11	0.0727033	0.0106123	RNASE4	hyper BM-CRC
chr14	21151636	21152498	863	*	7	4.3134e-21	0.000407306	9.67148e-13	8.99043e-11	0.0727033	0.0106123	ANG	hyper BM-CRC
chr7	44240380	44240862	483	*	7	1.03615e-16	1.04166e-09	0.000144293	9.43952e-11	0.032669	0.0229536	YKT6	hyper BM-CRC
chr16	30669819	30670728	910	*	4	7.86247e-18	4.78612e-09	2.59522e-09	9.45769e-11	0.0331544	0.0174451	FBRS	hyper BM-CRC
chr5	34914428	34915890	1463	*	10	9.06722e-23	3.65647e-07	9.7826e-11	9.57869e-11	0.103533	0.0153845	BRIX1	hyper BM-CRC
chr5	34914428	34915890	1463	*	10	9.06722e-23	3.65647e-07	9.7826e-11	9.57869e-11	0.103533	0.0153845	RAD1	hyper BM-CRC
chr10	1102112	1102917	806	*	12	6.17635e-19	6.94814e-07	2.77641e-06	9.62841e-11	-0.0360659	0.000563497	WDR37	hyper BM-CRC
chr10	112064057	112065016	960	*	11	8.9022e-19	7.16399e-06	9.18616e-08	9.84137e-11	-0.0334393	0.00209948	SMNDC1	hyper BM-CRC
chr15	66678782	66679953	1172	*	11	1.36683e-16	4.65252e-08	6.61159e-05	1.02298e-10	0.0506854	0.00905233	MAP2K1	hyper BM-CRC
chr15	66678782	66679953	1172	*	11	1.36683e-16	4.65252e-08	6.61159e-05	1.02298e-10	0.0506854	0.00905233	TIPIN	hyper BM-CRC
chr17	27920081	27920934	854	*	9	3.5792e-16	0.00014078	1.64535e-09	1.05149e-10	0.0310826	0.0106533	RP11	hyper BM-CRC
chr17	27920081	27920934	854	*	9	3.5792e-16	0.00014078	1.64535e-09	1.05149e-10	0.0310826	0.0106533	68I3.2	hyper BM-CRC
chr17	27920081	27920934	854	*	9	3.5792e-16	0.00014078	1.64535e-09	1.05149e-10	0.0310826	0.0106533	ANKRD13B	hyper BM-CRC
chr17	27920081	27920934	854	*	9	3.5792e-16	0.00014078	1.64535e-09	1.05149e-10	0.0310826	0.0106533	GIT1	hyper BM-CRC
chr5	176449425	176449851	427	*	8	3.30381e-17	2.80489e-08	0.000171311	1.05858e-10	0.0232221	0.0118005	ZNF346	hyper BM-CRC
chr5	176449425	176449851	427	*	8	3.30381e-17	2.80489e-08	0.000171311	1.05858e-10	0.0232221	0.0118005	UIMC1	hyper BM-CRC
chr4	56719469	56720227	759	*	7	2.33172e-18	1.14901e-05	1.27106e-11	1.07671e-10	-0.0842602	0.0100283	EXOC1	hyper BM-CRC
chr9	131314499	131315156	658	*	4	1.14078e-17	1.42316e-05	4.38342e-12	1.08607e-10	0.0325587	0.0107499	SPTAN1	hyper BM-CRC
chr9	131314499	131315156	658	*	4	1.14078e-17	1.42316e-05	4.38342e-12	1.08607e-10	0.0325587	0.0107499	RP11	hyper BM-CRC
chr9	131314499	131315156	658	*	4	1.14078e-17	1.42316e-05	4.38342e-12	1.08607e-10	0.0325587	0.0107499	216B9.6	hyper BM-CRC
chr7	100201795	100202679	885	*	3	3.97794e-15	1.49352e-07	7.93175e-07	1.09673e-10	0.103907	0.0847914	PCOLCE	hyper BM-CRC
chr7	100201795	100202679	885	*	3	3.97794e-15	1.49352e-07	7.93175e-07	1.09673e-10	0.103907	0.0847914	PCOLCE	hyper BM-CRC
chr7	100201795	100202679	885	*	3	3.97794e-15	1.49352e-07	7.93175e-07	1.09673e-10	0.103907	0.0847914	AS1	hyper BM-CRC
chr20	30696827	30697516	690	*	11	3.15733e-19	1.92266e-07	7.50686e-05	1.10191e-10	0.0296583	0.0117721	TM9SF4	hyper BM-CRC
chr1	61547376	61548754	1379	*	11	1.10058e-20	8.49492e-05	4.34074e-11	1.11453e-10	0.0703355	0.0128959	NFIA	hyper BM-CRC
chr12	14518396	14518974	579	*	4	3.27665e-16	1.12053e-07	7.38244e-08	1.12073e-10	0.230726	0.0717327	ATF7IP	hyper BM-CRC
chr12	14518396	14518974	579	*	4	3.27665e-16	1.12053e-07	7.38244e-08	1.12073e-10	0.230726	0.0717327	RPL30P11	hyper BM-CRC
chr17	6543355	6544903	1549	*	14	6.88936e-20	1.07368e-09	0.000730133	1.12171e-10	0.0254049	0.0113076	TXNDC17	hyper BM-CRC
chr17	6543355	6544903	1549	*	14	6.88936e-20	1.07368e-09	0.000730133	1.12171e-10	0.0254049	0.0113076	KIAA0753	hyper BM-CRC
chr1	111746277	111747324	1048	*	7	2.81068e-19	0.000217582	3.10789e-07	1.15927e-10	0.160285	0.0166201	CHI3L2	hyper BM-CRC
chr1	111746277	111747324	1048	*	7	2.81068e-19	0.000217582	3.10789e-07	1.15927e-10	0.160285	0.0166201	DENND2D	hyper BM-CRC
chr5	154320236	154320902	667	*	7	2.77735e-18	0.00193414	1.93452e-12	1.18207e-10	0.0623371	0.00769971	MRPL22	hyper BM-CRC
chr5	43602595	43603353	759	*	12	3.14857e-19	1.07354e-05	5.58466e-10	1.18818e-10	-0.0527212	0.0111139	NNT	hyper BM-CRC
chr5	43602595	43603353	759	*	12	3.14857e-19	1.07354e-05	5.58466e-10	1.18818e-10	-0.0527212	0.0111139	NNT	hyper BM-CRC
chr5	43602595	43603353	759	*	12	3.14857e-19	1.07354e-05	5.58466e-10	1.18818e-10	-0.0527212	0.0111139	AS1	hyper BM-CRC
chr5	43557135	43557653	519	*	7	6.8919e-17	0.0152759	8.67799e-15	1.25723e-10	0.0465309	0.000272608	PAIP1	hyper BM-CRC
chr11	62572592	62573193	602	*	8	4.02411e-18	5.59177e-08	3.65447e-07	1.2759e-10	0.0332347	0.0169578	NXF1	hyper BM-CRC
chr20	54966401	54967718	1318	*	14	5.20527e-22	1.06492e-06	5.82471e-09	1.29586e-10	0.0311657	0.0135295	CSTF1	hyper BM-CRC
chr20	54966401	54967718	1318	*	14	5.20527e-22	1.06492e-06	5.82471e-09	1.29586e-10	0.0311657	0.0135295	AURKA	hyper BM-CRC
chr16	15149554	15150255	702	*	6	6.7981e-17	3.77369e-09	6.73128e-08	1.30712e-10	0.0412689	0.0207906	PDXDC1	hyper BM-CRC
chr16	15149554	15150255	702	*	6	6.7981e-17	3.77369e-09	6.73128e-08	1.30712e-10	0.0412689	0.0207906	NTAN1	hyper BM-CRC
chr1	1709597	1710663	1067	*	7	5.01297e-18	2.75015e-05	6.37628e-08	1.31412e-10	0.0427064	0.00741904	NADK	hyper BM-CRC
chr16	14164850	14165826	977	*	9	4.82657e-18	4.93068e-06	3.7562e-06	1.32071e-10	0.0446317	0.0185116	MKL2	hyper BM-CRC
chr18	77711201	77711999	799	*	5	8.50806e-17	1.76912e-05	8.64757e-12	1.33095e-10	0.0703676	0.0183429	PQLC1	hyper BM-CRC
chr18	5294772	5296331	1560	*	14	1.68836e-17	4.63271e-08	1.8385e-05	1.38477e-10	0.0268977	0.00788213	ZBTB14	hyper BM-CRC
chr19	44258614	44259571	958	*	11	2.63729e-18	1.90215e-07	9.54037e-06	1.40729e-10	0.0428289	0.0120501	SMG9	hyper BM-CRC
chr14	55368706	55369781	1076	*	6	2.92361e-19	1.52186e-07	6.13079e-07	1.43581e-10	0.0393658	0.00929161	GCH1	hyper BM-CRC
chr13	53024439	53025608	1170	*	8	2.68246e-18	4.77177e-06	2.52271e-07	1.45046e-10	0.0306822	0.00931669	VPS36	hyper BM-CRC
chr11	17098715	17099688	974	*	7	7.59283e-18	1.47319e-05	3.11681e-07	1.48561e-10	0.0345165	0.0155773	RPS13	hyper BM-CRC
chr11	17098715	17099688	974	*	7	7.59283e-18	1.47319e-05	3.11681e-07	1.48561e-10	0.0345165	0.0155773	PIK3C2A	hyper BM-CRC
chr16	67514524	67515344	821	*	8	1.68563e-18	3.13441e-07	1.00391e-07	1.49335e-10	0.0418422	0.0125801	RP11	hyper BM-CRC
chr16	67514524	67515344	821	*	8	1.68563e-18	3.13441e-07	1.00391e-07	1.49335e-10	0.0418422	0.0125801	297D21.4	hyper BM-CRC
chr16	67514524	67515344	821	*	8	1.68563e-18	3.13441e-07	1.00391e-07	1.49335e-10	0.0418422	0.0125801	ATP6V0D1	hyper BM-CRC
chr12	53894418	53895436	1019	*	9	6.18571e-17	2.53678e-06	1.12283e-06	1.54424e-10	0.0379613	0.00856771	TARBP2	hyper BM-CRC
chr12	53894418	53895436	1019	*	9	6.18571e-17	2.53678e-06	1.12283e-06	1.54424e-10	0.0379613	0.00856771	RP11	hyper BM-CRC
chr12	53894418	53895436	1019	*	9	6.18571e-17	2.53678e-06	1.12283e-06	1.54424e-10	0.0379613	0.00856771	793H13.11	hyper BM-CRC
chr11	108535495	108536195	701	*	9	1.91711e-17	1.25104e-05	7.22856e-08	1.61439e-10	-0.0411387	0.00350614	DDX10	hyper BM-CRC
chr17	73851514	73852271	758	*	8	1.36833e-17	5.26818e-05	4.84848e-11	1.641e-10	-0.0182477	0.00620126	WBP2	hyper BM-CRC
chr1	154530688	154531564	877	*	8	4.15306e-17	2.53353e-08	5.60243e-07	1.70266e-10	0.0482255	0.0170682	UBE2Q1	hyper BM-CRC
chr16	67562128	67563418	1291	*	7	5.26546e-19	0.00413518	2.82016e-13	1.76094e-10	0.0444173	0.00471203	FAM65A	hyper BM-CRC
chr21	37691747	37692840	1094	*	11	3.22407e-19	2.72297e-09	6.03736e-05	1.76434e-10	-0.0335591	0.0061436	MORC3	hyper BM-CRC
chr21	37691747	37692840	1094	*	11	3.22407e-19	2.72297e-09	6.03736e-05	1.76434e-10	-0.0335591	0.0061436	AP000692.10	hyper BM-CRC
chr20	25370897	25371822	926	*	5	2.20759e-14	5.72232e-08	3.86847e-06	1.76732e-10	0.0392102	0.0199547	ABHD12	hyper BM-CRC
chr6	30293258	30295029	1772	*	26	1.84603e-22	0.0166177	1.22593e-08	1.86304e-10	0.0522032	0.00608319	TRIM39	hyper BM-CRC
chr6	30293258	30295029	1772	*	26	1.84603e-22	0.0166177	1.22593e-08	1.86304e-10	0.0522032	0.00608319	HCG17	hyper BM-CRC
chr6	30293258	30295029	1772	*	26	1.84603e-22	0.0166177	1.22593e-08	1.86304e-10	0.0522032	0.00608319	HCG18	hyper BM-CRC
chr3	151986610	151987978	1369	*	9	8.26963e-18	2.94084e-10	1.88621e-05	1.91325e-10	0.0326616	0.0154081	MBNL1	hyper BM-CRC
chr3	151986610	151987978	1369	*	9	8.26963e-18	2.94084e-10	1.88621e-05	1.91325e-10	0.0326616	0.0154081	MBNL1	hyper BM-CRC
chr3	151986610	151987978	1369	*	9	8.26963e-18	2.94084e-10	1.88621e-05	1.91325e-10	0.0326616	0.0154081	AS1	hyper BM-CRC
chr21	19191630	19192027	398	*	3	1.5134e-15	4.46139e-06	3.45726e-11	1.91759e-10	0.0564899	0.0207392	C21orf91	hyper BM-CRC
chr12	57853396	57854236	841	*	6	1.21464e-17	1.09242e-08	3.27605e-06	1.92465e-10	0.0277969	0.0119455	GLI1	hyper BM-CRC
chr16	1876863	1877338	476	*	10	6.19306e-19	1.13739e-06	8.27976e-10	1.98694e-10	-0.0512601	0.00108341	FAHD1	hyper BM-CRC
chr16	1876863	1877338	476	*	10	6.19306e-19	1.13739e-06	8.27976e-10	1.98694e-10	-0.0512601	0.00108341	HAGH	hyper BM-CRC
chr1	21671245	21672497	1253	*	7	1.86945e-16	3.14686e-09	3.92679e-05	1.98874e-10	-0.0916311	0.00488839	ECE1	hyper BM-CRC
chr19	41770635	41770983	349	*	3	1.89735e-18	1.24067e-10	5.18574e-07	2.01208e-10	0.0332126	0.013642	HNRNPUL1	hyper BM-CRC
chr6	33238465	33240471	2007	*	33	1.96519e-27	0.000189482	6.54398e-13	2.03053e-10	0.0942661	0.00634257	RPS18	hyper BM-CRC
chr6	33238465	33240471	2007	*	33	1.96519e-27	0.000189482	6.54398e-13	2.03053e-10	0.0942661	0.00634257	VPS52	hyper BM-CRC
chr17	38443698	38444149	452	*	11	3.06652e-18	1.11111e-05	2.54989e-07	2.03665e-10	0.0327421	0.00651354	CDC6	hyper BM-CRC
chr12	123458881	123460173	1293	*	14	2.14737e-18	6.16391e-06	6.54153e-06	2.04288e-10	0.0352967	0.00701396	OGFOD2	hyper BM-CRC
chr12	123458881	123460173	1293	*	14	2.14737e-18	6.16391e-06	6.54153e-06	2.04288e-10	0.0352967	0.00701396	RP11	hyper BM-CRC
chr12	123458881	123460173	1293	*	14	2.14737e-18	6.16391e-06	6.54153e-06	2.04288e-10	0.0352967	0.00701396	197N18.2	hyper BM-CRC
chr12	123458881	123460173	1293	*	14	2.14737e-18	6.16391e-06	6.54153e-06	2.04288e-10	0.0352967	0.00701396	ABCB9	hyper BM-CRC
chr5	180688063	180688758	696	*	8	9.26036e-17	4.27856e-08	2.2239e-06	2.05489e-10	0.0258527	0.00654607	CTC	hyper BM-CRC
chr5	180688063	180688758	696	*	8	9.26036e-17	4.27856e-08	2.2239e-06	2.05489e-10	0.0258527	0.00654607	338M12.4	hyper BM-CRC
chr5	180688063	180688758	696	*	8	9.26036e-17	4.27856e-08	2.2239e-06	2.05489e-10	0.0258527	0.00654607	TRIM52	hyper BM-CRC
chr5	180688063	180688758	696	*	8	9.26036e-17	4.27856e-08	2.2239e-06	2.05489e-10	0.0258527	0.00654607	AS1	hyper BM-CRC
chr5	180688063	180688758	696	*	8	9.26036e-17	4.27856e-08	2.2239e-06	2.05489e-10	0.0258527	0.00654607	TRIM52	hyper BM-CRC
chr20	17948694	17949862	1169	*	21	1.9642e-23	0.000291463	2.9851e-09	2.0574e-10	0.0314022	0.00492046	MGME1	hyper BM-CRC
chr20	17948694	17949862	1169	*	21	1.9642e-23	0.000291463	2.9851e-09	2.0574e-10	0.0314022	0.00492046	SNX5	hyper BM-CRC
chr20	17948694	17949862	1169	*	21	1.9642e-23	0.000291463	2.9851e-09	2.0574e-10	0.0314022	0.00492046	OVOL2	hyper BM-CRC
chr17	7142921	7143253	333	*	7	1.18148e-16	7.33129e-07	8.29323e-06	2.06897e-10	0.0374618	0.0134287	PHF23	hyper BM-CRC
chr5	89825117	89825908	792	*	4	1.51639e-15	5.07046e-09	1.40948e-07	2.11833e-10	0.0376581	0.0245727	GPR98	hyper BM-CRC
chr5	89825117	89825908	792	*	4	1.51639e-15	5.07046e-09	1.40948e-07	2.11833e-10	0.0376581	0.0245727	LYSMD3	hyper BM-CRC
chr20	43588870	43589309	440	*	9	2.98361e-18	3.98326e-09	2.44474e-06	2.14358e-10	0.0317988	0.0160029	TOMM34	hyper BM-CRC
chr7	33168625	33169470	846	*	7	2.37479e-17	3.80127e-07	6.40706e-07	2.162e-10	0.0599959	0.022909	BBS9	hyper BM-CRC
chr7	33168625	33169470	846	*	7	2.37479e-17	3.80127e-07	6.40706e-07	2.162e-10	0.0599959	0.022909	AC074338.5	hyper BM-CRC
chr19	50168026	50169499	1474	*	12	2.81066e-15	1.86327e-08	3.86697e-05	2.21511e-10	0.0738807	0.0161663	BCL2L12	hyper BM-CRC
chr19	50168026	50169499	1474	*	12	2.81066e-15	1.86327e-08	3.86697e-05	2.21511e-10	0.0738807	0.0161663	IRF3	hyper BM-CRC
chr22	41777658	41778547	890	*	8	1.95038e-17	2.02869e-07	6.37462e-07	2.21829e-10	-0.0624243	0.00993704	TEF	hyper BM-CRC
chr8	145064874	145065385	512	*	2	8.10071e-20	0.000389913	1.73733e-11	2.24587e-10	0.0794413	0.0437192	GRINA	hyper BM-CRC
chr8	145064874	145065385	512	*	2	8.10071e-20	0.000389913	1.73733e-11	2.24587e-10	0.0794413	0.0437192	PARP10	hyper BM-CRC
chr4	74904359	74904790	432	*	6	4.61879e-16	7.69368e-11	0.000133152	2.24783e-10	0.0526078	0.0165554	CXCL3	hyper BM-CRC
chr10	101491598	101492713	1116	*	17	1.09801e-19	0.00781477	1.72577e-07	2.32435e-10	0.0390316	0.00817887	CUTC	hyper BM-CRC
chr10	101491598	101492713	1116	*	17	1.09801e-19	0.00781477	1.72577e-07	2.32435e-10	0.0390316	0.00817887	COX15	hyper BM-CRC
chr15	67834818	67835423	606	*	4	3.85877e-15	4.91414e-05	4.98734e-12	2.33769e-10	0.0526809	0.0152341	MAP2K5	hyper BM-CRC
chr15	67834818	67835423	606	*	4	3.85877e-15	4.91414e-05	4.98734e-12	2.33769e-10	0.0526809	0.0152341	RP11	hyper BM-CRC
chr15	67834818	67835423	606	*	4	3.85877e-15	4.91414e-05	4.98734e-12	2.33769e-10	0.0526809	0.0152341	502I4.3	hyper BM-CRC
chr10	27530250	27531349	1100	*	7	8.75686e-18	3.76709e-06	1.30592e-05	2.38783e-10	0.0705598	0.0190996	ACBD5	hyper BM-CRC
chr3	50329297	50330361	1065	*	12	7.21437e-19	0.000723988	2.79228e-11	2.44309e-10	0.0291477	0.00930699	IFRD2	hyper BM-CRC
chr3	50329297	50330361	1065	*	12	7.21437e-19	0.000723988	2.79228e-11	2.44309e-10	0.0291477	0.00930699	HYAL3	hyper BM-CRC
chr3	81810259	81811448	1190	*	10	2.61306e-20	8.59999e-05	6.14196e-07	2.64169e-10	0.0623506	0.00835925	GBE1	hyper BM-CRC
chr21	47705639	47706392	754	*	7	1.20259e-16	0.00172705	7.95401e-12	2.6729e-10	0.0364911	0.00587943	YBEY	hyper BM-CRC
chr21	47705639	47706392	754	*	7	1.20259e-16	0.00172705	7.95401e-12	2.6729e-10	0.0364911	0.00587943	MCM3AP	hyper BM-CRC
chr1	19576921	19578443	1523	*	12	3.43367e-20	0.00239496	8.80476e-14	2.67315e-10	0.0817112	0.0116552	MRTO4	hyper BM-CRC
chr1	19576921	19578443	1523	*	12	3.43367e-20	0.00239496	8.80476e-14	2.67315e-10	0.0817112	0.0116552	EMC1	hyper BM-CRC
chr2	43822652	43823573	922	*	11	5.64181e-19	3.8211e-08	2.89168e-08	2.73351e-10	-0.0460536	0.00186308	THADA	hyper BM-CRC
chr17	79650519	79651806	1288	*	13	2.25229e-19	4.30565e-07	0.000249103	2.73582e-10	0.0417187	0.0119141	HGS	hyper BM-CRC
chr17	79650519	79651806	1288	*	13	2.25229e-19	4.30565e-07	0.000249103	2.73582e-10	0.0417187	0.0119141	ARL16	hyper BM-CRC
chr17	31203477	31204705	1229	*	8	1.37237e-17	7.25789e-10	0.000927749	2.82036e-10	-0.0718861	0.00419445	AC084809.2	hyper BM-CRC
chr17	31203477	31204705	1229	*	8	1.37237e-17	7.25789e-10	0.000927749	2.82036e-10	-0.0718861	0.00419445	MYO1D	hyper BM-CRC
chr6	33289610	33291558	1949	*	26	4.80615e-30	0.000172042	1.49273e-06	2.88157e-10	0.128524	0.0175139	DAXX	hyper BM-CRC
chr8	28243821	28244769	949	*	10	5.03249e-18	5.83185e-09	0.000462319	2.93929e-10	0.0445002	0.0122845	ZNF395	hyper BM-CRC
chr8	28243821	28244769	949	*	10	5.03249e-18	5.83185e-09	0.000462319	2.93929e-10	0.0445002	0.0122845	FBXO16	hyper BM-CRC
chr14	71067346	71067802	457	*	8	2.46231e-18	1.29115e-08	3.48577e-05	2.9504e-10	0.0291172	0.0114112	MED6	hyper BM-CRC
chr14	71067346	71067802	457	*	8	2.46231e-18	1.29115e-08	3.48577e-05	2.9504e-10	0.0291172	0.0114112	CTD	hyper BM-CRC
chr14	71067346	71067802	457	*	8	2.46231e-18	1.29115e-08	3.48577e-05	2.9504e-10	0.0291172	0.0114112	2540L5.5	hyper BM-CRC
chr14	74111258	74111701	444	*	6	8.64409e-17	0.00447464	3.68133e-08	3.03745e-10	0.0460129	0.0166866	DNAL1	hyper BM-CRC
chr17	7589251	7591644	2394	*	15	3.27074e-17	7.78279e-07	7.56533e-05	3.05725e-10	-0.020961	0.00451261	WRAP53	hyper BM-CRC
chr17	7589251	7591644	2394	*	15	3.27074e-17	7.78279e-07	7.56533e-05	3.05725e-10	-0.020961	0.00451261	TP53	hyper BM-CRC
chr17	7589251	7591644	2394	*	15	3.27074e-17	7.78279e-07	7.56533e-05	3.05725e-10	-0.020961	0.00451261	RP11	hyper BM-CRC
chr17	7589251	7591644	2394	*	15	3.27074e-17	7.78279e-07	7.56533e-05	3.05725e-10	-0.020961	0.00451261	199F11.2	hyper BM-CRC
chr11	47197938	47198996	1059	*	10	2.5762e-18	8.61887e-08	6.47539e-06	3.20875e-10	0.041502	0.00900684	ARFGAP2	hyper BM-CRC
chr6	111803457	111804804	1348	*	10	7.46794e-19	6.20175e-05	6.07775e-11	3.22698e-10	0.041221	0.00613279	TRAF3IP2	hyper BM-CRC
chr6	111803457	111804804	1348	*	10	7.46794e-19	6.20175e-05	6.07775e-11	3.22698e-10	0.041221	0.00613279	AS1	hyper BM-CRC
chr6	111803457	111804804	1348	*	10	7.46794e-19	6.20175e-05	6.07775e-11	3.22698e-10	0.041221	0.00613279	REV3L	hyper BM-CRC
chr6	84221740	84222360	621	*	6	1.15838e-16	0.000557353	1.12857e-10	3.23958e-10	0.0521903	0.00804014	PRSS35	hyper BM-CRC
chr17	78120714	78121542	829	*	7	3.13093e-15	1.67989e-07	7.07257e-06	3.24208e-10	0.0350666	0.0139925	EIF4A3	hyper BM-CRC
chr3	179040900	179041494	595	*	6	7.19298e-16	4.1845e-05	1.20691e-09	3.31602e-10	0.162388	0.0224429	ZNF639	hyper BM-CRC
chr2	220093858	220095083	1226	*	18	1.06391e-22	0.000357903	1.87826e-08	3.38674e-10	0.0434884	0.00605881	ANKZF1	hyper BM-CRC
chr2	220093858	220095083	1226	*	18	1.06391e-22	0.000357903	1.87826e-08	3.38674e-10	0.0434884	0.00605881	ATG9A	hyper BM-CRC
chr17	57297518	57298675	1158	*	12	7.2849e-18	3.95074e-10	0.000167394	3.55692e-10	-0.0407392	0.00995774	GDPD1	hyper BM-CRC
chr11	47235900	47236932	1033	*	7	2.80746e-17	0.00352032	2.09759e-10	3.72668e-10	0.0383047	0.00686152	DDB2	hyper BM-CRC
chr16	46722505	46724096	1592	*	14	3.64406e-17	4.95304e-09	0.000225547	3.77975e-10	0.0320881	0.00893451	ORC6	hyper BM-CRC
chr16	46722505	46724096	1592	*	14	3.64406e-17	4.95304e-09	0.000225547	3.77975e-10	0.0320881	0.00893451	VPS35	hyper BM-CRC
chr12	6960042	6961433	1392	*	17	5.59784e-23	0.000395088	2.94584e-13	3.82302e-10	-0.064622	0.00134381	USP5	hyper BM-CRC
chr12	6960042	6961433	1392	*	17	5.59784e-23	0.000395088	2.94584e-13	3.82302e-10	-0.064622	0.00134381	CDCA3	hyper BM-CRC
chr14	73957439	73957751	313	*	6	2.10591e-16	1.54256e-06	5.88583e-06	3.92225e-10	-0.028042	0.00534385	AC005280.1	hyper BM-CRC
chr14	73957439	73957751	313	*	6	2.10591e-16	1.54256e-06	5.88583e-06	3.92225e-10	-0.028042	0.00534385	C14orf169	hyper BM-CRC
chr14	73957439	73957751	313	*	6	2.10591e-16	1.54256e-06	5.88583e-06	3.92225e-10	-0.028042	0.00534385	HEATR4	hyper BM-CRC
chr7	87505129	87506328	1200	*	11	1.186e-18	0.000826335	2.10485e-07	3.93085e-10	0.0560831	0.0104501	DBF4	hyper BM-CRC
chr7	87505129	87506328	1200	*	11	1.186e-18	0.000826335	2.10485e-07	3.93085e-10	0.0560831	0.0104501	SLC25A40	hyper BM-CRC
chr3	120067732	120068700	969	*	7	8.14748e-18	1.86251e-05	4.78004e-06	3.94167e-10	0.0398697	0.0181402	RP11	hyper BM-CRC
chr3	120067732	120068700	969	*	7	8.14748e-18	1.86251e-05	4.78004e-06	3.94167e-10	0.0398697	0.0181402	174O3.3	hyper BM-CRC
chr3	120067732	120068700	969	*	7	8.14748e-18	1.86251e-05	4.78004e-06	3.94167e-10	0.0398697	0.0181402	LRRC58	hyper BM-CRC
chr17	79934854	79936040	1187	*	9	4.39423e-18	2.16565e-09	0.000246207	3.95749e-10	0.0258171	0.0127618	ASPSCR1	hyper BM-CRC
chr19	6199093	6199585	493	*	2	2.70422e-14	4.45095e-06	4.98105e-11	3.95982e-10	0.0612563	0.011145	RFX2	hyper BM-CRC
chr7	86848751	86849946	1196	*	11	4.92675e-19	2.06053e-08	9.951e-07	3.96017e-10	0.131027	0.0195462	TMEM243	hyper BM-CRC
chr20	7999698	8000706	1009	*	10	6.037e-18	2.55403e-07	8.89376e-05	3.98501e-10	0.0462168	0.00967047	RP5	hyper BM-CRC
chr20	7999698	8000706	1009	*	10	6.037e-18	2.55403e-07	8.89376e-05	3.98501e-10	0.0462168	0.00967047	971N18.3	hyper BM-CRC
chr20	7999698	8000706	1009	*	10	6.037e-18	2.55403e-07	8.89376e-05	3.98501e-10	0.0462168	0.00967047	TMX4	hyper BM-CRC
chr1	43832916	43834196	1281	*	12	1.57722e-18	8.34075e-05	5.35719e-06	4.03777e-10	0.0359072	0.00788175	ELOVL1	hyper BM-CRC
chr19	3505943	3506558	616	*	8	7.61354e-17	1.9964e-06	1.1431e-05	4.05235e-10	0.0427634	0.0121646	FZR1	hyper BM-CRC
chr5	178977236	178978460	1225	*	10	5.67283e-16	3.52228e-08	6.97829e-05	4.15171e-10	0.123411	0.00777872	RUFY1	hyper BM-CRC
chr1	156720919	156722321	1403	*	16	4.03905e-21	0.00012363	6.91883e-07	4.18792e-10	0.0569164	0.00962545	PRCC	hyper BM-CRC
chr1	156720919	156722321	1403	*	16	4.03905e-21	0.00012363	6.91883e-07	4.18792e-10	0.0569164	0.00962545	HDGF	hyper BM-CRC
chr2	160568689	160569678	990	*	10	6.63855e-18	0.000283247	2.74904e-08	4.28827e-10	0.0376957	0.00830735	MARCH7	hyper BM-CRC
chr2	160568689	160569678	990	*	10	6.63855e-18	0.000283247	2.74904e-08	4.28827e-10	0.0376957	0.00830735	AC009961.3	hyper BM-CRC
chr11	694704	696374	1671	*	11	7.53253e-18	1.55613e-06	1.86519e-07	4.46962e-10	0.0379713	0.0105819	EPS8L2	hyper BM-CRC
chr11	694704	696374	1671	*	11	7.53253e-18	1.55613e-06	1.86519e-07	4.46962e-10	0.0379713	0.0105819	TMEM80	hyper BM-CRC
chr11	694704	696374	1671	*	11	7.53253e-18	1.55613e-06	1.86519e-07	4.46962e-10	0.0379713	0.0105819	DEAF1	hyper BM-CRC
chr17	26219919	26220474	556	*	5	3.64182e-16	2.35746e-06	3.99594e-08	4.68247e-10	0.0427836	0.0185969	RP1	hyper BM-CRC
chr17	26219919	26220474	556	*	5	3.64182e-16	2.35746e-06	3.99594e-08	4.68247e-10	0.0427836	0.0185969	66C13.4	hyper BM-CRC
chr17	26219919	26220474	556	*	5	3.64182e-16	2.35746e-06	3.99594e-08	4.68247e-10	0.0427836	0.0185969	LYRM9	hyper BM-CRC
chr3	119813301	119814398	1098	*	9	1.00772e-17	0.00044726	6.87084e-07	4.69227e-10	0.0332315	0.0140777	RP11	hyper BM-CRC
chr3	119813301	119814398	1098	*	9	1.00772e-17	0.00044726	6.87084e-07	4.69227e-10	0.0332315	0.0140777	18H7.1	hyper BM-CRC
chr2	74710011	74710667	657	*	10	2.40056e-17	0.00147652	1.1912e-13	4.69673e-10	0.136609	0.0149173	TTC31	hyper BM-CRC
chr2	74710011	74710667	657	*	10	2.40056e-17	0.00147652	1.1912e-13	4.69673e-10	0.136609	0.0149173	CCDC142	hyper BM-CRC
chr1	224621834	224622855	1022	*	8	3.91666e-15	0.000148803	9.44821e-06	4.71334e-10	0.0521855	0.0096731	CNIH3	hyper BM-CRC
chr1	224621834	224622855	1022	*	8	3.91666e-15	0.000148803	9.44821e-06	4.71334e-10	0.0521855	0.0096731	WDR26	hyper BM-CRC
chr3	128368930	128370361	1432	*	10	2.02131e-19	1.07468e-08	4.14486e-05	4.74871e-10	-0.0436755	0.0100895	RPN1	hyper BM-CRC
chr17	76777877	76778892	1016	*	9	2.73182e-18	9.3622e-06	1.69274e-06	4.75541e-10	0.0419067	0.00922351	CYTH1	hyper BM-CRC
chr7	150754936	150757087	2152	*	23	6.52021e-15	3.84215e-07	8.06577e-05	4.7695e-10	-0.0530823	0.00788899	SLC4A2	hyper BM-CRC
chr7	150754936	150757087	2152	*	23	6.52021e-15	3.84215e-07	8.06577e-05	4.7695e-10	-0.0530823	0.00788899	CDK5	hyper BM-CRC
chr13	60737583	60738538	956	*	9	7.95056e-18	2.53489e-07	9.9242e-07	4.85744e-10	0.0236293	0.0109801	DIAPH3	hyper BM-CRC
chr7	99869529	99870040	512	*	2	2.15137e-12	1.95049e-10	1.35729e-06	5.10612e-10	0.0392606	0.0109349	GATS	hyper BM-CRC
chr7	99869529	99870040	512	*	2	2.15137e-12	1.95049e-10	1.35729e-06	5.10612e-10	0.0392606	0.0109349	GATS	hyper BM-CRC
chr2	112812775	112813613	839	*	4	7.52219e-17	2.0646e-08	1.70126e-06	5.11558e-10	0.0334626	0.0146098	TMEM87B	hyper BM-CRC
chr6	36410268	36411216	949	*	12	1.60257e-18	2.43727e-05	1.05423e-07	5.16097e-10	0.0335971	0.00342739	KCTD20	hyper BM-CRC
chr6	36410268	36411216	949	*	12	1.60257e-18	2.43727e-05	1.05423e-07	5.16097e-10	0.0335971	0.00342739	PXT1	hyper BM-CRC
chr14	77786981	77787952	972	*	12	3.38173e-20	0.000875818	6.68846e-08	5.31935e-10	0.039563	0.00234227	GSTZ1	hyper BM-CRC
chr14	77786981	77787952	972	*	12	3.38173e-20	0.000875818	6.68846e-08	5.31935e-10	0.039563	0.00234227	POMT2	hyper BM-CRC
chr1	145515913	145516730	818	*	12	1.34539e-18	1.70053e-07	1.51397e-05	5.36195e-10	0.0633829	0.00955179	PEX11B	hyper BM-CRC
chr1	145515913	145516730	818	*	12	1.34539e-18	1.70053e-07	1.51397e-05	5.36195e-10	0.0633829	0.00955179	GNRHR2	hyper BM-CRC
chr22	51020960	51021824	865	*	11	2.82203e-16	1.88251e-05	9.07703e-05	5.43051e-10	0.0382755	0.0164718	CHKB	hyper BM-CRC
chr22	51020960	51021824	865	*	11	2.82203e-16	1.88251e-05	9.07703e-05	5.43051e-10	0.0382755	0.0164718	AS1	hyper BM-CRC
chr22	51020960	51021824	865	*	11	2.82203e-16	1.88251e-05	9.07703e-05	5.43051e-10	0.0382755	0.0164718	CHKB	hyper BM-CRC
chr22	51020960	51021824	865	*	11	2.82203e-16	1.88251e-05	9.07703e-05	5.43051e-10	0.0382755	0.0164718	CPT1B	hyper BM-CRC
chr22	51020960	51021824	865	*	11	2.82203e-16	1.88251e-05	9.07703e-05	5.43051e-10	0.0382755	0.0164718	CHKB	hyper BM-CRC
chr17	27070430	27072015	1586	*	11	7.65876e-17	1.89069e-09	0.000164369	5.49637e-10	0.0489364	0.0147847	NEK8	hyper BM-CRC
chr17	27070430	27072015	1586	*	11	7.65876e-17	1.89069e-09	0.000164369	5.49637e-10	0.0489364	0.0147847	TRAF4	hyper BM-CRC
chr19	38397154	38398164	1011	*	9	7.90837e-17	4.94283e-06	2.48561e-08	5.49841e-10	0.0375446	0.00947644	SIPA1L3	hyper BM-CRC
chr19	38397154	38398164	1011	*	9	7.90837e-17	4.94283e-06	2.48561e-08	5.49841e-10	0.0375446	0.00947644	WDR87	hyper BM-CRC
chr12	49412140	49412872	733	*	4	4.35349e-15	0.0071502	1.64417e-12	5.51419e-10	0.0453396	0.0126611	RP11	hyper BM-CRC
chr12	49412140	49412872	733	*	4	4.35349e-15	0.0071502	1.64417e-12	5.51419e-10	0.0453396	0.0126611	386G11.5	hyper BM-CRC
chr12	49412140	49412872	733	*	4	4.35349e-15	0.0071502	1.64417e-12	5.51419e-10	0.0453396	0.0126611	PRKAG1	hyper BM-CRC
chr12	49412140	49412872	733	*	4	4.35349e-15	0.0071502	1.64417e-12	5.51419e-10	0.0453396	0.0126611	KMT2D	hyper BM-CRC
chr17	80250214	80251467	1254	*	6	1.12716e-18	1.04856e-07	3.25722e-06	5.51792e-10	0.0407396	0.0177214	RP13	hyper BM-CRC
chr17	80250214	80251467	1254	*	6	1.12716e-18	1.04856e-07	3.25722e-06	5.51792e-10	0.0407396	0.0177214	516M14.4	hyper BM-CRC
chr19	54693461	54695678	2218	*	18	6.5571e-18	2.78749e-09	2.78757e-05	5.52268e-10	0.0380266	0.0106855	TSEN34	hyper BM-CRC
chr19	54693461	54695678	2218	*	18	6.5571e-18	2.78749e-09	2.78757e-05	5.52268e-10	0.0380266	0.0106855	MBOAT7	hyper BM-CRC
chr15	89010445	89011204	760	*	15	1.70523e-20	8.16371e-09	1.38707e-06	5.75268e-10	0.0371651	0.0147913	MRPS11	hyper BM-CRC
chr15	89010445	89011204	760	*	15	1.70523e-20	8.16371e-09	1.38707e-06	5.75268e-10	0.0371651	0.0147913	MRPL46	hyper BM-CRC
chr15	89010445	89011204	760	*	15	1.70523e-20	8.16371e-09	1.38707e-06	5.75268e-10	0.0371651	0.0147913	RP11	hyper BM-CRC
chr15	89010445	89011204	760	*	15	1.70523e-20	8.16371e-09	1.38707e-06	5.75268e-10	0.0371651	0.0147913	97O12.7	hyper BM-CRC
chr8	125550661	125551705	1045	*	14	7.06767e-20	8.09134e-07	2.32049e-07	5.85473e-10	0.0473054	0.00287186	NDUFB9	hyper BM-CRC
chr8	125550661	125551705	1045	*	14	7.06767e-20	8.09134e-07	2.32049e-07	5.85473e-10	0.0473054	0.00287186	TATDN1	hyper BM-CRC
chr1	114471714	114472499	786	*	8	3.53937e-15	1.73071e-08	4.74687e-05	5.85687e-10	0.0510171	0.0144546	HIPK1	hyper BM-CRC
chr1	114471714	114472499	786	*	8	3.53937e-15	1.73071e-08	4.74687e-05	5.85687e-10	0.0510171	0.0144546	RP5	hyper BM-CRC
chr1	114471714	114472499	786	*	8	3.53937e-15	1.73071e-08	4.74687e-05	5.85687e-10	0.0510171	0.0144546	1073O3.7	hyper BM-CRC
chr16	84150069	84151300	1232	*	9	2.78374e-17	5.80639e-06	1.41915e-06	5.92916e-10	0.030236	0.0100971	RP11	hyper BM-CRC
chr16	84150069	84151300	1232	*	9	2.78374e-17	5.80639e-06	1.41915e-06	5.92916e-10	0.030236	0.0100971	505K9.1	hyper BM-CRC
chr16	84150069	84151300	1232	*	9	2.78374e-17	5.80639e-06	1.41915e-06	5.92916e-10	0.030236	0.0100971	MBTPS1	hyper BM-CRC
chr17	47784801	47785573	773	*	8	2.77449e-17	2.59513e-08	3.24503e-07	5.98263e-10	0.0472845	0.0164083	SLC35B1	hyper BM-CRC
chr1	33815695	33816159	465	*	5	2.67533e-14	0.000138407	2.83834e-07	6.06636e-10	0.0218829	0.00668659	RP11	hyper BM-CRC
chr1	33815695	33816159	465	*	5	2.67533e-14	0.000138407	2.83834e-07	6.06636e-10	0.0218829	0.00668659	415J8.5	hyper BM-CRC
chr1	33815695	33816159	465	*	5	2.67533e-14	0.000138407	2.83834e-07	6.06636e-10	0.0218829	0.00668659	PHC2	hyper BM-CRC
chr20	35374068	35374747	680	*	7	2.49793e-15	3.26451e-08	4.83871e-06	6.10678e-10	0.0396992	0.0201054	AL132768.1	hyper BM-CRC
chr20	35374068	35374747	680	*	7	2.49793e-15	3.26451e-08	4.83871e-06	6.10678e-10	0.0396992	0.0201054	NDRG3	hyper BM-CRC
chr1	193028375	193029757	1383	*	11	1.4593e-21	1.23579e-05	1.56586e-08	6.117e-10	0.0356365	0.00660118	TROVE2	hyper BM-CRC
chr1	193028375	193029757	1383	*	11	1.4593e-21	1.23579e-05	1.56586e-08	6.117e-10	0.0356365	0.00660118	UCHL5	hyper BM-CRC
chr8	91013007	91014327	1321	*	10	8.4207e-19	3.1255e-05	3.98764e-06	6.15166e-10	0.0269019	0.00710631	DECR1	hyper BM-CRC
chr8	91013007	91014327	1321	*	10	8.4207e-19	3.1255e-05	3.98764e-06	6.15166e-10	0.0269019	0.00710631	NBN	hyper BM-CRC
chr19	40971204	40972228	1025	*	10	3.08736e-17	6.50366e-07	6.27544e-06	6.20847e-10	0.0365567	0.0116873	SPTBN4	hyper BM-CRC
chr19	40971204	40972228	1025	*	10	3.08736e-17	6.50366e-07	6.27544e-06	6.20847e-10	0.0365567	0.0116873	BLVRB	hyper BM-CRC
chr2	215674010	215675051	1042	*	9	2.49079e-19	2.47215e-05	6.00202e-06	6.44393e-10	0.0617525	0.0113153	AC072062.1	hyper BM-CRC
chr2	215674010	215675051	1042	*	9	2.49079e-19	2.47215e-05	6.00202e-06	6.44393e-10	0.0617525	0.0113153	BARD1	hyper BM-CRC
chr11	20384736	20386022	1287	*	14	3.03666e-19	9.56336e-06	4.98691e-07	6.58463e-10	-0.0923554	0.000534583	HTATIP2	hyper BM-CRC
chr17	75277207	75277645	439	*	5	4.88908e-15	0.00210289	1.92091e-12	6.74028e-10	0.0315989	0.00809238	SEPT9	hyper BM-CRC
chr17	75277207	75277645	439	*	5	4.88908e-15	0.00210289	1.92091e-12	6.74028e-10	0.0315989	0.00809238	RP11	hyper BM-CRC
chr17	75277207	75277645	439	*	5	4.88908e-15	0.00210289	1.92091e-12	6.74028e-10	0.0315989	0.00809238	285E9.6	hyper BM-CRC
chr4	71553582	71554125	544	*	8	2.26584e-20	3.06141e-05	1.84497e-10	6.8506e-10	0.0672807	0.0103793		hyper BM-CRC
chr20	3869033	3870569	1537	*	10	4.13913e-17	2.84955e-06	2.49611e-06	7.03508e-10	0.0303008	0.00648674	PANK2	hyper BM-CRC
chr20	3869033	3870569	1537	*	10	4.13913e-17	2.84955e-06	2.49611e-06	7.03508e-10	0.0303008	0.00648674	RP11	hyper BM-CRC
chr20	3869033	3870569	1537	*	10	4.13913e-17	2.84955e-06	2.49611e-06	7.03508e-10	0.0303008	0.00648674	119B16.2	hyper BM-CRC
chr14	67826966	67827087	122	*	2	9.39953e-16	2.04509e-05	7.44757e-11	7.16653e-10	0.264616	0.133522	EIF2S1	hyper BM-CRC
chr14	67826966	67827087	122	*	2	9.39953e-16	2.04509e-05	7.44757e-11	7.16653e-10	0.264616	0.133522	ATP6V1D	hyper BM-CRC
chr6	144164052	144164803	752	*	7	1.09391e-15	2.26763e-06	3.49688e-08	7.31373e-10	-0.0483553	0.00823502	RP3	hyper BM-CRC
chr6	144164052	144164803	752	*	7	1.09391e-15	2.26763e-06	3.49688e-08	7.31373e-10	-0.0483553	0.00823502	468K18.5	hyper BM-CRC
chr6	144164052	144164803	752	*	7	1.09391e-15	2.26763e-06	3.49688e-08	7.31373e-10	-0.0483553	0.00823502	LTV1	hyper BM-CRC
chr13	50656354	50656957	604	*	5	6.05296e-16	2.00921e-08	1.47027e-06	7.51745e-10	0.0348361	0.0173904	DLEU1	hyper BM-CRC
chr13	50656354	50656957	604	*	5	6.05296e-16	2.00921e-08	1.47027e-06	7.51745e-10	0.0348361	0.0173904	DLEU2	hyper BM-CRC
chr20	36155925	36157675	1751	*	38	5.34658e-20	0.000130043	0.000262142	7.58092e-10	-0.0962861	0.000160748	BLCAP	hyper BM-CRC
chr17	80055299	80056334	1036	*	5	2.82659e-15	1.30053e-09	1.23443e-06	7.95921e-10	0.0365423	0.0213312	FASN	hyper BM-CRC
chr3	52444617	52445239	623	*	8	1.48401e-16	1.47435e-05	7.01029e-07	8.49291e-10	0.026138	0.010799	PHF7	hyper BM-CRC
chr4	89444434	89445475	1042	*	13	5.04879e-19	2.33346e-05	4.85139e-05	8.50549e-10	0.0623547	0.0082977	HERC3	hyper BM-CRC
chr4	89444434	89445475	1042	*	13	5.04879e-19	2.33346e-05	4.85139e-05	8.50549e-10	0.0623547	0.0082977	PYURF	hyper BM-CRC
chr20	5986407	5986831	425	*	9	1.01823e-17	1.39894e-06	0.00030382	8.62579e-10	0.036313	0.00945675	CRLS1	hyper BM-CRC
chr8	17779997	17781352	1356	*	9	1.96041e-15	8.23759e-06	3.7849e-06	8.86361e-10	0.0572288	0.0121731	PCM1	hyper BM-CRC
chr16	19533038	19533619	582	*	5	8.93179e-18	0.000145186	1.08152e-09	9.06679e-10	0.0287655	0.0127209	GDE1	hyper BM-CRC
chr3	178865281	178866391	1111	*	5	1.34797e-15	1.99569e-09	2.0704e-05	9.13254e-10	0.0327373	0.0176815	PIK3CA	hyper BM-CRC
chr3	178865281	178866391	1111	*	5	1.34797e-15	1.99569e-09	2.0704e-05	9.13254e-10	0.0327373	0.0176815	RP11	hyper BM-CRC
chr3	178865281	178866391	1111	*	5	1.34797e-15	1.99569e-09	2.0704e-05	9.13254e-10	0.0327373	0.0176815	360P21.2	hyper BM-CRC
chr18	44676421	44677553	1133	*	11	1.80498e-18	0.000173104	1.77472e-06	9.17245e-10	-0.0546627	0.00342397	HDHD2	hyper BM-CRC
chr18	44676421	44677553	1133	*	11	1.80498e-18	0.000173104	1.77472e-06	9.17245e-10	-0.0546627	0.00342397	IER3IP1	hyper BM-CRC
chr17	78388520	78389579	1060	*	14	1.45988e-19	2.55192e-05	5.46743e-09	9.52616e-10	0.0539031	0.0180429	ENDOV	hyper BM-CRC
chr17	78388520	78389579	1060	*	14	1.45988e-19	2.55192e-05	5.46743e-09	9.52616e-10	0.0539031	0.0180429	CTD	hyper BM-CRC
chr17	78388520	78389579	1060	*	14	1.45988e-19	2.55192e-05	5.46743e-09	9.52616e-10	0.0539031	0.0180429	2047H16.4	hyper BM-CRC
chr16	2264594	2265528	935	*	9	5.95812e-16	4.58785e-07	3.55105e-05	9.74859e-10	0.02768	0.00704827	PGP	hyper BM-CRC
chr16	46917496	46918433	938	*	7	3.55971e-18	1.71178e-06	2.64111e-06	1.00545e-09	0.0215671	0.00688221	GPT2	hyper BM-CRC
chr19	15543768	15543952	185	*	3	1.30559e-13	2.06945e-09	1.42384e-06	1.00576e-09	0.0374113	0.022145	WIZ	hyper BM-CRC
chr20	25176146	25176806	661	*	9	1.92985e-17	3.02268e-05	8.09162e-08	1.01671e-09	0.0387974	0.0103695	ENTPD6	hyper BM-CRC
chr1	52344247	52344978	732	*	9	1.62711e-18	6.61457e-07	2.30564e-06	1.01933e-09	0.0394954	0.0108504	NRD1	hyper BM-CRC
chr15	41220265	41222276	2012	*	10	8.05571e-17	1.39005e-06	5.2356e-06	1.03674e-09	0.0387136	0.0128624	DLL4	hyper BM-CRC
chr11	3400108	3400587	480	*	6	2.44055e-17	0.000678014	1.09036e-06	1.03869e-09	0.0624876	0.0228046	ZNF195	hyper BM-CRC
chr15	40762807	40763388	582	*	8	1.47682e-16	2.90739e-06	7.62233e-05	1.06299e-09	-0.0548983	0.0019465	CHST14	hyper BM-CRC
chr11	57434667	57436238	1572	*	9	2.07991e-18	3.39159e-07	0.000124975	1.11503e-09	0.0559628	0.0071018	ZDHHC5	hyper BM-CRC
chr11	705692	706635	944	*	7	8.09842e-17	0.00207042	2.51588e-12	1.11601e-09	0.0385539	0.0121046	EPS8L2	hyper BM-CRC
chr11	705692	706635	944	*	7	8.09842e-17	0.00207042	2.51588e-12	1.11601e-09	0.0385539	0.0121046	DEAF1	hyper BM-CRC
chr7	128864205	128865654	1450	*	7	2.83964e-12	0.00015841	5.68298e-08	1.12122e-09	0.0411594	0.00901632	AHCYL2	hyper BM-CRC
chr19	40853908	40854523	616	*	10	3.24197e-17	4.97403e-08	0.000161079	1.12347e-09	0.0384908	0.00875102	PLD3	hyper BM-CRC
chr19	40853908	40854523	616	*	10	3.24197e-17	4.97403e-08	0.000161079	1.12347e-09	0.0384908	0.00875102	C19orf47	hyper BM-CRC
chr19	29703769	29704310	542	*	8	2.76545e-15	4.15111e-07	6.69082e-09	1.1388e-09	0.0327428	0.0065802	CTB	hyper BM-CRC
chr19	29703769	29704310	542	*	8	2.76545e-15	4.15111e-07	6.69082e-09	1.1388e-09	0.0327428	0.0065802	32O4.2	hyper BM-CRC
chr19	29703769	29704310	542	*	8	2.76545e-15	4.15111e-07	6.69082e-09	1.1388e-09	0.0327428	0.0065802	UQCRFS1	hyper BM-CRC
chr7	7680020	7681162	1143	*	8	2.07018e-18	3.71773e-05	4.75508e-10	1.14031e-09	0.042109	0.00852984	RPA3	hyper BM-CRC
chr7	7680020	7681162	1143	*	8	2.07018e-18	3.71773e-05	4.75508e-10	1.14031e-09	0.042109	0.00852984	AS1	hyper BM-CRC
chr7	7680020	7681162	1143	*	8	2.07018e-18	3.71773e-05	4.75508e-10	1.14031e-09	0.042109	0.00852984	RPA3	hyper BM-CRC
chr17	27223983	27224533	551	*	4	2.49663e-17	5.08482e-06	1.07109e-06	1.14549e-09	0.037577	0.018485	FLOT2	hyper BM-CRC
chr21	35747081	35747882	802	*	8	1.05215e-16	7.29683e-08	1.01463e-05	1.15468e-09	0.109234	0.0242415	SMIM11	hyper BM-CRC
chr21	35747081	35747882	802	*	8	1.05215e-16	7.29683e-08	1.01463e-05	1.15468e-09	0.109234	0.0242415	AP000320.6	hyper BM-CRC
chr15	25683075	25684605	1531	*	13	7.92126e-15	3.26671e-06	0.00014206	1.15736e-09	-0.0326399	0.00694224	UBE3A	hyper BM-CRC
chr6	86351353	86352429	1077	*	3	4.91099e-11	2.12144e-10	6.59244e-05	1.16526e-09	0.0364803	0.0349067	SYNCRIP	hyper BM-CRC
chr17	65820969	65821745	777	*	3	6.98523e-13	1.0426e-06	1.55127e-08	1.19316e-09	0.0524874	0.0232592	BPTF	hyper BM-CRC
chr11	69454823	69456562	1740	*	24	2.52416e-23	0.0034274	9.40532e-11	1.23558e-09	-0.0605674	0.00102952	CCND1	hyper BM-CRC
chr9	100818849	100819928	1080	*	4	8.03826e-13	9.89709e-06	1.22597e-06	1.24464e-09	0.0493769	0.0260765	NANS	hyper BM-CRC
chr4	2263061	2264510	1450	*	11	1.03554e-16	2.85054e-09	1.50567e-05	1.24536e-09	0.0794488	0.0190191	MXD4	hyper BM-CRC
chr8	97273749	97274566	818	*	8	1.11655e-16	2.82081e-05	6.40289e-06	1.27414e-09	-0.0369403	0.00417918	PTDSS1	hyper BM-CRC
chr8	97273749	97274566	818	*	8	1.11655e-16	2.82081e-05	6.40289e-06	1.27414e-09	-0.0369403	0.00417918	MTERFD1	hyper BM-CRC
chr3	125802485	125803249	765	*	4	1.62474e-13	3.12398e-09	5.19737e-05	1.30149e-09	0.0322695	0.0176745	RP11	hyper BM-CRC
chr3	125802485	125803249	765	*	4	1.62474e-13	3.12398e-09	5.19737e-05	1.30149e-09	0.0322695	0.0176745	124N2.1	hyper BM-CRC
chr3	125802485	125803249	765	*	4	1.62474e-13	3.12398e-09	5.19737e-05	1.30149e-09	0.0322695	0.0176745	SLC41A3	hyper BM-CRC
chr6	112408422	112409181	760	*	13	4.13373e-18	0.000479686	2.89363e-07	1.33313e-09	0.0712971	0.00877619	FAM229B	hyper BM-CRC
chr6	112408422	112409181	760	*	13	4.13373e-18	0.000479686	2.89363e-07	1.33313e-09	0.0712971	0.00877619	TUBE1	hyper BM-CRC
chr6	151712546	151712952	407	*	4	3.2105e-14	7.92881e-07	4.29484e-08	1.33972e-09	0.0338577	0.00728284	ZBTB2	hyper BM-CRC
chr13	20207391	20208413	1023	*	11	1.05994e-18	0.00370209	7.53167e-06	1.34827e-09	0.038899	0.0114337	MPHOSPH8	hyper BM-CRC
chr14	20922685	20923741	1057	*	10	2.6749e-18	4.89212e-10	2.52051e-05	1.37092e-09	0.0402907	0.0160932	APEX1	hyper BM-CRC
chr14	20922685	20923741	1057	*	10	2.6749e-18	4.89212e-10	2.52051e-05	1.37092e-09	0.0402907	0.0160932	OSGEP	hyper BM-CRC
chr6	28863395	28864832	1438	*	25	7.83374e-21	1.55914e-05	7.92032e-09	1.41088e-09	0.0482521	0.00444312	HCG14	hyper BM-CRC
chr19	50269774	50270616	843	*	9	8.64336e-17	4.79626e-09	0.00016948	1.42567e-09	0.0323099	0.0144594	AP2A1	hyper BM-CRC
chr10	74927424	74928177	754	*	14	1.2576e-17	1.57348e-05	9.90185e-07	1.46751e-09	0.0944503	0.0118099	FAM149B1	hyper BM-CRC
chr10	74927424	74928177	754	*	14	1.2576e-17	1.57348e-05	9.90185e-07	1.46751e-09	0.0944503	0.0118099	ECD	hyper BM-CRC
chr11	62538386	62539386	1001	*	12	2.67998e-17	7.49812e-07	9.09397e-05	1.48033e-09	-0.0484037	0.0073942	TAF6L	hyper BM-CRC
chr11	62538386	62539386	1001	*	12	2.67998e-17	7.49812e-07	9.09397e-05	1.48033e-09	-0.0484037	0.0073942	RP11	hyper BM-CRC
chr11	62538386	62539386	1001	*	12	2.67998e-17	7.49812e-07	9.09397e-05	1.48033e-09	-0.0484037	0.0073942	727F15.11	hyper BM-CRC
chr11	62538386	62539386	1001	*	12	2.67998e-17	7.49812e-07	9.09397e-05	1.48033e-09	-0.0484037	0.0073942	TMEM223	hyper BM-CRC
chr7	98971852	98972733	882	*	7	2.1409e-18	1.08697e-07	4.40576e-08	1.53045e-09	0.0508286	0.028166	ARPC1A	hyper BM-CRC
chr7	98971852	98972733	882	*	7	2.1409e-18	1.08697e-07	4.40576e-08	1.53045e-09	0.0508286	0.028166	ARPC1B	hyper BM-CRC
chr4	68411177	68411491	315	*	7	2.55066e-15	6.00437e-09	5.69595e-05	1.53243e-09	0.0537338	0.017266	CENPC	hyper BM-CRC
chr12	110840579	110842031	1453	*	13	1.11213e-18	6.17359e-05	4.09397e-05	1.60214e-09	0.0319643	0.0113811	ANAPC7	hyper BM-CRC
chr12	110840579	110842031	1453	*	13	1.11213e-18	6.17359e-05	4.09397e-05	1.60214e-09	0.0319643	0.0113811	RP11	hyper BM-CRC
chr12	110840579	110842031	1453	*	13	1.11213e-18	6.17359e-05	4.09397e-05	1.60214e-09	0.0319643	0.0113811	478C19.2	hyper BM-CRC
chr3	196158975	196159654	680	*	6	1.54676e-15	0.000153038	5.30348e-11	1.60215e-09	-0.0408032	0.000200263	UBXN7	hyper BM-CRC
chr3	196158975	196159654	680	*	6	1.54676e-15	0.000153038	5.30348e-11	1.60215e-09	-0.0408032	0.000200263	AS1	hyper BM-CRC
chr3	196158975	196159654	680	*	6	1.54676e-15	0.000153038	5.30348e-11	1.60215e-09	-0.0408032	0.000200263	UBXN7	hyper BM-CRC
chr17	7153814	7155773	1960	*	12	7.34793e-13	2.84234e-07	7.84105e-07	1.66931e-09	0.169219	0.0239043	ELP5	hyper BM-CRC
chr17	7153814	7155773	1960	*	12	7.34793e-13	2.84234e-07	7.84105e-07	1.66931e-09	0.169219	0.0239043	CTDNEP1	hyper BM-CRC
chr17	7153814	7155773	1960	*	12	7.34793e-13	2.84234e-07	7.84105e-07	1.66931e-09	0.169219	0.0239043	RP1	hyper BM-CRC
chr17	7153814	7155773	1960	*	12	7.34793e-13	2.84234e-07	7.84105e-07	1.66931e-09	0.169219	0.0239043	4G17.5	hyper BM-CRC
chr11	2421746	2423045	1300	*	19	4.44001e-22	0.00431642	2.58268e-05	1.75049e-09	0.0627986	0.00310964	TSSC4	hyper BM-CRC
chr19	41304468	41305423	956	*	6	1.04482e-16	9.18811e-08	0.000137248	1.76272e-09	0.0334665	0.0134581	RAB4B	hyper BM-CRC
chr19	41304468	41305423	956	*	6	1.04482e-16	9.18811e-08	0.000137248	1.76272e-09	0.0334665	0.0134581	EGLN2	hyper BM-CRC
chr19	41304468	41305423	956	*	6	1.04482e-16	9.18811e-08	0.000137248	1.76272e-09	0.0334665	0.0134581	EGLN2	hyper BM-CRC
chr8	57123832	57124347	516	*	3	1.41425e-13	9.78261e-10	1.96414e-06	1.76631e-09	0.0483253	0.036462	CHCHD7	hyper BM-CRC
chr8	57123832	57124347	516	*	3	1.41425e-13	9.78261e-10	1.96414e-06	1.76631e-09	0.0483253	0.036462	PLAG1	hyper BM-CRC
chr5	156692395	156693748	1354	*	8	1.15124e-14	0.0148253	6.11658e-13	1.93381e-09	0.0810042	0.000476562	CYFIP2	hyper BM-CRC
chr5	156692395	156693748	1354	*	8	1.15124e-14	0.0148253	6.11658e-13	1.93381e-09	0.0810042	0.000476562	CTC	hyper BM-CRC
chr5	156692395	156693748	1354	*	8	1.15124e-14	0.0148253	6.11658e-13	1.93381e-09	0.0810042	0.000476562	248O19.1	hyper BM-CRC
chr14	96829184	96830612	1429	*	8	3.05391e-12	1.04808e-05	8.26883e-06	1.93412e-09	0.0342592	0.0100646	GSKIP	hyper BM-CRC
chr14	96829184	96830612	1429	*	8	3.05391e-12	1.04808e-05	8.26883e-06	1.93412e-09	0.0342592	0.0100646	ATG2B	hyper BM-CRC
chr11	76571529	76572255	727	*	5	1.16139e-15	0.00247961	9.19443e-12	1.93795e-09	0.0310588	0.000658111	ACER3	hyper BM-CRC
chr15	41694502	41694790	289	*	2	4.68951e-13	3.94467e-07	8.34769e-10	2.01062e-09	0.0265598	0.0182753	NDUFAF1	hyper BM-CRC
chr22	21212365	21213899	1535	*	11	4.35082e-18	8.78931e-05	1.04543e-07	2.01085e-09	-0.0527286	0.0077756	SNAP29	hyper BM-CRC
chr22	21212365	21213899	1535	*	11	4.35082e-18	8.78931e-05	1.04543e-07	2.01085e-09	-0.0527286	0.0077756	PI4KA	hyper BM-CRC
chr9	125675560	125676085	526	*	4	7.02464e-14	0.0139227	5.56993e-11	2.03886e-09	0.0563745	0.0189967	ZBTB6	hyper BM-CRC
chr9	124921437	124922158	722	*	4	1.27189e-13	3.1368e-07	2.1429e-06	2.04628e-09	0.024209	0.00579346	NDUFA8	hyper BM-CRC
chr5	41925120	41925854	735	*	10	3.51659e-18	4.74067e-06	9.36502e-07	2.15507e-09	0.0365137	0.00831267	FBXO4	hyper BM-CRC
chr1	151253959	151255250	1292	*	8	1.46456e-14	6.33959e-08	3.07352e-06	2.16018e-09	-0.0494509	0.00861271	ZNF687	hyper BM-CRC
chr1	151253959	151255250	1292	*	8	1.46456e-14	6.33959e-08	3.07352e-06	2.16018e-09	-0.0494509	0.00861271	RP11	hyper BM-CRC
chr1	151253959	151255250	1292	*	8	1.46456e-14	6.33959e-08	3.07352e-06	2.16018e-09	-0.0494509	0.00861271	126K1.2	hyper BM-CRC
chr4	170947241	170947924	684	*	4	4.24976e-17	0.0148714	5.3197e-12	2.17412e-09	0.113388	0.0279996	MFAP3L	hyper BM-CRC
chr17	79848761	79850075	1315	*	13	2.22506e-19	3.48873e-06	1.76355e-05	2.18701e-09	0.0552238	0.0122773	ANAPC11	hyper BM-CRC
chr17	79848761	79850075	1315	*	13	2.22506e-19	3.48873e-06	1.76355e-05	2.18701e-09	0.0552238	0.0122773	ALYREF	hyper BM-CRC
chr5	175788722	175789566	845	*	11	2.57602e-17	3.28138e-06	0.000568213	2.21319e-09	-0.0762927	0.00452705	KIAA1191	hyper BM-CRC
chr20	24973613	24973699	87	*	2	5.25182e-14	1.39834e-09	5.22521e-07	2.22581e-09	0.0247079	0.0243726	APMAP	hyper BM-CRC
chr19	48673392	48673955	564	*	4	1.13583e-16	5.61218e-07	1.55177e-09	2.24766e-09	0.0344274	0.0122791	C19orf68	hyper BM-CRC
chr19	48673392	48673955	564	*	4	1.13583e-16	5.61218e-07	1.55177e-09	2.24766e-09	0.0344274	0.0122791	LIG1	hyper BM-CRC
chr11	70116114	70117429	1316	*	6	1.48903e-15	2.3966e-06	4.38995e-07	2.28725e-09	0.0327027	0.0130378	PPFIA1	hyper BM-CRC
chr4	140005074	140005776	703	*	5	3.30499e-14	6.17752e-06	1.21179e-06	2.34772e-09	0.0241899	0.0122198	ELF2	hyper BM-CRC
chr1	156084271	156085037	767	*	7	1.18698e-15	2.15236e-08	4.11798e-06	2.37693e-09	-0.0335247	0.0057718	LMNA	hyper BM-CRC
chr19	36630557	36631318	762	*	10	3.89416e-18	7.64711e-07	2.02558e-05	2.40255e-09	0.0297977	0.00933911	CAPNS1	hyper BM-CRC
chr1	85666673	85667791	1119	*	6	2.10046e-15	2.28388e-07	2.89964e-08	2.4433e-09	0.0407602	0.0192448	SYDE2	hyper BM-CRC
chr7	54826467	54827110	644	*	6	6.32352e-15	1.62113e-07	0.000101237	2.50763e-09	0.0299882	0.0125671	SEC61G	hyper BM-CRC
chr16	1020843	1021780	938	*	9	6.94616e-16	0.00552237	1.16441e-11	2.52197e-09	0.122652	0.0175644	LMF1	hyper BM-CRC
chr2	97523237	97523931	695	*	9	2.47891e-17	2.42263e-05	3.60656e-06	2.55451e-09	-0.0428702	0.00169929	ANKRD23	hyper BM-CRC
chr2	97523237	97523931	695	*	9	2.47891e-17	2.42263e-05	3.60656e-06	2.55451e-09	-0.0428702	0.00169929	ANKRD39	hyper BM-CRC
chr8	101733214	101734283	1070	*	3	4.0639e-10	4.0246e-08	3.02366e-06	2.58472e-09	0.0330543	0.0193116	PABPC1	hyper BM-CRC
chr19	33571484	33572249	766	*	8	1.77421e-16	0.0225034	7.60692e-12	2.58833e-09	0.0413718	0.00691736	GPATCH1	hyper BM-CRC
chr17	37353248	37354084	837	*	5	2.60199e-15	0.000128781	8.78813e-09	2.60357e-09	0.0368573	0.0136969	CACNB1	hyper BM-CRC
chr2	20250613	20252254	1642	*	10	7.29648e-15	4.08977e-06	5.38785e-05	2.64217e-09	0.0351623	0.00833085	RP11	hyper BM-CRC
chr2	20250613	20252254	1642	*	10	7.29648e-15	4.08977e-06	5.38785e-05	2.64217e-09	0.0351623	0.00833085	644K8.1	hyper BM-CRC
chr2	20250613	20252254	1642	*	10	7.29648e-15	4.08977e-06	5.38785e-05	2.64217e-09	0.0351623	0.00833085	LAPTM4A	hyper BM-CRC
chr6	30027963	30029760	1798	*	34	6.0188e-25	0.00701602	8.40521e-07	2.66717e-09	0.06728	0.00650741	ZNRD1	hyper BM-CRC
chr6	30027963	30029760	1798	*	34	6.0188e-25	0.00701602	8.40521e-07	2.66717e-09	0.06728	0.00650741	ZNRD1	hyper BM-CRC
chr6	30027963	30029760	1798	*	34	6.0188e-25	0.00701602	8.40521e-07	2.66717e-09	0.06728	0.00650741	AS1	hyper BM-CRC
chr11	119599176	119600292	1117	*	7	3.4347e-16	3.81551e-07	7.21708e-07	2.6758e-09	0.0636685	0.0227584	PVRL1	hyper BM-CRC
chr11	3012800	3014937	2138	*	27	7.73961e-21	0.158483	7.08487e-08	2.70875e-09	0.0946521	0.00764839	NAP1L4	hyper BM-CRC
chr20	44509606	44510001	396	*	9	7.14714e-17	4.00212e-06	8.64017e-07	2.71069e-09	0.0262092	0.0155031	ZSWIM1	hyper BM-CRC
chr1	2126151	2126776	626	*	5	1.07319e-15	4.1508e-06	2.11974e-06	2.72278e-09	0.0418815	0.0151322	C1orf86	hyper BM-CRC
chr5	114598137	114599159	1023	*	12	2.53829e-18	5.14124e-07	0.000159636	2.73811e-09	0.0772374	0.000555547	CTC	hyper BM-CRC
chr5	114598137	114599159	1023	*	12	2.53829e-18	5.14124e-07	0.000159636	2.73811e-09	0.0772374	0.000555547	428G20.6	hyper BM-CRC
chr5	114598137	114599159	1023	*	12	2.53829e-18	5.14124e-07	0.000159636	2.73811e-09	0.0772374	0.000555547	PGGT1B	hyper BM-CRC
chr8	127570165	127570908	744	*	7	1.40505e-16	1.92829e-06	1.6254e-05	2.76893e-09	0.0249195	0.0141285	RP11	hyper BM-CRC
chr8	127570165	127570908	744	*	7	1.40505e-16	1.92829e-06	1.6254e-05	2.76893e-09	0.0249195	0.0141285	89K10.1	hyper BM-CRC
chr8	127570165	127570908	744	*	7	1.40505e-16	1.92829e-06	1.6254e-05	2.76893e-09	0.0249195	0.0141285	FAM84B	hyper BM-CRC
chr7	44924598	44925316	719	*	5	1.55379e-14	5.19979e-06	6.52097e-08	2.80903e-09	0.043208	0.0217015	RP4	hyper BM-CRC
chr7	44924598	44925316	719	*	5	1.55379e-14	5.19979e-06	6.52097e-08	2.80903e-09	0.043208	0.0217015	673M15.1	hyper BM-CRC
chr7	44924598	44925316	719	*	5	1.55379e-14	5.19979e-06	6.52097e-08	2.80903e-09	0.043208	0.0217015	PURB	hyper BM-CRC
chr22	30821186	30822510	1325	*	10	1.71537e-15	0.00296761	1.51957e-11	2.837e-09	0.108613	0.0100312	SEC14L2	hyper BM-CRC
chr22	30821186	30822510	1325	*	10	1.71537e-15	0.00296761	1.51957e-11	2.837e-09	0.108613	0.0100312	RP4	hyper BM-CRC
chr22	30821186	30822510	1325	*	10	1.71537e-15	0.00296761	1.51957e-11	2.837e-09	0.108613	0.0100312	539M6.19	hyper BM-CRC
chr22	30821186	30822510	1325	*	10	1.71537e-15	0.00296761	1.51957e-11	2.837e-09	0.108613	0.0100312	MTFP1	hyper BM-CRC
chr17	34890851	34891725	875	*	12	1.76773e-19	0.000109314	2.30154e-07	2.85919e-09	0.0469182	0.00778238	PIGW	hyper BM-CRC
chr17	34890851	34891725	875	*	12	1.76773e-19	0.000109314	2.30154e-07	2.85919e-09	0.0469182	0.00778238	MYO19	hyper BM-CRC
chr2	55459201	55460405	1205	*	12	4.07607e-18	0.00526484	8.15416e-13	2.88854e-09	0.0581711	0.0100236	RPS27A	hyper BM-CRC
chr2	55459201	55460405	1205	*	12	4.07607e-18	0.00526484	8.15416e-13	2.88854e-09	0.0581711	0.0100236	CLHC1	hyper BM-CRC
chr9	132815702	132816402	701	*	5	1.00372e-14	6.79739e-05	3.14657e-08	2.89117e-09	0.0350121	0.0115809	GPR107	hyper BM-CRC
chr22	35795952	35796703	752	*	6	4.39036e-14	7.25196e-08	8.56342e-06	2.90627e-09	0.0713611	0.0222965	MCM5	hyper BM-CRC
chr13	50265193	50265991	799	*	9	5.98853e-16	4.37838e-05	5.08473e-07	3.03074e-09	-0.0280145	0.00598529	EBPL	hyper BM-CRC
chr6	139695202	139696952	1751	*	20	8.3255e-24	0.000226215	2.48458e-07	3.15647e-09	0.0349085	0.00496753	CITED2	hyper BM-CRC
chr22	38598577	38599166	590	*	9	8.74491e-17	0.00279229	4.84662e-08	3.17557e-09	0.0436282	0.0088766	MAFF	hyper BM-CRC
chr22	38598577	38599166	590	*	9	8.74491e-17	0.00279229	4.84662e-08	3.17557e-09	0.0436282	0.0088766	PLA2G6	hyper BM-CRC
chr1	235490207	235491765	1559	*	10	3.77862e-14	4.55139e-08	0.000818643	3.19197e-09	0.0432352	0.0141964	GGPS1	hyper BM-CRC
chr1	235490207	235491765	1559	*	10	3.77862e-14	4.55139e-08	0.000818643	3.19197e-09	0.0432352	0.0141964	ARID4B	hyper BM-CRC
chr18	3450160	3451750	1591	*	13	4.17061e-17	1.43063e-06	7.13192e-05	3.20137e-09	0.0380376	0.0127169	TGIF1	hyper BM-CRC
chr11	6494706	6495553	848	*	10	3.56417e-17	0.00972431	4.45889e-09	3.22441e-09	0.146428	0.0152893	TRIM3	hyper BM-CRC
chr22	43253145	43254043	899	*	8	5.38574e-17	1.07318e-08	0.000167608	3.23427e-09	0.235093	0.104731	ARFGAP3	hyper BM-CRC
chr22	43253145	43254043	899	*	8	5.38574e-17	1.07318e-08	0.000167608	3.23427e-09	0.235093	0.104731	PACSIN2	hyper BM-CRC
chr19	56165125	56165797	673	*	5	4.66606e-16	9.47973e-05	9.42303e-11	3.25291e-09	0.0497403	0.0147096	U2AF2	hyper BM-CRC
chr3	52739685	52740483	799	*	9	7.28548e-14	1.85206e-05	1.80482e-06	3.28266e-09	0.0299951	0.00135906	SPCS1	hyper BM-CRC
chr3	52739685	52740483	799	*	9	7.28548e-14	1.85206e-05	1.80482e-06	3.28266e-09	0.0299951	0.00135906	GLT8D1	hyper BM-CRC
chr16	2034025	2034545	521	*	7	3.2436e-16	9.7798e-07	0.000659596	3.32737e-09	0.0380053	0.0192291	GFER	hyper BM-CRC
chr16	2034025	2034545	521	*	7	3.2436e-16	9.7798e-07	0.000659596	3.32737e-09	0.0380053	0.0192291	NOXO1	hyper BM-CRC
chr12	56122120	56123529	1410	*	13	1.37534e-17	1.02216e-05	7.25519e-06	3.33402e-09	0.112584	0.0156739	RP11	hyper BM-CRC
chr12	56122120	56123529	1410	*	13	1.37534e-17	1.02216e-05	7.25519e-06	3.33402e-09	0.112584	0.0156739	644F5.11	hyper BM-CRC
chr12	56122120	56123529	1410	*	13	1.37534e-17	1.02216e-05	7.25519e-06	3.33402e-09	0.112584	0.0156739	CD63	hyper BM-CRC
chr12	56617730	56618648	919	*	15	9.9606e-19	1.2224e-05	6.35225e-06	3.36527e-09	0.0513052	0.004965	NABP2	hyper BM-CRC
chr13	37572869	37573656	788	*	8	1.62146e-14	8.10755e-09	0.000130119	3.37994e-09	-0.0403775	0.0068084	EXOSC8	hyper BM-CRC
chr13	37572869	37573656	788	*	8	1.62146e-14	8.10755e-09	0.000130119	3.37994e-09	-0.0403775	0.0068084	ALG5	hyper BM-CRC
chr7	102715121	102716002	882	*	11	8.72194e-15	1.31633e-05	0.000757794	3.39431e-09	0.0301713	0.0155893	ARMC10	hyper BM-CRC
chr7	102715121	102716002	882	*	11	8.72194e-15	1.31633e-05	0.000757794	3.39431e-09	0.0301713	0.0155893	FBXL13	hyper BM-CRC
chr3	127770634	127771761	1128	*	8	7.95112e-15	2.76601e-09	7.10524e-05	3.42455e-09	0.0443963	0.0189664	SEC61A1	hyper BM-CRC
chr3	141205540	141206348	809	*	5	1.06311e-14	4.84557e-05	1.95059e-09	3.48103e-09	0.0861182	0.0193199	RASA2	hyper BM-CRC
chr1	147142184	147143012	829	*	10	4.30525e-17	1.38703e-06	6.89524e-05	3.60388e-09	-0.0352772	0.00579433	ACP6	hyper BM-CRC
chr1	11158987	11160205	1219	*	10	1.84643e-18	6.10465e-05	1.12322e-06	3.7011e-09	0.0723054	0.00703258	RP4	hyper BM-CRC
chr1	11158987	11160205	1219	*	10	1.84643e-18	6.10465e-05	1.12322e-06	3.7011e-09	0.0723054	0.00703258	635E18.6	hyper BM-CRC
chr1	11158987	11160205	1219	*	10	1.84643e-18	6.10465e-05	1.12322e-06	3.7011e-09	0.0723054	0.00703258	EXOSC10	hyper BM-CRC
chr1	109969051	109969547	497	*	9	5.49024e-18	1.52088e-05	5.82444e-10	3.74166e-09	0.0441924	0.0106182	PSMA5	hyper BM-CRC
chr13	96328925	96330052	1128	*	8	2.38922e-16	1.00819e-05	0.00024219	3.79429e-09	0.101962	0.0210492	DNAJC3	hyper BM-CRC
chr13	96328925	96330052	1128	*	8	2.38922e-16	1.00819e-05	0.00024219	3.79429e-09	0.101962	0.0210492	DNAJC3	hyper BM-CRC
chr13	96328925	96330052	1128	*	8	2.38922e-16	1.00819e-05	0.00024219	3.79429e-09	0.101962	0.0210492	AS1	hyper BM-CRC
chr7	44530236	44530730	495	*	9	7.986e-16	0.000904431	1.53575e-06	3.81545e-09	0.0340145	0.0076787	NUDCD3	hyper BM-CRC
chr6	107780019	107781013	995	*	11	1.46686e-16	0.000722599	4.90926e-10	3.83217e-09	0.0260716	0.00581179	PDSS2	hyper BM-CRC
chr13	26795862	26796711	850	*	10	1.16976e-16	3.36389e-07	3.47715e-08	3.8686e-09	-0.0421732	0.00810551	RNF6	hyper BM-CRC
chr18	12991013	12991827	815	*	8	5.64574e-17	1.69435e-06	0.000245858	3.95193e-09	0.0328444	0.0141944	CEP192	hyper BM-CRC
chr18	12991013	12991827	815	*	8	5.64574e-17	1.69435e-06	0.000245858	3.95193e-09	0.0328444	0.0141944	RP11	hyper BM-CRC
chr18	12991013	12991827	815	*	8	5.64574e-17	1.69435e-06	0.000245858	3.95193e-09	0.0328444	0.0141944	773H22.4	hyper BM-CRC
chr5	131131930	131133566	1637	*	14	1.88117e-18	0.000461081	1.31766e-05	3.95928e-09	-0.0946396	0.00488564	CTC	hyper BM-CRC
chr5	131131930	131133566	1637	*	14	1.88117e-18	0.000461081	1.31766e-05	3.95928e-09	-0.0946396	0.00488564	432M15.3	hyper BM-CRC
chr5	131131930	131133566	1637	*	14	1.88117e-18	0.000461081	1.31766e-05	3.95928e-09	-0.0946396	0.00488564	FNIP1	hyper BM-CRC
chr12	96429111	96429861	751	*	6	1.85252e-14	0.000185384	1.155e-09	3.96104e-09	0.0312538	0.00631412	LTA4H	hyper BM-CRC
chr3	128879893	128880367	475	*	6	1.27184e-14	1.90544e-05	8.40754e-06	4.09561e-09	0.0378458	0.00799924	ISY1	hyper BM-CRC
chr10	102045846	102046768	923	*	16	1.72453e-19	3.15144e-05	1.54349e-06	4.11918e-09	0.0470078	0.00200127	BLOC1S2	hyper BM-CRC
chr1	6452882	6454339	1458	*	13	2.68251e-17	1.2734e-06	3.2931e-06	4.14732e-09	-0.0849675	0.00337315	RP1	hyper BM-CRC
chr1	6452882	6454339	1458	*	13	2.68251e-17	1.2734e-06	3.2931e-06	4.14732e-09	-0.0849675	0.00337315	202O8.3	hyper BM-CRC
chr1	6452882	6454339	1458	*	13	2.68251e-17	1.2734e-06	3.2931e-06	4.14732e-09	-0.0849675	0.00337315	ACOT7	hyper BM-CRC
chr6	13711723	13712693	971	*	4	1.30856e-13	2.54179e-06	2.54182e-06	4.20458e-09	0.05344	0.0336114	RANBP9	hyper BM-CRC
chr17	2303343	2304395	1053	*	6	1.15343e-12	1.03098e-08	0.000119667	4.23546e-09	0.0348295	0.0269475	MNT	hyper BM-CRC
chr19	10341584	10342240	657	*	5	3.14865e-14	0.000172272	4.15298e-10	4.24651e-09	0.0375318	0.011738	DNMT1	hyper BM-CRC
chr19	10341584	10342240	657	*	5	3.14865e-14	0.000172272	4.15298e-10	4.24651e-09	0.0375318	0.011738	S1PR2	hyper BM-CRC
chr20	39765948	39766765	818	*	8	2.40611e-15	9.65497e-05	1.04987e-06	4.30889e-09	0.0374496	0.00849269	PLCG1	hyper BM-CRC
chr20	39765948	39766765	818	*	8	2.40611e-15	9.65497e-05	1.04987e-06	4.30889e-09	0.0374496	0.00849269	RP1	hyper BM-CRC
chr20	39765948	39766765	818	*	8	2.40611e-15	9.65497e-05	1.04987e-06	4.30889e-09	0.0374496	0.00849269	1J6.2	hyper BM-CRC
chr6	28806292	28806965	674	*	15	5.15844e-18	0.000143864	4.50321e-05	4.31909e-09	0.0592774	0.00999396	XXbac	hyper BM-CRC
chr6	28806292	28806965	674	*	15	5.15844e-18	0.000143864	4.50321e-05	4.31909e-09	0.0592774	0.00999396	BPG308K3.5	hyper BM-CRC
chr11	27494133	27494792	660	*	9	2.27564e-16	1.51284e-06	0.00020638	4.35218e-09	-0.0521492	0.00936171	RP11	hyper BM-CRC
chr11	27494133	27494792	660	*	9	2.27564e-16	1.51284e-06	0.00020638	4.35218e-09	-0.0521492	0.00936171	159H22.2	hyper BM-CRC
chr11	27494133	27494792	660	*	9	2.27564e-16	1.51284e-06	0.00020638	4.35218e-09	-0.0521492	0.00936171	LGR4	hyper BM-CRC
chr16	69166316	69166964	649	*	6	2.43308e-16	1.02516e-05	4.7809e-10	4.4274e-09	0.0692015	0.0286967	CIRH1A	hyper BM-CRC
chr16	69166316	69166964	649	*	6	2.43308e-16	1.02516e-05	4.7809e-10	4.4274e-09	0.0692015	0.0286967	CHTF8	hyper BM-CRC
chr19	2235466	2236785	1320	*	14	9.36757e-17	1.39846e-08	0.00133942	4.54524e-09	0.033485	0.0128168	SF3A2	hyper BM-CRC
chr19	2235466	2236785	1320	*	14	9.36757e-17	1.39846e-08	0.00133942	4.54524e-09	0.033485	0.0128168	PLEKHJ1	hyper BM-CRC
chr9	34048775	34049476	702	*	5	8.59866e-13	4.28818e-06	2.16094e-07	4.58054e-09	0.134216	0.0307645	UBAP2	hyper BM-CRC
chr15	80444736	80445330	595	*	4	1.56131e-15	0.00429395	1.81915e-11	4.58285e-09	0.0498844	0.015063	FAH	hyper BM-CRC
chr1	94374370	94375517	1148	*	10	1.28047e-17	6.92256e-08	2.31113e-05	4.64859e-09	0.0371201	0.0117692	GCLM	hyper BM-CRC
chr12	97300429	97301631	1203	*	9	1.79267e-15	3.87291e-05	5.56172e-07	4.82596e-09	-0.0601981	0.00119929	NEDD1	hyper BM-CRC
chr8	60031438	60032607	1170	*	9	1.80251e-17	1.22254e-05	6.34766e-07	4.85381e-09	-0.0980749	0.0207189	RP11	hyper BM-CRC
chr8	60031438	60032607	1170	*	9	1.80251e-17	1.22254e-05	6.34766e-07	4.85381e-09	-0.0980749	0.0207189	25K19.1	hyper BM-CRC
chr8	60031438	60032607	1170	*	9	1.80251e-17	1.22254e-05	6.34766e-07	4.85381e-09	-0.0980749	0.0207189	TOX	hyper BM-CRC
chr15	102264062	102265293	1232	*	8	1.65019e-17	0.000868905	2.41658e-11	4.8968e-09	0.0409494	0.006138	TARSL2	hyper BM-CRC
chr7	123388340	123389622	1283	*	8	2.34394e-13	1.17596e-07	0.00039416	4.91093e-09	0.0478635	0.0203867	RP11	hyper BM-CRC
chr7	123388340	123389622	1283	*	8	2.34394e-13	1.17596e-07	0.00039416	4.91093e-09	0.0478635	0.0203867	390E23.6	hyper BM-CRC
chr7	123388340	123389622	1283	*	8	2.34394e-13	1.17596e-07	0.00039416	4.91093e-09	0.0478635	0.0203867	WASL	hyper BM-CRC
chr2	74618939	74619290	352	*	2	5.77551e-12	1.20669e-08	6.65138e-08	4.94172e-09	0.0489159	0.0312901	DCTN1	hyper BM-CRC
chr2	74618939	74619290	352	*	2	5.77551e-12	1.20669e-08	6.65138e-08	4.94172e-09	0.0489159	0.0312901	AS1	hyper BM-CRC
chr2	74618939	74619290	352	*	2	5.77551e-12	1.20669e-08	6.65138e-08	4.94172e-09	0.0489159	0.0312901	DCTN1	hyper BM-CRC
chr11	68227804	68228228	425	*	9	1.17687e-16	9.85833e-07	1.83875e-05	4.94743e-09	0.0364795	0.00642354	PPP6R3	hyper BM-CRC
chr1	173793289	173794210	922	*	18	2.51968e-19	1.37296e-05	0.0001734	4.95557e-09	-0.0779761	0.00287716	DARS2	hyper BM-CRC
chr1	173793289	173794210	922	*	18	2.51968e-19	1.37296e-05	0.0001734	4.95557e-09	-0.0779761	0.00287716	CENPL	hyper BM-CRC
chr1	150336129	150337482	1354	*	15	1.57665e-14	5.37394e-06	1.37797e-06	4.98494e-09	0.0493622	0.0091625	RPRD2	hyper BM-CRC
chr1	6844519	6845440	922	*	8	1.80827e-14	3.92415e-07	0.000834276	5.01026e-09	0.0563592	0.00986367	CAMTA1	hyper BM-CRC
chr1	6844519	6845440	922	*	8	1.80827e-14	3.92415e-07	0.000834276	5.01026e-09	0.0563592	0.00986367	RP11	hyper BM-CRC
chr1	6844519	6845440	922	*	8	1.80827e-14	3.92415e-07	0.000834276	5.01026e-09	0.0563592	0.00986367	312B8.1	hyper BM-CRC
chr8	117886537	117887318	782	*	10	3.90844e-15	8.72158e-07	1.91707e-06	5.09572e-09	-0.0452917	0.000456575	RAD21	hyper BM-CRC
chr8	117886537	117887318	782	*	10	3.90844e-15	8.72158e-07	1.91707e-06	5.09572e-09	-0.0452917	0.000456575	AS1	hyper BM-CRC
chr8	117886537	117887318	782	*	10	3.90844e-15	8.72158e-07	1.91707e-06	5.09572e-09	-0.0452917	0.000456575	RAD21	hyper BM-CRC
chr8	117886537	117887318	782	*	10	3.90844e-15	8.72158e-07	1.91707e-06	5.09572e-09	-0.0452917	0.000456575	MIR3610	hyper BM-CRC
chr7	99070313	99071136	824	*	11	1.99696e-18	6.27349e-07	3.98511e-06	5.16149e-09	0.0668894	0.0141211	ZNF789	hyper BM-CRC
chr16	11836374	11836937	564	*	7	2.46604e-16	0.000150721	1.67813e-07	5.2299e-09	0.0553102	0.0161054	RP11	hyper BM-CRC
chr16	11836374	11836937	564	*	7	2.46604e-16	0.000150721	1.67813e-07	5.2299e-09	0.0553102	0.0161054	490O6.2	hyper BM-CRC
chr16	11836374	11836937	564	*	7	2.46604e-16	0.000150721	1.67813e-07	5.2299e-09	0.0553102	0.0161054	TXNDC11	hyper BM-CRC
chr22	29137598	29138453	856	*	11	4.46353e-17	9.9095e-07	0.000361319	5.24143e-09	0.0476032	0.0135061	HSCB	hyper BM-CRC
chr22	29137598	29138453	856	*	11	4.46353e-17	9.9095e-07	0.000361319	5.24143e-09	0.0476032	0.0135061	CHEK2	hyper BM-CRC
chr3	32147645	32148863	1219	*	10	2.9234e-16	4.63268e-05	6.79735e-10	5.39431e-09	-0.0759048	0.00267146	GPD1L	hyper BM-CRC
chr6	32157596	32158439	844	*	5	5.98853e-16	2.59525e-05	9.8904e-09	5.53799e-09	0.0716508	0.0230027	PBX2	hyper BM-CRC
chr4	103746901	103748670	1770	*	8	7.94652e-11	1.49128e-06	2.48051e-06	5.59262e-09	0.0594714	0.0172495	UBE2D3	hyper BM-CRC
chr13	45009477	45011471	1995	*	13	1.5632e-10	2.29625e-07	0.000253319	5.62057e-09	0.0315432	0.0101991	RP11	hyper BM-CRC
chr13	45009477	45011471	1995	*	13	1.5632e-10	2.29625e-07	0.000253319	5.62057e-09	0.0315432	0.0101991	71C5.2	hyper BM-CRC
chr13	45009477	45011471	1995	*	13	1.5632e-10	2.29625e-07	0.000253319	5.62057e-09	0.0315432	0.0101991	TSC22D1	hyper BM-CRC
chr2	95963057	95963403	347	*	4	4.04215e-13	1.30064e-05	3.10171e-09	5.64049e-09	0.0628738	0.00197716	KCNIP3	hyper BM-CRC
chr1	235292131	235293080	950	*	9	5.07395e-16	4.02041e-05	2.30846e-06	5.642e-09	0.122407	0.0136479	TOMM20	hyper BM-CRC
chr1	1102276	1103266	991	*	6	2.90809e-12	6.27361e-10	0.00109846	5.66209e-09	0.224314	0.185641	MIR200B	hyper BM-CRC
chr1	1102276	1103266	991	*	6	2.90809e-12	6.27361e-10	0.00109846	5.66209e-09	0.224314	0.185641	MIR200A	hyper BM-CRC
chr6	151186411	151187339	929	*	4	1.51186e-13	2.24065e-06	6.26933e-09	5.66335e-09	0.0524134	0.00260064	MTHFD1L	hyper BM-CRC
chr5	171710114	171711524	1411	*	8	1.41578e-15	0.000108814	5.98163e-06	5.68882e-09	0.0831528	0.0183374	UBTD2	hyper BM-CRC
chr15	50646187	50647856	1670	*	14	2.61648e-15	0.000329382	5.41073e-07	5.7901e-09	0.0293716	0.00861353	GABPB1	hyper BM-CRC
chr15	50646187	50647856	1670	*	14	2.61648e-15	0.000329382	5.41073e-07	5.7901e-09	0.0293716	0.00861353	AS1	hyper BM-CRC
chr15	50646187	50647856	1670	*	14	2.61648e-15	0.000329382	5.41073e-07	5.7901e-09	0.0293716	0.00861353	GABPB1	hyper BM-CRC
chr4	100867292	100868318	1027	*	5	5.27556e-16	0.000151201	2.02941e-08	5.79493e-09	0.0615226	0.0049542	DNAJB14	hyper BM-CRC
chr19	38826104	38827378	1275	*	8	1.04092e-12	1.32513e-06	4.10663e-06	5.90104e-09	0.04874	0.0191968	CATSPERG	hyper BM-CRC
chr6	116600638	116601353	716	*	6	8.0085e-14	6.56483e-06	1.58021e-07	5.90758e-09	0.0446591	0.00241727	DSE	hyper BM-CRC
chr6	116600638	116601353	716	*	6	8.0085e-14	6.56483e-06	1.58021e-07	5.90758e-09	0.0446591	0.00241727	TSPYL1	hyper BM-CRC
chr21	35013827	35015742	1916	*	16	7.21628e-16	0.000266494	0.000360545	5.91067e-09	0.131241	0.0158225	ITSN1	hyper BM-CRC
chr21	35013827	35015742	1916	*	16	7.21628e-16	0.000266494	0.000360545	5.91067e-09	0.131241	0.0158225	AP000304.12	hyper BM-CRC
chr21	35013827	35015742	1916	*	16	7.21628e-16	0.000266494	0.000360545	5.91067e-09	0.131241	0.0158225	CRYZL1	hyper BM-CRC
chr4	185569962	185571520	1559	*	11	1.55636e-17	2.09373e-06	2.77046e-05	5.93887e-09	0.0823694	0.0193263	PRIMPOL	hyper BM-CRC
chr4	185569962	185571520	1559	*	11	1.55636e-17	2.09373e-06	2.77046e-05	5.93887e-09	0.0823694	0.0193263	CASP3	hyper BM-CRC
chr2	10262323	10263480	1158	*	9	6.67623e-17	7.78659e-05	9.63084e-07	5.94044e-09	0.0391537	0.0140093	RRM2	hyper BM-CRC
chr10	134144864	134146024	1161	*	9	1.60511e-15	7.5526e-07	0.000486916	5.96578e-09	0.0320885	0.0113393	LRRC27	hyper BM-CRC
chr10	134144864	134146024	1161	*	9	1.60511e-15	7.5526e-07	0.000486916	5.96578e-09	0.0320885	0.0113393	STK32C	hyper BM-CRC
chr8	41347795	41348624	830	*	7	2.08736e-16	3.14852e-08	0.000472843	6.18697e-09	0.0240463	0.0111811	GOLGA7	hyper BM-CRC
chr20	5093771	5094433	663	*	8	7.07436e-15	6.55489e-06	2.33084e-06	6.23393e-09	-0.0683914	0.00175328		hyper BM-CRC
chr17	40020462	40021969	1508	*	11	1.58501e-20	0.0116235	2.05491e-06	6.27385e-09	0.0342282	0.00808094	KLHL11	hyper BM-CRC
chr20	48769996	48770800	805	*	8	5.44347e-15	3.60083e-07	1.03253e-06	6.30898e-09	-0.0975414	0.00110772	TMEM189	hyper BM-CRC
chr20	48769996	48770800	805	*	8	5.44347e-15	3.60083e-07	1.03253e-06	6.30898e-09	-0.0975414	0.00110772	UBE2V1	hyper BM-CRC
chr20	48769996	48770800	805	*	8	5.44347e-15	3.60083e-07	1.03253e-06	6.30898e-09	-0.0975414	0.00110772	TMEM189	hyper BM-CRC
chr20	277839	278095	257	*	5	3.40363e-14	5.97157e-07	0.000103908	6.33965e-09	-0.0333036	0.00194209	ZCCHC3	hyper BM-CRC
chr9	127533554	127533861	308	*	2	1.25158e-12	0.00106383	5.94054e-10	6.60225e-09	0.0264947	0.02276	RP11	hyper BM-CRC
chr9	127533554	127533861	308	*	2	1.25158e-12	0.00106383	5.94054e-10	6.60225e-09	0.0264947	0.02276	175D17.3	hyper BM-CRC
chr9	127533554	127533861	308	*	2	1.25158e-12	0.00106383	5.94054e-10	6.60225e-09	0.0264947	0.02276	NR6A1	hyper BM-CRC
chr17	79669841	79670933	1093	*	14	3.03308e-17	0.000221311	0.000104094	6.64249e-09	0.0373014	0.00384713	HGS	hyper BM-CRC
chr17	79669841	79670933	1093	*	14	3.03308e-17	0.000221311	0.000104094	6.64249e-09	0.0373014	0.00384713	MRPL12	hyper BM-CRC
chr17	79669841	79670933	1093	*	14	3.03308e-17	0.000221311	0.000104094	6.64249e-09	0.0373014	0.00384713	SLC25A10	hyper BM-CRC
chr17	79669841	79670933	1093	*	14	3.03308e-17	0.000221311	0.000104094	6.64249e-09	0.0373014	0.00384713	SLC25A10	hyper BM-CRC
chr17	79669841	79670933	1093	*	14	3.03308e-17	0.000221311	0.000104094	6.64249e-09	0.0373014	0.00384713	RP13	hyper BM-CRC
chr17	79669841	79670933	1093	*	14	3.03308e-17	0.000221311	0.000104094	6.64249e-09	0.0373014	0.00384713	1032I1.7	hyper BM-CRC
chr7	25164393	25165401	1009	*	10	2.09337e-16	1.5521e-05	7.62777e-06	6.70394e-09	0.0446499	0.0121993	CYCS	hyper BM-CRC
chr7	148725440	148726390	951	*	5	1.99771e-12	8.57074e-07	1.45514e-05	6.95956e-09	0.0302498	0.00716085	PDIA4	hyper BM-CRC
chr1	27961334	27962037	704	*	5	5.83925e-15	0.000212027	1.19982e-06	7.17574e-09	0.336624	0.156058	FGR	hyper BM-CRC
chr1	39456765	39458008	1244	*	10	1.3539e-16	0.000248915	1.22004e-06	7.2001e-09	0.068475	0.0162745	AKIRIN1	hyper BM-CRC
chr11	63993358	63994295	938	*	9	4.03809e-16	0.000320119	5.34266e-05	7.20382e-09	0.0531469	0.0141232	NUDT22	hyper BM-CRC
chr11	63993358	63994295	938	*	9	4.03809e-16	0.000320119	5.34266e-05	7.20382e-09	0.0531469	0.0141232	TRPT1	hyper BM-CRC
chr4	8442289	8443089	801	*	9	6.75318e-16	4.46509e-06	2.69921e-05	7.3122e-09	0.0294342	0.0112763	TRMT44	hyper BM-CRC
chr4	8442289	8443089	801	*	9	6.75318e-16	4.46509e-06	2.69921e-05	7.3122e-09	0.0294342	0.0112763	ACOX3	hyper BM-CRC
chr17	79980804	79981962	1159	*	16	2.4016e-16	0.000101416	7.14307e-05	7.50419e-09	0.0723251	0.00891622	LRRC45	hyper BM-CRC
chr17	79980804	79981962	1159	*	16	2.4016e-16	0.000101416	7.14307e-05	7.50419e-09	0.0723251	0.00891622	STRA13	hyper BM-CRC
chr7	27701988	27703436	1449	*	10	2.83194e-17	3.49576e-07	0.00117966	7.57934e-09	-0.0832095	0.00103174	HIBADH	hyper BM-CRC
chr11	64901879	64902667	789	*	11	8.89758e-18	5.47653e-06	4.21063e-06	7.59286e-09	0.0286024	0.0100552	SYVN1	hyper BM-CRC
chr1	246729459	246730219	761	*	6	1.75927e-12	8.96607e-09	4.93243e-05	7.72754e-09	0.0263855	0.0193526	CNST	hyper BM-CRC
chr1	246729459	246730219	761	*	6	1.75927e-12	8.96607e-09	4.93243e-05	7.72754e-09	0.0263855	0.0193526	TFB2M	hyper BM-CRC
chr10	88280693	88282035	1343	*	9	4.79287e-12	0.000452187	1.16794e-06	7.76155e-09	0.0346387	0.00563054	RP11	hyper BM-CRC
chr10	88280693	88282035	1343	*	9	4.79287e-12	0.000452187	1.16794e-06	7.76155e-09	0.0346387	0.00563054	77P6.2	hyper BM-CRC
chr10	88280693	88282035	1343	*	9	4.79287e-12	0.000452187	1.16794e-06	7.76155e-09	0.0346387	0.00563054	WAPAL	hyper BM-CRC
chr19	35739200	35740229	1030	*	5	7.94835e-12	3.12651e-08	4.64824e-05	7.91388e-09	0.0394185	0.0198973	LSR	hyper BM-CRC
chr19	13001564	13002357	794	*	10	1.4071e-17	6.17623e-06	6.73909e-08	7.92068e-09	0.0240691	0.0077523	GCDH	hyper BM-CRC
chr17	26971809	26972480	672	*	8	3.92375e-17	0.000651641	1.4374e-07	7.97583e-09	0.0262753	0.00669209	KIAA0100	hyper BM-CRC
chr11	34937341	34938507	1167	*	10	3.15989e-15	0.000209616	2.59381e-09	8.01007e-09	0.0389213	0.000244488	PDHX	hyper BM-CRC
chr11	34937341	34938507	1167	*	10	3.15989e-15	0.000209616	2.59381e-09	8.01007e-09	0.0389213	0.000244488	APIP	hyper BM-CRC
chr1	35734224	35734802	579	*	7	1.0041e-14	0.00011415	3.15885e-08	8.11076e-09	-0.0488186	0.00178502	ZMYM4	hyper BM-CRC
chr1	51433616	51434994	1379	*	9	4.92256e-18	6.56534e-05	6.24141e-05	8.1283e-09	0.0815445	0.0177125	CDKN2C	hyper BM-CRC
chr1	112281629	112282986	1358	*	7	1.933e-11	1.69571e-07	2.78657e-05	8.21458e-09	-0.0472098	0.0101996	FAM212B	hyper BM-CRC
chr1	112281629	112282986	1358	*	7	1.933e-11	1.69571e-07	2.78657e-05	8.21458e-09	-0.0472098	0.0101996	AS1	hyper BM-CRC
chr1	112281629	112282986	1358	*	7	1.933e-11	1.69571e-07	2.78657e-05	8.21458e-09	-0.0472098	0.0101996	FAM212B	hyper BM-CRC
chr17	48450068	48450912	845	*	10	2.43805e-16	4.00099e-06	2.07422e-05	8.45428e-09	0.0610236	0.0238739	EME1	hyper BM-CRC
chr17	48450068	48450912	845	*	10	2.43805e-16	4.00099e-06	2.07422e-05	8.45428e-09	0.0610236	0.0238739	MRPL27	hyper BM-CRC
chr4	174089019	174090085	1067	*	5	1.00188e-14	5.53236e-06	4.23833e-07	8.53171e-09	0.0267759	0.00957959	GALNT7	hyper BM-CRC
chr4	174089019	174090085	1067	*	5	1.00188e-14	5.53236e-06	4.23833e-07	8.53171e-09	0.0267759	0.00957959	RP11	hyper BM-CRC
chr4	174089019	174090085	1067	*	5	1.00188e-14	5.53236e-06	4.23833e-07	8.53171e-09	0.0267759	0.00957959	10K16.1	hyper BM-CRC
chr16	47006731	47007832	1102	*	7	6.49562e-12	1.25007e-06	2.69118e-06	8.54628e-09	0.035643	0.0131821	DNAJA2	hyper BM-CRC
chr19	50143419	50143951	533	*	8	2.65861e-15	9.12455e-07	4.98007e-08	8.65351e-09	0.0376803	0.0145161	RRAS	hyper BM-CRC
chr16	28874827	28875484	658	*	8	3.52345e-15	1.64326e-07	1.31586e-05	8.89292e-09	0.038416	0.0115861	SH2B1	hyper BM-CRC
chr15	41624165	41625559	1395	*	14	6.68205e-18	0.000804308	2.38817e-08	9.04086e-09	0.06326	0.00500683	NUSAP1	hyper BM-CRC
chr15	41624165	41625559	1395	*	14	6.68205e-18	0.000804308	2.38817e-08	9.04086e-09	0.06326	0.00500683	OIP5	hyper BM-CRC
chr16	75182244	75182837	594	*	4	8.38102e-14	1.40916e-05	3.37803e-09	9.08165e-09	0.066111	0.0214311	ZFP1	hyper BM-CRC
chr17	43209459	43210134	676	*	7	6.0991e-16	0.000371908	1.95012e-09	9.16879e-09	0.09543	0.0202172	ACBD4	hyper BM-CRC
chr17	43209459	43210134	676	*	7	6.0991e-16	0.000371908	1.95012e-09	9.16879e-09	0.09543	0.0202172	PLCD3	hyper BM-CRC
chr20	1373260	1374086	827	*	5	1.68912e-14	6.46769e-08	4.16967e-05	9.23661e-09	-0.0648855	0.0100716	FKBP1A	hyper BM-CRC
chr17	18163716	18164442	727	*	11	4.55572e-17	4.08735e-05	1.79443e-05	9.28227e-09	0.0392937	0.00990781	MIEF2	hyper BM-CRC
chr5	6632973	6634117	1145	*	9	7.5741e-16	0.000145447	2.3376e-08	9.34794e-09	0.109265	0.0116816	SRD5A1	hyper BM-CRC
chr5	6632973	6634117	1145	*	9	7.5741e-16	0.000145447	2.3376e-08	9.34794e-09	0.109265	0.0116816	NSUN2	hyper BM-CRC
chr22	20307583	20308045	463	*	7	1.77896e-14	9.04193e-05	1.52223e-08	9.82649e-09	0.066669	0.0164263	DGCR6L	hyper BM-CRC
chr16	4674642	4675651	1010	*	9	8.06984e-14	8.77181e-08	0.000145327	1.00188e-08	0.0214522	0.00789131	MGRN1	hyper BM-CRC
chr1	224370322	224371627	1306	*	9	3.60335e-17	2.58743e-06	0.000100094	1.01541e-08	0.0645865	0.0113281	DEGS1	hyper BM-CRC
chr17	72869117	72869702	586	*	9	5.05456e-16	6.94674e-07	0.000111466	1.0155e-08	0.0311149	0.0106272	FDXR	hyper BM-CRC
chr7	99746088	99746548	461	*	7	1.75648e-14	0.000623935	7.18735e-08	1.02306e-08	-0.0291003	0.00685027	LAMTOR4	hyper BM-CRC
chr1	16302232	16302707	476	*	5	5.46614e-15	5.18164e-05	4.64777e-10	1.03446e-08	0.0364665	0.0118017	ZBTB17	hyper BM-CRC
chr19	19753746	19755321	1576	*	9	1.18859e-16	4.7268e-06	7.92116e-05	1.05046e-08	0.0449598	0.010356	GMIP	hyper BM-CRC
chr2	145089952	145090268	317	*	3	1.85206e-13	0.000979934	5.37623e-10	1.05517e-08	0.042574	0.0185634	GTDC1	hyper BM-CRC
chr19	47217237	47218031	795	*	9	4.51261e-16	1.18005e-06	5.36963e-06	1.07963e-08	0.0386727	0.0175451	PRKD2	hyper BM-CRC
chr3	45730181	45731405	1225	*	15	2.08775e-19	5.17199e-05	8.69808e-07	1.08055e-08	0.049964	0.00958162	SACM1L	hyper BM-CRC
chr3	45730181	45731405	1225	*	15	2.08775e-19	5.17199e-05	8.69808e-07	1.08055e-08	0.049964	0.00958162	LIMD1	hyper BM-CRC
chr3	45730181	45731405	1225	*	15	2.08775e-19	5.17199e-05	8.69808e-07	1.08055e-08	0.049964	0.00958162	AS1	hyper BM-CRC
chr11	62622622	62623865	1244	*	13	7.73863e-17	0.000552057	1.50743e-08	1.09458e-08	-0.0661143	0.00200561	SLC3A2	hyper BM-CRC
chr11	62622622	62623865	1244	*	13	7.73863e-17	0.000552057	1.50743e-08	1.09458e-08	-0.0661143	0.00200561	SNHG1	hyper BM-CRC
chr13	53226396	53226823	428	*	9	2.11946e-15	7.13059e-10	0.00280206	1.09513e-08	0.055263	0.0157595		hyper BM-CRC
chr1	228269881	228271368	1488	*	11	1.14872e-16	8.77066e-05	8.71632e-07	1.10414e-08	0.0395075	0.00927074	ARF1	hyper BM-CRC
chr6	114292449	114292802	354	*	8	2.35759e-14	0.000247741	1.62059e-06	1.11016e-08	0.0711489	0.0146615	RP3	hyper BM-CRC
chr6	114292449	114292802	354	*	8	2.35759e-14	0.000247741	1.62059e-06	1.11016e-08	0.0711489	0.0146615	399L15.3	hyper BM-CRC
chr6	114292449	114292802	354	*	8	2.35759e-14	0.000247741	1.62059e-06	1.11016e-08	0.0711489	0.0146615	HDAC2	hyper BM-CRC
chr2	85197684	85198562	879	*	5	4.23827e-12	0.000282347	1.49547e-07	1.11829e-08	0.0477103	0.0162019	KCMF1	hyper BM-CRC
chr18	9102417	9103090	674	*	8	1.4496e-14	1.17922e-06	3.55294e-05	1.14327e-08	0.0304413	0.0120373	NDUFV2	hyper BM-CRC
chr18	9102417	9103090	674	*	8	1.4496e-14	1.17922e-06	3.55294e-05	1.14327e-08	0.0304413	0.0120373	RP11	hyper BM-CRC
chr18	9102417	9103090	674	*	8	1.4496e-14	1.17922e-06	3.55294e-05	1.14327e-08	0.0304413	0.0120373	21J18.1	hyper BM-CRC
chr4	88140994	88141939	946	*	6	8.13879e-15	1.85641e-06	9.69363e-05	1.16451e-08	0.0230869	0.00337468	KLHL8	hyper BM-CRC
chr11	64863151	64864227	1077	*	9	2.44673e-16	1.1614e-05	2.00816e-06	1.1842e-08	0.0451405	0.0284553	VPS51	hyper BM-CRC
chr20	48729304	48730097	794	*	7	3.97849e-14	0.0031243	1.17639e-06	1.19777e-08	0.0628598	0.0150467	UBE2V1	hyper BM-CRC
chr20	48729304	48730097	794	*	7	3.97849e-14	0.0031243	1.17639e-06	1.19777e-08	0.0628598	0.0150467	TMEM189	hyper BM-CRC
chr20	48729304	48730097	794	*	7	3.97849e-14	0.0031243	1.17639e-06	1.19777e-08	0.0628598	0.0150467	UBE2V1	hyper BM-CRC
chr20	48729304	48730097	794	*	7	3.97849e-14	0.0031243	1.17639e-06	1.19777e-08	0.0628598	0.0150467	TMEM189	hyper BM-CRC
chr3	127842622	127842989	368	*	10	7.42181e-16	0.000247976	1.10425e-05	1.22985e-08	0.0368577	0.00438785	RUVBL1	hyper BM-CRC
chr22	43547171	43547974	804	*	10	2.95138e-16	2.84374e-06	7.21984e-05	1.23859e-08	-0.0384783	0.00621206	TSPO	hyper BM-CRC
chr1	23345643	23346770	1128	*	8	2.85132e-13	5.58178e-07	0.000273916	1.24751e-08	0.0251134	0.00981825	KDM1A	hyper BM-CRC
chr1	23345643	23346770	1128	*	8	2.85132e-13	5.58178e-07	0.000273916	1.24751e-08	0.0251134	0.00981825	RP1	hyper BM-CRC
chr1	23345643	23346770	1128	*	8	2.85132e-13	5.58178e-07	0.000273916	1.24751e-08	0.0251134	0.00981825	184J9.2	hyper BM-CRC
chr4	1202509	1203653	1145	*	14	1.29876e-17	7.62286e-10	0.00977822	1.26949e-08	0.276945	0.148118	SPON2	hyper BM-CRC
chr1	46712613	46713444	832	*	8	6.02741e-15	3.71222e-05	8.44607e-07	1.28155e-08	0.0625562	0.00862008	RAD54L	hyper BM-CRC
chr6	30657984	30659043	1060	*	17	2.29918e-19	9.76631e-06	4.12741e-08	1.31532e-08	0.0624388	0.0103322	NRM	hyper BM-CRC
chr7	44121910	44122661	752	*	8	1.08343e-15	0.000523195	1.74501e-06	1.35069e-08	0.0220393	0.00947941	POLM	hyper BM-CRC
chr16	2932470	2932904	435	*	3	1.41153e-14	2.58437e-05	5.79865e-08	1.35075e-08	0.0546115	0.0308173		hyper BM-CRC
chr1	9969424	9971115	1692	*	11	5.00974e-15	4.63363e-07	0.000195192	1.35605e-08	0.0295083	0.0127118	CTNNBIP1	hyper BM-CRC
chr1	51701583	51702423	841	*	5	5.25914e-15	1.22626e-06	9.24911e-08	1.35973e-08	0.0403031	0.0188386	RNF11	hyper BM-CRC
chr17	74136758	74138073	1316	*	9	2.76184e-17	0.0381392	3.8914e-08	1.36476e-08	0.0326747	0.00547458	RNF157	hyper BM-CRC
chr17	74136758	74138073	1316	*	9	2.76184e-17	0.0381392	3.8914e-08	1.36476e-08	0.0326747	0.00547458	AS1	hyper BM-CRC
chr17	74136758	74138073	1316	*	9	2.76184e-17	0.0381392	3.8914e-08	1.36476e-08	0.0326747	0.00547458	FOXJ1	hyper BM-CRC
chr19	32836082	32837316	1235	*	12	9.06807e-20	0.126562	6.39827e-12	1.39001e-08	-0.0404762	0.00518541	ZNF507	hyper BM-CRC
chr8	38126556	38127091	536	*	7	1.56316e-14	3.38106e-05	1.6992e-09	1.43133e-08	0.0577259	0.0154975	DDHD2	hyper BM-CRC
chr8	38126556	38127091	536	*	7	1.56316e-14	3.38106e-05	1.6992e-09	1.43133e-08	0.0577259	0.0154975	PPAPDC1B	hyper BM-CRC
chr21	47648555	47649776	1222	*	6	2.96687e-13	1.28756e-09	0.0021575	1.45972e-08	-0.112812	0.00140649	MCM3AP	hyper BM-CRC
chr21	47648555	47649776	1222	*	6	2.96687e-13	1.28756e-09	0.0021575	1.45972e-08	-0.112812	0.00140649	AS1	hyper BM-CRC
chr21	47648555	47649776	1222	*	6	2.96687e-13	1.28756e-09	0.0021575	1.45972e-08	-0.112812	0.00140649	LSS	hyper BM-CRC
chr1	43637621	43638475	855	*	12	1.57755e-17	0.000345675	3.57812e-08	1.46699e-08	0.0382752	0.00844306	WDR65	hyper BM-CRC
chr1	43637621	43638475	855	*	12	1.57755e-17	0.000345675	3.57812e-08	1.46699e-08	0.0382752	0.00844306	EBNA1BP2	hyper BM-CRC
chr4	103681941	103682344	404	*	6	1.43613e-14	1.89584e-07	6.02406e-06	1.47988e-08	-0.0176328	0.00274656	MANBA	hyper BM-CRC
chr1	24104458	24105319	862	*	6	2.85648e-14	8.68584e-05	3.1551e-08	1.51201e-08	0.0292912	0.0109525	PITHD1	hyper BM-CRC
chr1	24104458	24105319	862	*	6	2.85648e-14	8.68584e-05	3.1551e-08	1.51201e-08	0.0292912	0.0109525	RP5	hyper BM-CRC
chr1	24104458	24105319	862	*	6	2.85648e-14	8.68584e-05	3.1551e-08	1.51201e-08	0.0292912	0.0109525	886K2.3	hyper BM-CRC
chr12	96252066	96253398	1333	*	12	4.21854e-19	3.37963e-06	0.000338054	1.54337e-08	0.129627	0.033185	SNRPF	hyper BM-CRC
chr12	96252066	96253398	1333	*	12	4.21854e-19	3.37963e-06	0.000338054	1.54337e-08	0.129627	0.033185	RP11	hyper BM-CRC
chr12	96252066	96253398	1333	*	12	4.21854e-19	3.37963e-06	0.000338054	1.54337e-08	0.129627	0.033185	536G4.2	hyper BM-CRC
chr10	103874309	103874970	662	*	5	2.43341e-13	0.000268187	4.45334e-08	1.57874e-08	0.0367148	0.0148736	LDB1	hyper BM-CRC
chr15	32162729	32163262	534	*	8	8.43328e-15	8.3297e-07	0.0006565	1.58157e-08	0.0438038	0.0125011	OTUD7A	hyper BM-CRC
chr15	90118174	90119362	1189	*	10	2.51222e-16	6.07449e-06	9.32632e-05	1.61514e-08	0.037029	0.0168887	RP11	hyper BM-CRC
chr15	90118174	90119362	1189	*	10	2.51222e-16	6.07449e-06	9.32632e-05	1.61514e-08	0.037029	0.0168887	429B14.1	hyper BM-CRC
chr15	90118174	90119362	1189	*	10	2.51222e-16	6.07449e-06	9.32632e-05	1.61514e-08	0.037029	0.0168887	TICRR	hyper BM-CRC
chr20	37590471	37591298	828	*	9	1.41287e-16	0.000140899	6.72878e-06	1.62855e-08	0.0494631	0.0161786	DHX35	hyper BM-CRC
chr20	37590471	37591298	828	*	9	1.41287e-16	0.000140899	6.72878e-06	1.62855e-08	0.0494631	0.0161786	RP4	hyper BM-CRC
chr20	37590471	37591298	828	*	9	1.41287e-16	0.000140899	6.72878e-06	1.62855e-08	0.0494631	0.0161786	616B8.4	hyper BM-CRC
chr12	10765728	10766330	603	*	6	4.50884e-16	8.64129e-05	6.5982e-06	1.68011e-08	0.0262013	0.00909545	MAGOHB	hyper BM-CRC
chr5	81267527	81268366	840	*	4	2.33165e-13	4.11178e-07	1.21554e-06	1.68147e-08	0.039143	0.0174757	ATG10	hyper BM-CRC
chr12	122150246	122151003	758	*	5	7.09509e-14	7.51644e-06	1.41967e-06	1.68582e-08	-0.0338468	0.00369311	TMEM120B	hyper BM-CRC
chr19	40029920	40031021	1102	*	12	7.64876e-17	0.000835094	6.54886e-06	1.71606e-08	0.034403	0.00457446	EID2	hyper BM-CRC
chr16	3073744	3074502	759	*	8	4.17154e-15	7.08097e-07	0.000524482	1.73977e-08	0.0249286	0.00939253	THOC6	hyper BM-CRC
chr16	3073744	3074502	759	*	8	4.17154e-15	7.08097e-07	0.000524482	1.73977e-08	0.0249286	0.00939253	HCFC1R1	hyper BM-CRC
chr12	48357234	48358104	871	*	9	3.04765e-15	1.03101e-07	0.000487162	1.7443e-08	0.0832022	0.0179028	TMEM106C	hyper BM-CRC
chr19	49140338	49141420	1083	*	11	3.26093e-14	0.00497406	8.03742e-07	1.74726e-08	0.0326721	0.00979761	SEC1P	hyper BM-CRC
chr19	49140338	49141420	1083	*	11	3.26093e-14	0.00497406	8.03742e-07	1.74726e-08	0.0326721	0.00979761	DBP	hyper BM-CRC
chr19	49140338	49141420	1083	*	11	3.26093e-14	0.00497406	8.03742e-07	1.74726e-08	0.0326721	0.00979761	CA11	hyper BM-CRC
chr12	7261710	7262545	836	*	8	9.12838e-14	0.000155855	4.63371e-09	1.7798e-08	-0.0660238	0.0060139	C1RL	hyper BM-CRC
chr12	7261710	7262545	836	*	8	9.12838e-14	0.000155855	4.63371e-09	1.7798e-08	-0.0660238	0.0060139	AS1	hyper BM-CRC
chr12	7261710	7262545	836	*	8	9.12838e-14	0.000155855	4.63371e-09	1.7798e-08	-0.0660238	0.0060139	C1RL	hyper BM-CRC
chr19	633157	634035	879	*	8	1.45718e-14	0.000104235	0.00103995	1.79993e-08	-0.0549802	0.00242434	POLRMT	hyper BM-CRC
chr11	62553869	62555261	1393	*	11	5.17294e-15	3.29294e-05	5.3845e-07	1.83529e-08	0.0558079	0.0107612	TAF6L	hyper BM-CRC
chr11	62553869	62555261	1393	*	11	5.17294e-15	3.29294e-05	5.3845e-07	1.83529e-08	0.0558079	0.0107612	TMEM179B	hyper BM-CRC
chr11	62553869	62555261	1393	*	11	5.17294e-15	3.29294e-05	5.3845e-07	1.83529e-08	0.0558079	0.0107612	TMEM223	hyper BM-CRC
chr11	62553869	62555261	1393	*	11	5.17294e-15	3.29294e-05	5.3845e-07	1.83529e-08	0.0558079	0.0107612	RP11	hyper BM-CRC
chr11	62553869	62555261	1393	*	11	5.17294e-15	3.29294e-05	5.3845e-07	1.83529e-08	0.0558079	0.0107612	727F15.12	hyper BM-CRC
chr2	170430203	170430473	271	*	3	9.34957e-12	1.12836e-07	2.86047e-07	1.83991e-08	0.064574	0.027365	FASTKD1	hyper BM-CRC
chr3	100119298	100120793	1496	*	14	1.1371e-16	2.09655e-05	0.000122918	1.84117e-08	-0.0539757	0.00674331	LNP1	hyper BM-CRC
chr3	100119298	100120793	1496	*	14	1.1371e-16	2.09655e-05	0.000122918	1.84117e-08	-0.0539757	0.00674331	TOMM70A	hyper BM-CRC
chr10	69523483	69524272	790	*	7	7.75354e-14	2.2029e-07	1.55399e-06	1.90859e-08	0.0797179	0.00865676		hyper BM-CRC
chr13	52585597	52586563	967	*	13	4.05238e-17	1.93305e-06	0.000571153	1.94108e-08	0.0325201	0.0100803	ALG11	hyper BM-CRC
chr13	52585597	52586563	967	*	13	4.05238e-17	1.93305e-06	0.000571153	1.94108e-08	0.0325201	0.0100803	ATP7B	hyper BM-CRC
chr3	49058333	49059671	1339	*	9	2.9008e-14	2.20739e-07	0.000675004	1.94594e-08	0.0212781	0.00633802	NDUFAF3	hyper BM-CRC
chr3	49058333	49059671	1339	*	9	2.9008e-14	2.20739e-07	0.000675004	1.94594e-08	0.0212781	0.00633802	DALRD3	hyper BM-CRC
chr11	125495582	125496752	1171	*	6	1.4178e-16	0.00187277	6.17918e-11	1.96393e-08	0.0775563	0.0123901	CHEK1	hyper BM-CRC
chr14	66974163	66975372	1210	*	7	1.84322e-15	1.69964e-07	0.000252675	1.98115e-08	0.0396919	0.0226627	GPHN	hyper BM-CRC
chr14	66974163	66975372	1210	*	7	1.84322e-15	1.69964e-07	0.000252675	1.98115e-08	0.0396919	0.0226627	RP11	hyper BM-CRC
chr14	66974163	66975372	1210	*	7	1.84322e-15	1.69964e-07	0.000252675	1.98115e-08	0.0396919	0.0226627	72M17.1	hyper BM-CRC
chr11	76493489	76494942	1454	*	10	4.70862e-15	1.64905e-05	9.5832e-05	1.99655e-08	0.0362593	0.0168072	TSKU	hyper BM-CRC
chr11	76493489	76494942	1454	*	10	4.70862e-15	1.64905e-05	9.5832e-05	1.99655e-08	0.0362593	0.0168072	RP11	hyper BM-CRC
chr11	76493489	76494942	1454	*	10	4.70862e-15	1.64905e-05	9.5832e-05	1.99655e-08	0.0362593	0.0168072	21L23.3	hyper BM-CRC
chr22	38082108	38082892	785	*	6	1.86268e-13	0.000869794	4.18257e-11	2.00393e-08	0.0376184	0.00318993	NOL12	hyper BM-CRC
chr7	30518048	30518667	620	*	6	1.8189e-14	9.71679e-05	7.38061e-10	2.00919e-08	0.0324518	0.0117321	NOD1	hyper BM-CRC
chr20	43594850	43595235	386	*	8	1.01445e-14	3.84517e-09	0.00129285	2.01415e-08	0.0250078	0.0109958	STK4	hyper BM-CRC
chr20	43594850	43595235	386	*	8	1.01445e-14	3.84517e-09	0.00129285	2.01415e-08	0.0250078	0.0109958	STK4	hyper BM-CRC
chr20	43594850	43595235	386	*	8	1.01445e-14	3.84517e-09	0.00129285	2.01415e-08	0.0250078	0.0109958	AS1	hyper BM-CRC
chr5	145583122	145583671	550	*	4	6.71215e-12	3.19724e-08	5.23215e-05	2.0345e-08	0.0398734	0.022284	RBM27	hyper BM-CRC
chr6	75994470	75994873	404	*	9	4.84487e-15	4.01023e-06	6.57146e-05	2.03911e-08	0.0349929	0.0124925	RP1	hyper BM-CRC
chr6	75994470	75994873	404	*	9	4.84487e-15	4.01023e-06	6.57146e-05	2.03911e-08	0.0349929	0.0124925	234P15.4	hyper BM-CRC
chr6	75994470	75994873	404	*	9	4.84487e-15	4.01023e-06	6.57146e-05	2.03911e-08	0.0349929	0.0124925	TMEM30A	hyper BM-CRC
chr10	111985564	111986122	559	*	3	4.03542e-13	1.63362e-06	1.82257e-07	2.09963e-08	0.0237469	0.0123983	MXI1	hyper BM-CRC
chr14	93673175	93673792	618	*	4	2.70641e-13	4.84901e-05	2.31686e-09	2.10458e-08	0.0352735	0.0170762	RP11	hyper BM-CRC
chr14	93673175	93673792	618	*	4	2.70641e-13	4.84901e-05	2.31686e-09	2.10458e-08	0.0352735	0.0170762	371E8.4	hyper BM-CRC
chr14	93673175	93673792	618	*	4	2.70641e-13	4.84901e-05	2.31686e-09	2.10458e-08	0.0352735	0.0170762	UBR7	hyper BM-CRC
chr14	93673175	93673792	618	*	4	2.70641e-13	4.84901e-05	2.31686e-09	2.10458e-08	0.0352735	0.0170762	C14orf142	hyper BM-CRC
chr7	148891888	148893230	1343	*	11	2.28641e-15	2.07715e-07	0.000591153	2.1251e-08	-0.0720521	0.0004615	ZNF282	hyper BM-CRC
chr5	68665223	68666075	853	*	15	3.73496e-17	0.0291816	3.88469e-12	2.13133e-08	0.0456707	0.00922212	RAD17	hyper BM-CRC
chr5	68665223	68666075	853	*	15	3.73496e-17	0.0291816	3.88469e-12	2.13133e-08	0.0456707	0.00922212	TAF9	hyper BM-CRC
chr9	128509002	128510172	1171	*	5	4.85897e-12	1.47309e-06	1.84783e-07	2.1756e-08	0.0408567	0.0118443	PBX3	hyper BM-CRC
chr17	3626997	3627688	692	*	8	6.93092e-20	0.000525639	1.99049e-08	2.20908e-08	-0.0429368	0.00168969	GSG2	hyper BM-CRC
chr17	3626997	3627688	692	*	8	6.93092e-20	0.000525639	1.99049e-08	2.20908e-08	-0.0429368	0.00168969	ITGAE	hyper BM-CRC
chr8	67976473	67976862	390	*	4	5.35485e-15	3.36711e-06	5.87739e-07	2.21683e-08	0.0159538	0.00557178	CSPP1	hyper BM-CRC
chr8	67976473	67976862	390	*	4	5.35485e-15	3.36711e-06	5.87739e-07	2.21683e-08	0.0159538	0.00557178	COPS5	hyper BM-CRC
chr13	98085375	98086635	1261	*	7	3.72304e-17	4.94464e-05	4.99467e-06	2.23104e-08	-0.0344617	0.0101787	RAP2A	hyper BM-CRC
chr5	67510756	67512108	1353	*	6	1.81998e-14	2.5584e-06	1.7522e-07	2.25139e-08	0.0974011	0.0304869	PIK3R1	hyper BM-CRC
chr12	64615825	64616369	545	*	10	9.92286e-16	1.63866e-05	1.12861e-05	2.25967e-08	0.0283253	0.008608	RPS11P6	hyper BM-CRC
chr12	64615825	64616369	545	*	10	9.92286e-16	1.63866e-05	1.12861e-05	2.25967e-08	0.0283253	0.008608	C12orf66	hyper BM-CRC
chr10	12110665	12111264	600	*	8	9.05769e-15	0.00101521	2.27997e-07	2.33209e-08	-0.0318554	0.00196247	DHTKD1	hyper BM-CRC
chr16	27561120	27561559	440	*	11	9.41145e-16	5.89784e-06	0.000200863	2.37542e-08	0.0278588	0.00681344	KIAA0556	hyper BM-CRC
chr16	27561120	27561559	440	*	11	9.41145e-16	5.89784e-06	0.000200863	2.37542e-08	0.0278588	0.00681344	GTF3C1	hyper BM-CRC
chr13	29232327	29233493	1167	*	7	5.60596e-16	2.4124e-05	2.36415e-07	2.43661e-08	0.100843	0.0232845	POMP	hyper BM-CRC
chr3	160116810	160117570	761	*	8	1.76697e-15	2.00685e-05	5.38093e-08	2.438e-08	0.0570322	0.0121015	SMC4	hyper BM-CRC
chr3	160116810	160117570	761	*	8	1.76697e-15	2.00685e-05	5.38093e-08	2.438e-08	0.0570322	0.0121015	RP11	hyper BM-CRC
chr3	160116810	160117570	761	*	8	1.76697e-15	2.00685e-05	5.38093e-08	2.438e-08	0.0570322	0.0121015	432B6.3	hyper BM-CRC
chr3	160116810	160117570	761	*	8	1.76697e-15	2.00685e-05	5.38093e-08	2.438e-08	0.0570322	0.0121015	IFT80	hyper BM-CRC
chr20	20032599	20033470	872	*	8	6.29298e-13	4.11255e-09	0.000666267	2.47381e-08	0.0210226	0.0131435	C20orf26	hyper BM-CRC
chr20	20032599	20033470	872	*	8	6.29298e-13	4.11255e-09	0.000666267	2.47381e-08	0.0210226	0.0131435	CRNKL1	hyper BM-CRC
chr18	11980690	11981602	913	*	6	3.66133e-14	9.08362e-08	0.000129996	2.55041e-08	0.0638901	0.0197334	IMPA2	hyper BM-CRC
chr12	104457740	104458152	413	*	6	3.46593e-13	0.00015886	7.22662e-08	2.55201e-08	0.0179047	0.00414117	GLT8D2	hyper BM-CRC
chr7	20370165	20371076	912	*	3	3.14445e-10	6.05762e-09	0.000134449	2.59121e-08	0.0433725	0.0333941	ITGB8	hyper BM-CRC
chr7	20370165	20371076	912	*	3	3.14445e-10	6.05762e-09	0.000134449	2.59121e-08	0.0433725	0.0333941	CTA	hyper BM-CRC
chr7	20370165	20371076	912	*	3	3.14445e-10	6.05762e-09	0.000134449	2.59121e-08	0.0433725	0.0333941	293F17.1	hyper BM-CRC
chr19	11750361	11750727	367	*	3	5.22258e-13	9.23213e-05	1.65773e-09	2.65583e-08	0.0407825	0.0156707	ZNF833P	hyper BM-CRC
chr4	159689701	159690372	672	*	4	7.95946e-14	0.000134544	3.23591e-08	2.67087e-08	0.0650375	0.0191609	FNIP2	hyper BM-CRC
chr2	65454430	65455536	1107	*	12	1.99817e-16	3.09836e-05	0.00010354	2.69764e-08	0.0273269	0.00664039	ACTR2	hyper BM-CRC
chr11	118992044	118993093	1050	*	9	5.37335e-15	0.000922887	6.85624e-08	2.69929e-08	0.0471649	0.00453971	HINFP	hyper BM-CRC
chr5	33440636	33441304	669	*	9	8.14441e-15	6.29897e-06	2.79361e-05	2.71567e-08	0.0350758	0.00457114	TARS	hyper BM-CRC
chr5	33440636	33441304	669	*	9	8.14441e-15	6.29897e-06	2.79361e-05	2.71567e-08	0.0350758	0.00457114	CTD	hyper BM-CRC
chr5	33440636	33441304	669	*	9	8.14441e-15	6.29897e-06	2.79361e-05	2.71567e-08	0.0350758	0.00457114	2203K17.1	hyper BM-CRC
chr9	131085470	131085530	61	*	2	8.64826e-12	3.27239e-08	6.77821e-07	2.73098e-08	0.0505784	0.042699	COQ4	hyper BM-CRC
chr16	68877402	68877878	477	*	5	5.15451e-13	6.24481e-06	1.45252e-08	2.73947e-08	0.0410245	0.0156084	TANGO6	hyper BM-CRC
chr3	25705530	25706456	927	*	10	4.1252e-14	0.000128478	1.77287e-07	2.76365e-08	0.0240183	0.00802644	TOP2B	hyper BM-CRC
chr3	25705530	25706456	927	*	10	4.1252e-14	0.000128478	1.77287e-07	2.76365e-08	0.0240183	0.00802644	MIR4442	hyper BM-CRC
chr12	56511647	56512408	762	*	10	3.56219e-15	4.30028e-06	0.000517455	2.7927e-08	0.0262441	0.00689879	RPL41	hyper BM-CRC
chr12	56511647	56512408	762	*	10	3.56219e-15	4.30028e-06	0.000517455	2.7927e-08	0.0262441	0.00689879	ZC3H10	hyper BM-CRC
chr12	56511647	56512408	762	*	10	3.56219e-15	4.30028e-06	0.000517455	2.7927e-08	0.0262441	0.00689879	ESYT1	hyper BM-CRC
chr20	48428997	48429549	553	*	8	1.42647e-13	1.9555e-06	0.000232994	2.80034e-08	-0.0294025	0.00264501	SLC9A8	hyper BM-CRC
chr8	81083339	81084056	718	*	5	8.03174e-14	1.64217e-07	2.25654e-05	2.81974e-08	0.0683341	0.0314566	TPD52	hyper BM-CRC
chr6	52441882	52442464	583	*	5	9.12851e-15	0.00527355	8.98455e-10	2.82837e-08	0.0589813	0.0153263	TRAM2	hyper BM-CRC
chr6	52441882	52442464	583	*	5	9.12851e-15	0.00527355	8.98455e-10	2.82837e-08	0.0589813	0.0153263	AS1	hyper BM-CRC
chr16	19729278	19730298	1021	*	8	4.61503e-15	0.000206654	0.000142815	2.93151e-08	0.0437508	0.0202888	IQCK	hyper BM-CRC
chr16	19729278	19730298	1021	*	8	4.61503e-15	0.000206654	0.000142815	2.93151e-08	0.0437508	0.0202888	KNOP1	hyper BM-CRC
chr14	70234252	70235157	906	*	5	1.22758e-15	4.67228e-07	0.000159975	2.93334e-08	0.0359587	0.018573	SRSF5	hyper BM-CRC
chr19	50887127	50887763	637	*	5	1.98828e-14	2.34338e-06	4.39019e-06	2.94681e-08	0.0361731	0.0148054	POLD1	hyper BM-CRC
chr2	74756634	74757825	1192	*	8	5.16979e-14	0.000130627	3.3851e-05	3.00748e-08	0.0368302	0.0111046	HTRA2	hyper BM-CRC
chr2	74756634	74757825	1192	*	8	5.16979e-14	0.000130627	3.3851e-05	3.00748e-08	0.0368302	0.0111046	AUP1	hyper BM-CRC
chr22	38200894	38201496	603	*	5	2.44139e-15	1.3309e-05	3.98995e-06	3.01295e-08	0.0351096	0.0165238	H1F0	hyper BM-CRC
chr12	12764594	12765398	805	*	9	2.1402e-15	7.72377e-06	2.04698e-05	3.04303e-08	-0.0362949	0.00293573	CREBL2	hyper BM-CRC
chr19	7745377	7746413	1037	*	7	3.14734e-13	1.88382e-06	5.24904e-07	3.04481e-08	0.0400712	0.00881809	CTD	hyper BM-CRC
chr19	7745377	7746413	1037	*	7	3.14734e-13	1.88382e-06	5.24904e-07	3.04481e-08	0.0400712	0.00881809	3214H19.16	hyper BM-CRC
chr19	7745377	7746413	1037	*	7	3.14734e-13	1.88382e-06	5.24904e-07	3.04481e-08	0.0400712	0.00881809	TRAPPC5	hyper BM-CRC
chr11	93517137	93518129	993	*	8	2.88965e-13	1.78826e-06	3.30983e-06	3.07967e-08	0.101191	0.0201419	MED17	hyper BM-CRC
chr11	93517137	93518129	993	*	8	2.88965e-13	1.78826e-06	3.30983e-06	3.07967e-08	0.101191	0.0201419	TAF1D	hyper BM-CRC
chr16	1464225	1465116	892	*	5	4.464e-15	0.00377651	1.42445e-09	3.12095e-08	0.0362948	0.013794	UNKL	hyper BM-CRC
chr12	102270723	102271623	901	*	7	6.10253e-14	3.63349e-05	6.38115e-06	3.14714e-08	0.0342428	0.0126393	DRAM1	hyper BM-CRC
chr5	176738672	176739547	876	*	8	2.10456e-14	1.63565e-08	0.001631	3.16235e-08	0.0547883	0.0229648	MXD3	hyper BM-CRC
chr6	37225404	37226214	811	*	11	1.00262e-13	0.000375655	3.06606e-05	3.17695e-08	0.0298069	2.35395e-05	TBC1D22B	hyper BM-CRC
chr6	37225404	37226214	811	*	11	1.00262e-13	0.000375655	3.06606e-05	3.17695e-08	0.0298069	2.35395e-05	TMEM217	hyper BM-CRC
chr17	37009198	37010185	988	*	7	2.79936e-14	5.26087e-07	7.74036e-05	3.28568e-08	0.0725095	0.0159647	RPL23	hyper BM-CRC
chr17	37009198	37010185	988	*	7	2.79936e-14	5.26087e-07	7.74036e-05	3.28568e-08	0.0725095	0.0159647	SNORA21	hyper BM-CRC
chr8	123793873	123794843	971	*	5	8.64312e-19	0.000764602	7.42182e-09	3.40967e-08	0.0385851	0.0159477	ZHX2	hyper BM-CRC
chr16	67193191	67194943	1753	*	12	1.31875e-13	2.31781e-08	0.00164466	3.41045e-08	0.0305226	0.011171	FBXL8	hyper BM-CRC
chr16	67193191	67194943	1753	*	12	1.31875e-13	2.31781e-08	0.00164466	3.41045e-08	0.0305226	0.011171	TRADD	hyper BM-CRC
chr3	113666360	113667389	1030	*	7	1.30568e-14	5.605e-06	2.82933e-05	3.41144e-08	0.0942789	0.0242575	ZDHHC23	hyper BM-CRC
chr3	113666360	113667389	1030	*	7	1.30568e-14	5.605e-06	2.82933e-05	3.41144e-08	0.0942789	0.0242575	RP11	hyper BM-CRC
chr3	113666360	113667389	1030	*	7	1.30568e-14	5.605e-06	2.82933e-05	3.41144e-08	0.0942789	0.0242575	255E6.6	hyper BM-CRC
chr4	74965075	74965755	681	*	7	5.59149e-14	2.4927e-05	7.61694e-08	3.42456e-08	0.0934197	0.0254613		hyper BM-CRC
chr2	148777915	148778969	1055	*	4	1.11357e-13	8.12941e-08	4.46499e-05	3.53114e-08	0.032666	0.0224206	MBD5	hyper BM-CRC
chr2	148777915	148778969	1055	*	4	1.11357e-13	8.12941e-08	4.46499e-05	3.53114e-08	0.032666	0.0224206	ORC4	hyper BM-CRC
chr1	153894463	153895607	1145	*	6	2.76251e-13	3.96663e-08	0.000243927	3.56764e-08	0.0459409	0.0232798	GATAD2B	hyper BM-CRC
chr16	89283970	89284637	668	*	7	6.44124e-14	9.57185e-07	2.06375e-05	3.57385e-08	0.0425333	0.0108336	ZNF778	hyper BM-CRC
chr16	89283970	89284637	668	*	7	6.44124e-14	9.57185e-07	2.06375e-05	3.57385e-08	0.0425333	0.0108336	RP11	hyper BM-CRC
chr16	89283970	89284637	668	*	7	6.44124e-14	9.57185e-07	2.06375e-05	3.57385e-08	0.0425333	0.0108336	46C24.7	hyper BM-CRC
chr17	62502259	62503735	1477	*	11	3.82312e-14	1.3483e-06	4.87678e-06	3.58568e-08	0.0231053	0.00659087	CEP95	hyper BM-CRC
chr17	62502259	62503735	1477	*	11	3.82312e-14	1.3483e-06	4.87678e-06	3.58568e-08	0.0231053	0.00659087	DDX5	hyper BM-CRC
chr1	20126168	20126875	708	*	7	5.51902e-14	1.59493e-08	0.00229035	3.61788e-08	0.0411896	0.0184978	TMCO4	hyper BM-CRC
chr22	39267540	39268830	1291	*	8	2.85348e-15	1.88984e-08	0.00291385	3.62399e-08	-0.0815105	0.0338586	CBX6	hyper BM-CRC
chr7	97736036	97736853	818	*	7	9.02299e-13	7.48653e-05	5.8286e-07	3.65907e-08	0.0324733	0.00774718	LMTK2	hyper BM-CRC
chr4	152330012	152330392	381	*	6	6.52494e-13	0.00153104	9.86611e-10	3.71169e-08	0.0287634	0.0102168	FAM160A1	hyper BM-CRC
chr3	123303464	123304133	670	*	8	8.41365e-18	0.000362427	7.92829e-08	3.72569e-08	0.0284669	0.0102829	PTPLB	hyper BM-CRC
chr12	26985412	26986279	868	*	6	4.52894e-17	8.36602e-06	1.00868e-07	3.74627e-08	0.0879671	0.0223819	ITPR2	hyper BM-CRC
chr12	52463648	52464244	597	*	7	1.20819e-17	4.8806e-05	1.80319e-07	3.77811e-08	0.0425864	0.0157927	C12orf44	hyper BM-CRC
chr1	53704012	53704239	228	*	4	1.65507e-12	1.18824e-05	9.16556e-08	3.80807e-08	0.0209086	0.0118877	MAGOH	hyper BM-CRC
chr6	24720150	24721266	1117	*	4	5.98243e-13	2.56559e-06	0.000170936	3.88399e-08	0.0387306	0.0197088	C6orf62	hyper BM-CRC
chr14	74353254	74353913	660	*	6	2.7925e-13	4.45092e-05	1.02836e-07	3.89786e-08	0.0431119	0.000764642	PTGR2	hyper BM-CRC
chr14	74353254	74353913	660	*	6	2.7925e-13	4.45092e-05	1.02836e-07	3.89786e-08	0.0431119	0.000764642	RP5	hyper BM-CRC
chr14	74353254	74353913	660	*	6	2.7925e-13	4.45092e-05	1.02836e-07	3.89786e-08	0.0431119	0.000764642	1021I20.4	hyper BM-CRC
chr14	74353254	74353913	660	*	6	2.7925e-13	4.45092e-05	1.02836e-07	3.89786e-08	0.0431119	0.000764642	ZNF410	hyper BM-CRC
chr16	57278643	57279285	643	*	8	1.06957e-12	4.10485e-05	2.93102e-06	3.92351e-08	0.0357503	0.00936846	ARL2BP	hyper BM-CRC
chr3	51705045	51706056	1012	*	9	2.20599e-15	0.0010667	0.000100359	3.97812e-08	0.0353715	0.00967866	TEX264	hyper BM-CRC
chr17	71088707	71089186	480	*	8	1.80725e-14	1.00242e-05	5.82316e-06	4.04276e-08	0.0359062	0.00852193	SLC39A11	hyper BM-CRC
chr11	65149417	65150416	1000	*	6	1.10557e-12	7.35311e-05	1.8547e-07	4.0497e-08	0.051678	0.0260283	SLC25A45	hyper BM-CRC
chr11	63705693	63706312	620	*	7	6.93442e-14	0.000339084	8.3662e-06	4.06752e-08	0.0274256	0.00601025		hyper BM-CRC
chr11	31391088	31391649	562	*	12	1.82322e-16	3.49172e-06	0.000993974	4.18752e-08	0.0597521	0.0135654	DNAJC24	hyper BM-CRC
chr11	31391088	31391649	562	*	12	1.82322e-16	3.49172e-06	0.000993974	4.18752e-08	0.0597521	0.0135654	DCDC1	hyper BM-CRC
chr19	8455567	8455835	269	*	3	6.17993e-15	1.03898e-06	2.48702e-05	4.19757e-08	0.0613549	0.0327719	RAB11B	hyper BM-CRC
chr19	8455567	8455835	269	*	3	6.17993e-15	1.03898e-06	2.48702e-05	4.19757e-08	0.0613549	0.0327719	RAB11B	hyper BM-CRC
chr19	8455567	8455835	269	*	3	6.17993e-15	1.03898e-06	2.48702e-05	4.19757e-08	0.0613549	0.0327719	AS1	hyper BM-CRC
chr22	50639218	50639485	268	*	4	1.1219e-11	0.0304539	1.27704e-10	4.22332e-08	0.0309209	0.00646211	SELO	hyper BM-CRC
chr19	6110313	6110875	563	*	7	1.16065e-13	7.82362e-05	4.01501e-05	4.23318e-08	0.035694	0.00997055	CTB	hyper BM-CRC
chr19	6110313	6110875	563	*	7	1.16065e-13	7.82362e-05	4.01501e-05	4.23318e-08	0.035694	0.00997055	66B24.1	hyper BM-CRC
chr19	6110313	6110875	563	*	7	1.16065e-13	7.82362e-05	4.01501e-05	4.23318e-08	0.035694	0.00997055	RFX2	hyper BM-CRC
chr12	6579830	6580392	563	*	8	7.72287e-16	0.000332478	8.79667e-10	4.23867e-08	0.0483434	0.00704006	VAMP1	hyper BM-CRC
chr14	77923968	77924721	754	*	7	2.22494e-15	3.22792e-05	3.23126e-08	4.36398e-08	0.039339	0.0127292	AHSA1	hyper BM-CRC
chr14	77923968	77924721	754	*	7	2.22494e-15	3.22792e-05	3.23126e-08	4.36398e-08	0.039339	0.0127292	VIPAS39	hyper BM-CRC
chr10	11652950	11653932	983	*	5	5.96871e-14	7.17668e-05	2.10434e-06	4.37543e-08	0.0260519	0.00275981	RP11	hyper BM-CRC
chr10	11652950	11653932	983	*	5	5.96871e-14	7.17668e-05	2.10434e-06	4.37543e-08	0.0260519	0.00275981	138I18.1	hyper BM-CRC
chr10	11652950	11653932	983	*	5	5.96871e-14	7.17668e-05	2.10434e-06	4.37543e-08	0.0260519	0.00275981	USP6NL	hyper BM-CRC
chr22	31795209	31796123	915	*	8	7.7816e-14	5.49844e-07	0.000963289	4.49344e-08	0.0287607	0.0132834	DRG1	hyper BM-CRC
chr17	5389462	5390301	840	*	7	8.53661e-14	7.99783e-08	0.000416607	4.55208e-08	0.067644	0.0126077	MIS12	hyper BM-CRC
chr17	5389462	5390301	840	*	7	8.53661e-14	7.99783e-08	0.000416607	4.55208e-08	0.067644	0.0126077	DERL2	hyper BM-CRC
chr11	62358505	62359609	1105	*	11	8.88215e-15	0.0379041	2.8339e-07	4.59274e-08	0.0469936	0.0109815	MIR3654	hyper BM-CRC
chr11	62358505	62359609	1105	*	11	8.88215e-15	0.0379041	2.8339e-07	4.59274e-08	0.0469936	0.0109815	TUT1	hyper BM-CRC
chr2	128643992	128644406	415	*	2	2.1018e-11	5.18292e-08	1.08796e-06	4.59927e-08	0.0239797	0.0199526	RP11	hyper BM-CRC
chr2	128643992	128644406	415	*	2	2.1018e-11	5.18292e-08	1.08796e-06	4.59927e-08	0.0239797	0.0199526	395A13.2	hyper BM-CRC
chr9	77642590	77643371	782	*	4	2.98974e-12	3.11453e-05	2.3793e-08	4.63815e-08	0.104502	0.0294973	C9orf41	hyper BM-CRC
chr4	84405660	84406624	965	*	8	6.35848e-15	0.0104785	1.3128e-10	4.6796e-08	0.0624561	0.011372	FAM175A	hyper BM-CRC
chr21	44847054	44847608	555	*	3	4.20728e-12	1.05328e-05	2.16145e-08	4.72256e-08	0.111336	0.0244366		hyper BM-CRC
chr7	66309627	66310092	466	*	6	1.59434e-13	0.00461484	2.54076e-08	4.79852e-08	0.0454193	0.0148708	GTF2IRD1P1	hyper BM-CRC
chr17	33307399	33308362	964	*	8	1.39207e-11	3.65333e-06	2.44246e-06	4.89174e-08	0.0235951	0.0098039	LIG3	hyper BM-CRC
chr17	33307399	33308362	964	*	8	1.39207e-11	3.65333e-06	2.44246e-06	4.89174e-08	0.0235951	0.0098039	CCT6B	hyper BM-CRC
chr7	27213893	27214383	491	*	7	5.50594e-14	7.62563e-08	0.000544694	4.91289e-08	0.217984	0.16424	RP1	hyper BM-CRC
chr7	27213893	27214383	491	*	7	5.50594e-14	7.62563e-08	0.000544694	4.91289e-08	0.217984	0.16424	170O19.20	hyper BM-CRC
chr7	27213893	27214383	491	*	7	5.50594e-14	7.62563e-08	0.000544694	4.91289e-08	0.217984	0.16424	HOXA10	hyper BM-CRC
chr6	146135442	146136563	1122	*	8	7.68559e-15	0.211546	2.21814e-12	4.93869e-08	0.0696649	0.0104621	RP11	hyper BM-CRC
chr6	146135442	146136563	1122	*	8	7.68559e-15	0.211546	2.21814e-12	4.93869e-08	0.0696649	0.0104621	545I5.3	hyper BM-CRC
chr6	146135442	146136563	1122	*	8	7.68559e-15	0.211546	2.21814e-12	4.93869e-08	0.0696649	0.0104621	FBXO30	hyper BM-CRC
chr17	74379499	74380829	1331	*	6	8.2253e-16	0.000197943	1.47413e-05	4.94012e-08	0.0938031	0.0221562	SPHK1	hyper BM-CRC
chr17	74379499	74380829	1331	*	6	8.2253e-16	0.000197943	1.47413e-05	4.94012e-08	0.0938031	0.0221562	PRPSAP1	hyper BM-CRC
chr5	154236935	154238496	1562	*	10	3.99539e-14	1.16974e-05	7.88747e-05	4.99461e-08	0.023817	0.00802177	CNOT8	hyper BM-CRC
chr5	154236935	154238496	1562	*	10	3.99539e-14	1.16974e-05	7.88747e-05	4.99461e-08	0.023817	0.00802177	FAXDC2	hyper BM-CRC
chr22	18560503	18561409	907	*	10	4.25712e-14	4.7928e-07	0.0009563	5.01532e-08	0.0578647	0.0158684	PEX26	hyper BM-CRC
chr22	18560503	18561409	907	*	10	4.25712e-14	4.7928e-07	0.0009563	5.01532e-08	0.0578647	0.0158684	XXbac	hyper BM-CRC
chr22	18560503	18561409	907	*	10	4.25712e-14	4.7928e-07	0.0009563	5.01532e-08	0.0578647	0.0158684	B476C20.9	hyper BM-CRC
chr7	100183543	100184615	1073	*	6	4.01297e-13	0.00041345	2.2447e-08	5.02509e-08	0.0369289	0.0135886	FBXO24	hyper BM-CRC
chr7	100183543	100184615	1073	*	6	4.01297e-13	0.00041345	2.2447e-08	5.02509e-08	0.0369289	0.0135886	LRCH4	hyper BM-CRC
chr13	95248247	95248671	425	*	8	4.01652e-14	8.57514e-07	0.000120662	5.0596e-08	0.0217098	0.00999525	TGDS	hyper BM-CRC
chr17	45726624	45727607	984	*	8	3.75796e-14	1.09035e-06	0.000669243	5.131e-08	0.0301803	0.0113895	KPNB1	hyper BM-CRC
chr17	45726624	45727607	984	*	8	3.75796e-14	1.09035e-06	0.000669243	5.131e-08	0.0301803	0.0113895	RP11	hyper BM-CRC
chr17	45726624	45727607	984	*	8	3.75796e-14	1.09035e-06	0.000669243	5.131e-08	0.0301803	0.0113895	580I16.2	hyper BM-CRC
chr18	32869840	32870611	772	*	14	9.52972e-16	4.37455e-08	0.00285733	5.16255e-08	0.0181833	0.0105658	ZNF271	hyper BM-CRC
chr18	32869840	32870611	772	*	14	9.52972e-16	4.37455e-08	0.00285733	5.16255e-08	0.0181833	0.0105658	ZSCAN30	hyper BM-CRC
chr18	32869840	32870611	772	*	14	9.52972e-16	4.37455e-08	0.00285733	5.16255e-08	0.0181833	0.0105658	RP11	hyper BM-CRC
chr18	32869840	32870611	772	*	14	9.52972e-16	4.37455e-08	0.00285733	5.16255e-08	0.0181833	0.0105658	158H5.7	hyper BM-CRC
chr10	52383438	52383933	496	*	6	7.09272e-14	6.91116e-07	6.51633e-06	5.2462e-08	0.0270688	0.0121962	SGMS1	hyper BM-CRC
chr2	63815398	63816164	767	*	11	4.0172e-14	5.69128e-06	1.98757e-07	5.33313e-08	-0.0370071	0.0014048	MDH1	hyper BM-CRC
chr2	63815398	63816164	767	*	11	4.0172e-14	5.69128e-06	1.98757e-07	5.33313e-08	-0.0370071	0.0014048	WDPCP	hyper BM-CRC
chr11	102187976	102188539	564	*	7	1.08566e-13	0.000131958	5.48119e-09	5.33329e-08	0.0453566	0.0147319	BIRC3	hyper BM-CRC
chr12	49182566	49183468	903	*	6	1.06629e-13	1.58813e-07	0.000184943	5.33403e-08	0.0486484	0.0145685	RP11	hyper BM-CRC
chr12	49182566	49183468	903	*	6	1.06629e-13	1.58813e-07	0.000184943	5.33403e-08	0.0486484	0.0145685	579D7.4	hyper BM-CRC
chr12	49182566	49183468	903	*	6	1.06629e-13	1.58813e-07	0.000184943	5.33403e-08	0.0486484	0.0145685	ADCY6	hyper BM-CRC
chr5	138774785	138775742	958	*	12	3.1018e-16	9.36764e-05	0.000665804	5.3356e-08	-0.043074	0.00174673	DNAJC18	hyper BM-CRC
chr17	27038186	27038470	285	*	2	7.91534e-12	2.05471e-08	3.34286e-05	5.39766e-08	0.171824	0.0998055	PROCA1	hyper BM-CRC
chr13	77900179	77901478	1300	*	10	2.82179e-15	3.24276e-05	5.30879e-08	5.47392e-08	0.0329908	0.0123089	MYCBP2	hyper BM-CRC
chr7	150065170	150066350	1181	*	11	2.11066e-15	0.000144965	3.04015e-06	5.50823e-08	0.058703	0.010703	REPIN1	hyper BM-CRC
chr7	150065170	150066350	1181	*	11	2.11066e-15	0.000144965	3.04015e-06	5.50823e-08	0.058703	0.010703	ZNF775	hyper BM-CRC
chr7	150065170	150066350	1181	*	11	2.11066e-15	0.000144965	3.04015e-06	5.50823e-08	0.058703	0.010703	RP4	hyper BM-CRC
chr7	150065170	150066350	1181	*	11	2.11066e-15	0.000144965	3.04015e-06	5.50823e-08	0.058703	0.010703	584D14.5	hyper BM-CRC
chr18	60987098	60988465	1368	*	13	1.29811e-19	0.00108252	2.60842e-06	5.54023e-08	0.101295	0.0131094	BCL2	hyper BM-CRC
chr22	24235823	24237256	1434	*	11	6.60982e-14	4.49473e-06	4.76215e-05	5.61861e-08	0.0613799	0.0151517	AP000350.10	hyper BM-CRC
chr22	24235823	24237256	1434	*	11	6.60982e-14	4.49473e-06	4.76215e-05	5.61861e-08	0.0613799	0.0151517	MIF	hyper BM-CRC
chr22	24235823	24237256	1434	*	11	6.60982e-14	4.49473e-06	4.76215e-05	5.61861e-08	0.0613799	0.0151517	AP000350.4	hyper BM-CRC
chr12	48099217	48100286	1070	*	8	1.76824e-14	5.3485e-05	4.64759e-05	5.64708e-08	0.0598208	0.0145539	RP1	hyper BM-CRC
chr12	48099217	48100286	1070	*	8	1.76824e-14	5.3485e-05	4.64759e-05	5.64708e-08	0.0598208	0.0145539	197B17.3	hyper BM-CRC
chr12	48099217	48100286	1070	*	8	1.76824e-14	5.3485e-05	4.64759e-05	5.64708e-08	0.0598208	0.0145539	RPAP3	hyper BM-CRC
chr2	198317829	198318630	802	*	10	1.38405e-13	0.00552493	4.16507e-09	5.78856e-08	-0.0521685	0.00117551	COQ10B	hyper BM-CRC
chr17	77005584	77006304	721	*	10	3.73804e-16	4.85403e-05	0.000466953	5.89195e-08	0.0180989	0.00673669	CANT1	hyper BM-CRC
chr4	106394391	106395643	1253	*	9	1.51188e-15	8.56455e-07	0.00374444	5.91241e-08	0.104259	0.0205662	PPA2	hyper BM-CRC
chr20	5591615	5591925	311	*	8	9.67241e-14	1.92286e-06	0.000110052	6.01655e-08	0.0351997	0.0125193	GPCPD1	hyper BM-CRC
chr2	223520411	223521683	1273	*	10	1.02743e-15	3.55927e-05	9.54248e-06	6.12935e-08	-0.0442662	0.00222266	FARSB	hyper BM-CRC
chr3	169684239	169685318	1080	*	12	8.52443e-16	2.41991e-05	1.03977e-06	6.20637e-08	0.0452676	0.00525508	SEC62	hyper BM-CRC
chr3	169684239	169685318	1080	*	12	8.52443e-16	2.41991e-05	1.03977e-06	6.20637e-08	0.0452676	0.00525508	RP11	hyper BM-CRC
chr3	169684239	169685318	1080	*	12	8.52443e-16	2.41991e-05	1.03977e-06	6.20637e-08	0.0452676	0.00525508	379K17.4	hyper BM-CRC
chr4	100484573	100485191	619	*	9	1.18963e-14	1.65e-08	0.00374826	6.2251e-08	0.0437417	0.0141116	MTTP	hyper BM-CRC
chr4	100484573	100485191	619	*	9	1.18963e-14	1.65e-08	0.00374826	6.2251e-08	0.0437417	0.0141116	TRMT10A	hyper BM-CRC
chr22	36424962	36425366	405	*	4	1.04148e-12	6.23326e-08	0.000114614	6.26179e-08	0.0179273	0.0143363		hyper BM-CRC
chr18	77865873	77866843	971	*	6	4.0802e-14	0.0203352	8.25444e-11	6.52712e-08	0.134306	0.023785		hyper BM-CRC
chr20	58514806	58515891	1086	*	7	5.94739e-14	5.30776e-06	0.00024224	6.55331e-08	0.0671688	0.0184812	FAM217B	hyper BM-CRC
chr20	58514806	58515891	1086	*	7	5.94739e-14	5.30776e-06	0.00024224	6.55331e-08	0.0671688	0.0184812	PPP1R3D	hyper BM-CRC
chr12	50101027	50101564	538	*	5	1.18145e-12	7.37736e-05	7.00732e-09	6.65344e-08	0.0350098	0.00310272	TMBIM6	hyper BM-CRC
chr12	50101027	50101564	538	*	5	1.18145e-12	7.37736e-05	7.00732e-09	6.65344e-08	0.0350098	0.00310272	FMNL3	hyper BM-CRC
chr11	64808081	64809369	1289	*	10	3.23024e-13	3.69839e-05	0.00107614	6.67334e-08	0.0284265	0.0145334	SAC3D1	hyper BM-CRC
chr22	38141419	38143168	1750	*	12	2.74109e-12	0.032264	9.75984e-07	6.68966e-08	0.113362	0.0188403	NOL12	hyper BM-CRC
chr22	38141419	38143168	1750	*	12	2.74109e-12	0.032264	9.75984e-07	6.68966e-08	0.113362	0.0188403	TRIOBP	hyper BM-CRC
chr10	60144606	60145150	545	*	8	1.83668e-16	0.00516657	4.62598e-07	6.72664e-08	0.0397063	0.0108815	TFAM	hyper BM-CRC
chr3	52001426	52002169	744	*	4	1.38776e-13	1.25747e-07	4.08239e-05	6.73246e-08	-0.0465636	0.00516251	PCBP4	hyper BM-CRC
chr3	52001426	52002169	744	*	4	1.38776e-13	1.25747e-07	4.08239e-05	6.73246e-08	-0.0465636	0.00516251	RP11	hyper BM-CRC
chr3	52001426	52002169	744	*	4	1.38776e-13	1.25747e-07	4.08239e-05	6.73246e-08	-0.0465636	0.00516251	155D18.14	hyper BM-CRC
chr3	52001426	52002169	744	*	4	1.38776e-13	1.25747e-07	4.08239e-05	6.73246e-08	-0.0465636	0.00516251	RP11	hyper BM-CRC
chr3	52001426	52002169	744	*	4	1.38776e-13	1.25747e-07	4.08239e-05	6.73246e-08	-0.0465636	0.00516251	155D18.12	hyper BM-CRC
chr7	6098330	6099250	921	*	11	2.23985e-14	0.0724376	4.08399e-08	7.02538e-08	0.0600661	0.00726656	EIF2AK1	hyper BM-CRC
chr1	162039149	162039959	811	*	8	1.45728e-13	0.000273627	7.06303e-07	7.03879e-08	0.0321012	0.0119388	NOS1AP	hyper BM-CRC
chr11	117102463	117103201	739	*	6	9.53686e-13	3.63509e-06	0.000116265	7.11252e-08	0.0661173	0.0298744	PCSK7	hyper BM-CRC
chr5	93954110	93954596	487	*	11	1.25795e-14	1.55824e-07	0.000347132	7.15593e-08	0.069582	0.0185507	ANKRD32	hyper BM-CRC
chr5	93954110	93954596	487	*	11	1.25795e-14	1.55824e-07	0.000347132	7.15593e-08	0.069582	0.0185507	KIAA0825	hyper BM-CRC
chr17	7517617	7518515	899	*	10	4.97838e-17	0.00489239	8.7678e-10	7.20168e-08	0.162383	0.0220241	SHBG	hyper BM-CRC
chr17	7517617	7518515	899	*	10	4.97838e-17	0.00489239	8.7678e-10	7.20168e-08	0.162383	0.0220241	FXR2	hyper BM-CRC
chr20	44519582	44520166	585	*	9	1.59965e-14	4.20929e-05	3.99902e-06	7.38256e-08	0.0364612	0.00777584	CTSA	hyper BM-CRC
chr20	44519582	44520166	585	*	9	1.59965e-14	4.20929e-05	3.99902e-06	7.38256e-08	0.0364612	0.00777584	NEURL2	hyper BM-CRC
chr19	41256395	41257233	839	*	9	3.77986e-14	0.000214185	1.95594e-05	7.58718e-08	0.0314823	0.00778173	SNRPA	hyper BM-CRC
chr19	41256395	41257233	839	*	9	3.77986e-14	0.000214185	1.95594e-05	7.58718e-08	0.0314823	0.00778173	C19orf54	hyper BM-CRC
chr19	7991105	7991179	75	*	5	5.94558e-13	3.1551e-06	2.84387e-07	7.62756e-08	0.0626757	0.0266598	CTD	hyper BM-CRC
chr19	7991105	7991179	75	*	5	5.94558e-13	3.1551e-06	2.84387e-07	7.62756e-08	0.0626757	0.0266598	3193O13.8	hyper BM-CRC
chr6	24666810	24667490	681	*	8	1.02695e-13	5.44497e-07	0.000597925	7.63054e-08	0.032682	0.00782587	ACOT13	hyper BM-CRC
chr6	24666810	24667490	681	*	8	1.02695e-13	5.44497e-07	0.000597925	7.63054e-08	0.032682	0.00782587	TDP2	hyper BM-CRC
chr3	156806144	156806902	759	*	4	1.15944e-13	0.00184246	5.52605e-09	7.63617e-08	0.0462431	0.00355114	RP11	hyper BM-CRC
chr3	156806144	156806902	759	*	4	1.15944e-13	0.00184246	5.52605e-09	7.63617e-08	0.0462431	0.00355114	6F2.5	hyper BM-CRC
chr3	156806144	156806902	759	*	4	1.15944e-13	0.00184246	5.52605e-09	7.63617e-08	0.0462431	0.00355114	LINC00880	hyper BM-CRC
chr7	152160885	152162042	1158	*	8	2.74342e-13	2.08091e-06	0.000300072	7.64401e-08	0.0375572	0.0131427	LINC01003	hyper BM-CRC
chr17	61818870	61819838	969	*	9	1.16445e-14	2.54324e-06	3.62613e-06	7.74652e-08	0.0365165	0.0140922	STRADA	hyper BM-CRC
chr17	61818870	61819838	969	*	9	1.16445e-14	2.54324e-06	3.62613e-06	7.74652e-08	0.0365165	0.0140922	RP11	hyper BM-CRC
chr17	61818870	61819838	969	*	9	1.16445e-14	2.54324e-06	3.62613e-06	7.74652e-08	0.0365165	0.0140922	51F16.8	hyper BM-CRC
chr18	158229	158838	610	*	7	7.05391e-14	0.000438085	4.22192e-06	7.788e-08	0.0389832	0.0116095	USP14	hyper BM-CRC
chr12	58165658	58166652	995	*	12	2.77155e-14	0.0143717	4.39638e-09	7.78951e-08	0.0281028	2.91609e-05	METTL21B	hyper BM-CRC
chr12	58165658	58166652	995	*	12	2.77155e-14	0.0143717	4.39638e-09	7.78951e-08	0.0281028	2.91609e-05	METTL1	hyper BM-CRC
chr16	50058938	50059422	485	*	6	2.39716e-12	0.000261454	8.47008e-06	7.85472e-08	0.0422369	0.0170342	CNEP1R1	hyper BM-CRC
chr16	2021690	2022307	618	*	9	1.49264e-13	0.00472877	3.43374e-08	7.8933e-08	0.0467772	0.0101138	TBL3	hyper BM-CRC
chr15	41708739	41709584	846	*	8	1.37741e-13	3.00577e-06	3.04409e-05	7.9182e-08	0.0624119	0.0200853	RTF1	hyper BM-CRC
chr3	141943895	141944519	625	*	5	3.21996e-12	1.78942e-07	5.83666e-05	7.99708e-08	0.0274135	0.0152553	GK5	hyper BM-CRC
chr5	137910711	137911699	989	*	9	7.35528e-13	5.17355e-05	0.000578064	8.1521e-08	0.0275255	0.011505	HSPA9	hyper BM-CRC
chr14	100704369	100705159	791	*	5	4.81938e-13	4.27019e-06	6.182e-07	8.25548e-08	0.0343191	0.00716977	YY1	hyper BM-CRC
chr14	100704369	100705159	791	*	5	4.81938e-13	4.27019e-06	6.182e-07	8.25548e-08	0.0343191	0.00716977	RP11	hyper BM-CRC
chr14	100704369	100705159	791	*	5	4.81938e-13	4.27019e-06	6.182e-07	8.25548e-08	0.0343191	0.00716977	638I2.4	hyper BM-CRC
chr4	164087380	164088166	787	*	5	6.25601e-13	1.32003e-05	2.45171e-05	8.28478e-08	0.0435887	0.0181377	NAF1	hyper BM-CRC
chr1	113161717	113162646	930	*	11	1.49727e-15	4.64216e-05	1.66907e-05	8.69552e-08	0.0362389	0.0130567	CAPZA1	hyper BM-CRC
chr1	113161717	113162646	930	*	11	1.49727e-15	4.64216e-05	1.66907e-05	8.69552e-08	0.0362389	0.0130567	ST7L	hyper BM-CRC
chr4	151502935	151504187	1253	*	7	1.63271e-12	2.59636e-09	0.00958651	8.70798e-08	0.117615	0.0668838	MAB21L2	hyper BM-CRC
chr4	151502935	151504187	1253	*	7	1.63271e-12	2.59636e-09	0.00958651	8.70798e-08	0.117615	0.0668838	LRBA	hyper BM-CRC
chr1	159894721	159895389	669	*	4	8.05126e-16	5.39709e-07	2.58759e-06	8.70829e-08	0.0281216	0.0190107	TAGLN2	hyper BM-CRC
chr1	1051364	1052297	934	*	7	6.76598e-15	0.00125539	5.42858e-06	8.70936e-08	0.0387155	0.00911536	C1orf159	hyper BM-CRC
chr11	66383678	66384868	1191	*	9	7.13313e-15	1.19969e-06	0.000927539	8.81188e-08	0.0299861	0.0157278	RBM14	hyper BM-CRC
chr11	66383678	66384868	1191	*	9	7.13313e-15	1.19969e-06	0.000927539	8.81188e-08	0.0299861	0.0157278	RBM4	hyper BM-CRC
chr11	66383678	66384868	1191	*	9	7.13313e-15	1.19969e-06	0.000927539	8.81188e-08	0.0299861	0.0157278	RBM14	hyper BM-CRC
chr11	66383678	66384868	1191	*	9	7.13313e-15	1.19969e-06	0.000927539	8.81188e-08	0.0299861	0.0157278	RBM4	hyper BM-CRC
chr11	64888932	64889881	950	*	11	5.94141e-14	0.00016569	1.6467e-06	8.86766e-08	0.0288363	0.0119693	MRPL49	hyper BM-CRC
chr11	64888932	64889881	950	*	11	5.94141e-14	0.00016569	1.6467e-06	8.86766e-08	0.0288363	0.0119693	FAU	hyper BM-CRC
chr11	64888932	64889881	950	*	11	5.94141e-14	0.00016569	1.6467e-06	8.86766e-08	0.0288363	0.0119693	SYVN1	hyper BM-CRC
chr20	32950490	32951410	921	*	7	7.54699e-14	5.62515e-06	0.000107544	8.88664e-08	-0.0403984	0.00456882	ITCH	hyper BM-CRC
chr4	39699140	39700309	1170	*	9	4.16394e-14	5.05872e-07	1.592e-05	8.963e-08	0.0353619	0.0114649	UBE2K	hyper BM-CRC
chr6	33589019	33589691	673	*	6	1.607e-16	7.31117e-06	1.03667e-07	8.97361e-08	0.0780893	0.0208127	ITPR3	hyper BM-CRC
chr6	126277793	126278519	727	*	6	1.82724e-12	4.9044e-06	7.48384e-07	9.11024e-08	0.0404808	0.014915	HINT3	hyper BM-CRC
chr3	136580965	136581720	756	*	7	2.2085e-12	3.56915e-05	1.07931e-05	9.11381e-08	0.0337408	0.0047352	NCK1	hyper BM-CRC
chr20	50807767	50809000	1234	*	15	5.24173e-15	5.61411e-06	0.00163535	9.15468e-08	0.0315015	0.00960982	ZFP64	hyper BM-CRC
chr20	60757714	60758083	370	*	6	1.31601e-12	1.08856e-05	1.52896e-06	9.19576e-08	0.0327014	0.00254175		hyper BM-CRC
chr5	126852998	126853954	957	*	12	4.65385e-13	1.0595e-05	0.0014782	9.28947e-08	-0.0757432	0.00620864	PRRC1	hyper BM-CRC
chr14	69658356	69658772	417	*	2	3.09536e-10	3.58664e-08	4.8684e-05	9.40092e-08	0.0354725	0.0284248	EXD2	hyper BM-CRC
chr14	69658356	69658772	417	*	2	3.09536e-10	3.58664e-08	4.8684e-05	9.40092e-08	0.0354725	0.0284248	RP11	hyper BM-CRC
chr14	69658356	69658772	417	*	2	3.09536e-10	3.58664e-08	4.8684e-05	9.40092e-08	0.0354725	0.0284248	363J20.1	hyper BM-CRC
chr11	62420267	62420979	713	*	10	1.17847e-14	0.000212841	0.000201899	9.60068e-08	0.036255	0.0119037	INTS5	hyper BM-CRC
chr11	62420267	62420979	713	*	10	1.17847e-14	0.000212841	0.000201899	9.60068e-08	0.036255	0.0119037	RP11	hyper BM-CRC
chr11	62420267	62420979	713	*	10	1.17847e-14	0.000212841	0.000201899	9.60068e-08	0.036255	0.0119037	831H9.11	hyper BM-CRC
chr12	12877474	12878887	1414	*	10	2.64861e-14	3.16401e-07	0.00111431	9.60604e-08	0.0467356	0.0111434	APOLD1	hyper BM-CRC
chr12	51611356	51611871	516	*	4	4.86812e-12	0.00108073	5.98781e-07	9.79476e-08	0.0408021	0.0192347	POU6F1	hyper BM-CRC
chr20	62610255	62611299	1045	*	5	1.71629e-12	1.10803e-06	7.76844e-06	9.86083e-08	0.04425	0.0283895	ZNF512B	hyper BM-CRC
chr20	62610255	62611299	1045	*	5	1.71629e-12	1.10803e-06	7.76844e-06	9.86083e-08	0.04425	0.0283895	SAMD10	hyper BM-CRC
chr22	44893667	44894386	720	*	5	1.88395e-12	0.000111063	1.20696e-05	9.86324e-08	0.0675689	0.00590245	LDOC1L	hyper BM-CRC
chr3	47422272	47422572	301	*	7	3.36602e-13	0.000294905	4.41956e-07	9.90879e-08	0.0413638	0.0128808	PTPN23	hyper BM-CRC
chr3	47422272	47422572	301	*	7	3.36602e-13	0.000294905	4.41956e-07	9.90879e-08	0.0413638	0.0128808	RP11	hyper BM-CRC
chr3	47422272	47422572	301	*	7	3.36602e-13	0.000294905	4.41956e-07	9.90879e-08	0.0413638	0.0128808	708J19.1	hyper BM-CRC
chr2	26568409	26569594	1186	*	8	3.42185e-16	4.46796e-06	3.73462e-05	9.96933e-08	0.0405507	0.0133969	EPT1	hyper BM-CRC
chr2	26568409	26569594	1186	*	8	3.42185e-16	4.46796e-06	3.73462e-05	9.96933e-08	0.0405507	0.0133969	GPR113	hyper BM-CRC
chr14	67707359	67708475	1117	*	8	2.44961e-14	0.000203113	8.18729e-08	9.97154e-08	0.0379108	0.0106096	MPP5	hyper BM-CRC
chr8	145733659	145735412	1754	*	10	2.25077e-10	2.78106e-08	0.00274054	1.00467e-07	0.0311424	0.0010752	MFSD3	hyper BM-CRC
chr10	74856003	74856984	982	*	10	4.74434e-16	0.000476576	2.14548e-05	1.0139e-07	0.0362743	0.00381603	P4HA1	hyper BM-CRC
chr13	52027124	52028301	1178	*	11	3.39415e-14	3.54338e-07	0.000995253	1.01668e-07	0.0647032	0.0191408	INTS6	hyper BM-CRC
chr13	52027124	52028301	1178	*	11	3.39415e-14	3.54338e-07	0.000995253	1.01668e-07	0.0647032	0.0191408	AS1	hyper BM-CRC
chr13	52027124	52028301	1178	*	11	3.39415e-14	3.54338e-07	0.000995253	1.01668e-07	0.0647032	0.0191408	RPS4XP16	hyper BM-CRC
chr13	52027124	52028301	1178	*	11	3.39415e-14	3.54338e-07	0.000995253	1.01668e-07	0.0647032	0.0191408	INTS6	hyper BM-CRC
chr19	4182521	4183450	930	*	11	4.20542e-16	1.39513e-06	0.00595856	1.01706e-07	0.0408829	0.0114258	ANKRD24	hyper BM-CRC
chr19	4182521	4183450	930	*	11	4.20542e-16	1.39513e-06	0.00595856	1.01706e-07	0.0408829	0.0114258	SIRT6	hyper BM-CRC
chr7	25019751	25020404	654	*	4	1.12839e-13	4.80977e-06	1.63871e-06	1.0203e-07	0.0471284	0.0215718	OSBPL3	hyper BM-CRC
chr12	48298622	48299386	765	*	8	2.88519e-14	0.000101528	4.20823e-05	1.02208e-07	0.0339354	0.0138217	VDR	hyper BM-CRC
[truncated: 2,233 more rows]

## Sheet: Suppl. Table S2
Suppl. Table S2. Significantly hypomethylated DMRs in BM-CRC compared with pCRC
seqnames	start	end	width	strand	no.cpgs	min_smoothed_fdr	Stouffer	HMFDR	Fisher	maxdiff	meandiff	overlapping.genes	direction
chr20	32398023	32400240	2218	*	11	6.61944e-214	3.66937e-26	3.16178e-126	3.63852e-124	-0.176066	-0.0110447	CHMP4B	hypo bm-crc
chr20	32398023	32400240	2218	*	11	6.61944e-214	3.66937e-26	3.16178e-126	3.63852e-124	-0.176066	-0.0110447	RP4	hypo bm-crc
chr20	32398023	32400240	2218	*	11	6.61944e-214	3.66937e-26	3.16178e-126	3.63852e-124	-0.176066	-0.0110447	553F4.6	hypo bm-crc
chr1	169454559	169455596	1038	*	10	2.59647e-207	2.62729e-20	1.11498e-128	2.13916e-119	-0.190443	-0.0120769	AL021068.1	hypo bm-crc
chr1	169454559	169455596	1038	*	10	2.59647e-207	2.62729e-20	1.11498e-128	2.13916e-119	-0.190443	-0.0120769	SLC19A2	hypo bm-crc
chr10	14879645	14881628	1984	*	9	1.16961e-186	3.89944e-26	5.30887e-104	7.61425e-103	-0.203301	-0.00605612	HSPA14	hypo bm-crc
chr10	14879645	14881628	1984	*	9	1.16961e-186	3.89944e-26	5.30887e-104	7.61425e-103	-0.203301	-0.00605612	CDNF	hypo bm-crc
chr11	57335051	57335730	680	*	9	1.47086e-164	2.6922e-18	3.49795e-107	1.82121e-99	-0.19785	-0.0143159	UBE2L6	hypo bm-crc
chr11	71814032	71815101	1070	*	10	6.44089e-158	7.43254e-13	9.77578e-108	2.15298e-96	-0.201674	-0.0281251	LRTOMT	hypo bm-crc
chr11	71814032	71815101	1070	*	10	6.44089e-158	7.43254e-13	9.77578e-108	2.15298e-96	-0.201674	-0.0281251	LAMTOR1	hypo bm-crc
chr12	109124743	109125569	827	*	6	2.01308e-144	5.79031e-33	1.2766e-96	2.8341e-95	-0.189503	-0.0266378	CORO1C	hypo bm-crc
chr12	77459091	77459918	828	*	10	2.71432e-152	6.63908e-15	6.27999e-101	1.64971e-92	-0.201029	-0.0121407	E2F7	hypo bm-crc
chr3	52931306	52932208	903	*	8	1.28705e-147	7.11595e-25	8.99863e-95	1.05172e-91	-0.168005	-0.0119267	TMEM110	hypo bm-crc
chr3	52931306	52932208	903	*	8	1.28705e-147	7.11595e-25	8.99863e-95	1.05172e-91	-0.168005	-0.0119267	MUSTN1	hypo bm-crc
chr3	52931306	52932208	903	*	8	1.28705e-147	7.11595e-25	8.99863e-95	1.05172e-91	-0.168005	-0.0119267	TMEM110	hypo bm-crc
chr11	67887978	67889607	1630	*	13	4.95889e-200	1.27746e-13	8.58372e-99	2.35974e-91	-0.163281	-0.0134935	CTD	hypo bm-crc
chr11	67887978	67889607	1630	*	13	4.95889e-200	1.27746e-13	8.58372e-99	2.35974e-91	-0.163281	-0.0134935	2655K5.1	hypo bm-crc
chr11	67887978	67889607	1630	*	13	4.95889e-200	1.27746e-13	8.58372e-99	2.35974e-91	-0.163281	-0.0134935	CHKA	hypo bm-crc
chr6	31706344	31708299	1956	*	32	5.95993e-145	1.76055e-20	3.58258e-71	6.00965e-90	-0.178596	-0.00471691	MSH5	hypo bm-crc
chr6	31706344	31708299	1956	*	32	5.95993e-145	1.76055e-20	3.58258e-71	6.00965e-90	-0.178596	-0.00471691	MSH5	hypo bm-crc
chr6	31706344	31708299	1956	*	32	5.95993e-145	1.76055e-20	3.58258e-71	6.00965e-90	-0.178596	-0.00471691	SAPCD1	hypo bm-crc
chr6	31706344	31708299	1956	*	32	5.95993e-145	1.76055e-20	3.58258e-71	6.00965e-90	-0.178596	-0.00471691	CLIC1	hypo bm-crc
chr8	95731830	95732714	885	*	5	1.11346e-129	7.8817e-31	2.08129e-79	4.52701e-89	-0.155395	-0.00655798	DPY19L4	hypo bm-crc
chr19	58891721	58892618	898	*	8	7.83551e-143	1.06922e-19	8.03665e-94	5.17923e-88	-0.175934	-0.0131739	ZNF837	hypo bm-crc
chr12	100660633	100661568	936	*	11	9.90822e-157	1.35451e-14	1.74172e-93	1.21629e-87	-0.145458	-0.0112148	SCYL2	hypo bm-crc
chr12	100660633	100661568	936	*	11	9.90822e-157	1.35451e-14	1.74172e-93	1.21629e-87	-0.145458	-0.0112148	DEPDC4	hypo bm-crc
chr3	187870621	187872975	2355	*	17	7.39515e-183	2.14659e-09	6.39869e-102	2.10129e-87	-0.169116	-0.0175792	LPP	hypo bm-crc
chr3	187870621	187872975	2355	*	17	7.39515e-183	2.14659e-09	6.39869e-102	2.10129e-87	-0.169116	-0.0175792	AS2	hypo bm-crc
chr6	7540971	7542819	1849	*	11	1.7823e-148	2.90855e-08	8.41941e-95	1.61251e-83	-0.297231	-0.0612864	DSP	hypo bm-crc
chr6	7540971	7542819	1849	*	11	1.7823e-148	2.90855e-08	8.41941e-95	1.61251e-83	-0.297231	-0.0612864	RP3	hypo bm-crc
chr6	7540971	7542819	1849	*	11	1.7823e-148	2.90855e-08	8.41941e-95	1.61251e-83	-0.297231	-0.0612864	512B11.3	hypo bm-crc
chr15	77196840	77197931	1092	*	5	1.5208e-132	5.72626e-27	3.72037e-85	5.27368e-83	-0.127392	-0.0264937	SCAPER	hypo bm-crc
chr10	81106390	81108060	1671	*	14	1.0239e-140	5.87414e-11	7.30999e-89	4.72683e-82	-0.158419	-0.00909865	PPIF	hypo bm-crc
chr14	24768634	24769754	1121	*	16	2.38711e-147	4.34998e-12	2.41437e-92	4.97311e-80	-0.150243	-0.0108418	NOP9	hypo bm-crc
chr14	24768634	24769754	1121	*	16	2.38711e-147	4.34998e-12	2.41437e-92	4.97311e-80	-0.150243	-0.0108418	DHRS1	hypo bm-crc
chr13	49549440	49550815	1376	*	9	7.93806e-137	2.15603e-15	4.52592e-84	2.04573e-78	-0.17547	-0.0171276	FNDC3A	hypo bm-crc
chr12	49716596	49717669	1074	*	15	8.14476e-123	6.83843e-12	1.24189e-82	1.49895e-76	-0.171991	-0.00272535	TROAP	hypo bm-crc
chr12	49716596	49717669	1074	*	15	8.14476e-123	6.83843e-12	1.24189e-82	1.49895e-76	-0.171991	-0.00272535	RP11	hypo bm-crc
chr12	49716596	49717669	1074	*	15	8.14476e-123	6.83843e-12	1.24189e-82	1.49895e-76	-0.171991	-0.00272535	161H23.9	hypo bm-crc
chr12	118406033	118407487	1455	*	7	1.7658e-123	4.4117e-12	1.29194e-82	8.18011e-75	-0.176466	-0.0364545	KSR2	hypo bm-crc
chr10	99204727	99206013	1287	*	11	6.50632e-108	1.1291e-17	1.48939e-65	1.79105e-74	-0.131529	-0.00708195	ZDHHC16	hypo bm-crc
chr10	99204727	99206013	1287	*	11	6.50632e-108	1.1291e-17	1.48939e-65	1.79105e-74	-0.131529	-0.00708195	EXOSC1	hypo bm-crc
chr11	46401702	46403416	1715	*	10	1.36775e-126	2.00834e-17	8.42581e-78	4.08851e-74	-0.164088	-0.00364404	DGKZ	hypo bm-crc
chr11	46401702	46403416	1715	*	10	1.36775e-126	2.00834e-17	8.42581e-78	4.08851e-74	-0.164088	-0.00364404	MDK	hypo bm-crc
chr6	52535550	52536059	510	*	8	1.75897e-105	1.26352e-17	2.42029e-76	5.40541e-74	-0.106829	-0.0133614	TMEM14A	hypo bm-crc
chr3	93698231	93699352	1122	*	10	3.31345e-112	1.94186e-16	2.98432e-77	2.51842e-73	-0.118491	-0.0184389	ARL13B	hypo bm-crc
chr7	2271673	2273083	1411	*	10	1.55023e-122	2.36474e-11	4.15062e-80	2.24972e-71	-0.147987	-0.00434935	MAD1L1	hypo bm-crc
chr14	35182889	35184805	1917	*	10	6.03055e-120	1.16025e-09	9.07158e-80	4.74458e-71	-0.128567	-0.0163799	CFL2	hypo bm-crc
chr8	131027724	131028990	1267	*	3	1.46914e-120	1.42699e-23	4.26982e-74	1.01406e-70	-0.108697	-0.0552739	FAM49B	hypo bm-crc
chr10	28820367	28822390	2024	*	12	3.33095e-123	1.16887e-10	2.56966e-79	3.25907e-70	-0.152844	-0.0105681	WAC	hypo bm-crc
chr10	28820367	28822390	2024	*	12	3.33095e-123	1.16887e-10	2.56966e-79	3.25907e-70	-0.152844	-0.0105681	WAC	hypo bm-crc
chr10	28820367	28822390	2024	*	12	3.33095e-123	1.16887e-10	2.56966e-79	3.25907e-70	-0.152844	-0.0105681	AS1	hypo bm-crc
chr1	161171211	161172291	1081	*	11	3.62647e-115	3.78997e-07	4.44715e-80	1.71011e-69	-0.180788	-0.00273016	NDUFS2	hypo bm-crc
chr11	125439061	125439729	669	*	6	2.83619e-97	2.5698e-20	5.96586e-70	2.2404e-69	-0.12493	-0.0147199	EI24	hypo bm-crc
chr11	57298081	57298594	514	*	7	1.74338e-100	2.01661e-16	5.02185e-71	1.40426e-68	-0.156988	-0.0318681	TIMM10	hypo bm-crc
chr9	130889610	130890562	953	*	6	1.45254e-111	4.75317e-14	1.70918e-74	4.1763e-68	-0.153143	-0.0226784	PTGES2	hypo bm-crc
chr1	1446840	1447567	728	*	7	3.24781e-99	1.97395e-07	5.63731e-75	3.82333e-66	-0.128644	-0.020215	ATAD3A	hypo bm-crc
chr10	75935758	75936573	816	*	8	8.94826e-99	2.6447e-13	2.29975e-71	1.01611e-65	-0.123857	-0.017758	ADK	hypo bm-crc
chr2	131099506	131101463	1958	*	14	1.72274e-118	1.24393e-09	1.03908e-75	1.97276e-65	-0.202302	-0.021459	IMP4	hypo bm-crc
chr2	131099506	131101463	1958	*	14	1.72274e-118	1.24393e-09	1.03908e-75	1.97276e-65	-0.202302	-0.021459	CCDC115	hypo bm-crc
chr10	7860012	7861152	1141	*	10	1.01574e-95	3.85181e-16	6.41165e-67	2.66796e-65	-0.123192	-0.00550853	TAF3	hypo bm-crc
chr2	228336240	228337874	1635	*	9	1.06885e-104	3.94518e-18	6.97166e-63	4.48335e-65	-0.148317	-0.0129038	MIR5703	hypo bm-crc
chr2	228336240	228337874	1635	*	9	1.06885e-104	3.94518e-18	6.97166e-63	4.48335e-65	-0.148317	-0.0129038	AGFG1	hypo bm-crc
chr1	178061945	178063828	1884	*	11	1.62651e-108	8.91552e-10	2.66275e-74	2.01364e-64	-0.122851	-0.000904314	RASAL2	hypo bm-crc
chr1	178061945	178063828	1884	*	11	1.62651e-108	8.91552e-10	2.66275e-74	2.01364e-64	-0.122851	-0.000904314	RASAL2	hypo bm-crc
chr1	178061945	178063828	1884	*	11	1.62651e-108	8.91552e-10	2.66275e-74	2.01364e-64	-0.122851	-0.000904314	AS1	hypo bm-crc
chr11	10562070	10563302	1233	*	12	1.25848e-96	4.53894e-14	4.57934e-62	1.27529e-60	-0.132024	-0.00581103	MRVI1	hypo bm-crc
chr11	10562070	10563302	1233	*	12	1.25848e-96	4.53894e-14	4.57934e-62	1.27529e-60	-0.132024	-0.00581103	AS1	hypo bm-crc
chr11	10562070	10563302	1233	*	12	1.25848e-96	4.53894e-14	4.57934e-62	1.27529e-60	-0.132024	-0.00581103	RNF141	hypo bm-crc
chr1	203273571	203274882	1312	*	7	4.12586e-99	3.09348e-10	8.57431e-68	1.74007e-60	-0.127495	-0.0151445	BTG2	hypo bm-crc
chr1	203273571	203274882	1312	*	7	4.12586e-99	3.09348e-10	8.57431e-68	1.74007e-60	-0.127495	-0.0151445	LINC01136	hypo bm-crc
chr6	31938751	31941422	2672	*	59	6.69892e-139	8.32051e-13	5.39276e-67	2.80653e-60	-0.209676	-0.0257122	STK19	hypo bm-crc
chr6	31938751	31941422	2672	*	59	6.69892e-139	8.32051e-13	5.39276e-67	2.80653e-60	-0.209676	-0.0257122	DXO	hypo bm-crc
chr19	14639450	14641039	1590	*	18	1.13684e-104	3.24302e-13	7.5606e-64	2.87701e-60	-0.190278	-0.00160395	TECR	hypo bm-crc
chr19	14639450	14641039	1590	*	18	1.13684e-104	3.24302e-13	7.5606e-64	2.87701e-60	-0.190278	-0.00160395	MIR639	hypo bm-crc
chr19	14639450	14641039	1590	*	18	1.13684e-104	3.24302e-13	7.5606e-64	2.87701e-60	-0.190278	-0.00160395	DNAJB1	hypo bm-crc
chr2	54784402	54786148	1747	*	9	1.77275e-97	4.19702e-17	8.57881e-62	3.23094e-60	-0.113677	-0.010529	SPTBN1	hypo bm-crc
chr1	26437241	26438845	1605	*	10	6.82802e-92	8.84253e-19	8.78586e-60	3.62596e-60	-0.112806	-0.0040717	PDIK1L	hypo bm-crc
chr5	10249878	10251252	1375	*	9	4.97021e-88	4.66426e-25	5.42197e-58	1.515e-59	-0.113071	-0.00982219	CTD	hypo bm-crc
chr5	10249878	10251252	1375	*	9	4.97021e-88	4.66426e-25	5.42197e-58	1.515e-59	-0.113071	-0.00982219	2256P15.1	hypo bm-crc
chr5	10249878	10251252	1375	*	9	4.97021e-88	4.66426e-25	5.42197e-58	1.515e-59	-0.113071	-0.00982219	CCT5	hypo bm-crc
chr5	10249878	10251252	1375	*	9	4.97021e-88	4.66426e-25	5.42197e-58	1.515e-59	-0.113071	-0.00982219	FAM173B	hypo bm-crc
chr12	120883986	120884702	717	*	11	2.74458e-100	5.76595e-19	2.82322e-59	3.91716e-59	-0.144768	-0.00581713	AL021546.6	hypo bm-crc
chr12	120883986	120884702	717	*	11	2.74458e-100	5.76595e-19	2.82322e-59	3.91716e-59	-0.144768	-0.00581713	GATC	hypo bm-crc
chr12	120883986	120884702	717	*	11	2.74458e-100	5.76595e-19	2.82322e-59	3.91716e-59	-0.144768	-0.00581713	TRIAP1	hypo bm-crc
chr5	139682347	139682896	550	*	8	5.01453e-82	4.61619e-18	4.63172e-62	4.27958e-59	-0.153787	-0.0187099	PFDN1	hypo bm-crc
chr20	61903495	61905223	1729	*	13	4.29982e-86	3.22242e-11	4.02611e-59	4.86899e-58	-0.139411	-0.00769394	ARFGAP1	hypo bm-crc
chr20	61903495	61905223	1729	*	13	4.29982e-86	3.22242e-11	4.02611e-59	4.86899e-58	-0.139411	-0.00769394	NKAIN4	hypo bm-crc
chr6	37321337	37322835	1499	*	10	6.18145e-94	2.75027e-11	4.30624e-63	1.16589e-57	-0.157503	-0.0322241	RNF8	hypo bm-crc
chr4	26862044	26863372	1329	*	8	3.74973e-105	2.19902e-19	3.19054e-59	1.2301e-57	-0.137401	-0.0089887	STIM2	hypo bm-crc
chr4	26862044	26863372	1329	*	8	3.74973e-105	2.19902e-19	3.19054e-59	1.2301e-57	-0.137401	-0.0089887	RP11	hypo bm-crc
chr4	26862044	26863372	1329	*	8	3.74973e-105	2.19902e-19	3.19054e-59	1.2301e-57	-0.137401	-0.0089887	293A21.1	hypo bm-crc
chr10	15138605	15139816	1212	*	13	3.06484e-87	7.58727e-21	1.50907e-26	1.79018e-57	-0.103139	-0.00900313	RPP38	hypo bm-crc
chr10	15138605	15139816	1212	*	13	3.06484e-87	7.58727e-21	1.50907e-26	1.79018e-57	-0.103139	-0.00900313	C10orf111	hypo bm-crc
chr3	46036571	46037942	1372	*	8	3.02752e-81	1.119e-21	2.88523e-40	8.94921e-57	0.143857	-0.00815629	FYCO1	hypo bm-crc
chr1	247241408	247242539	1132	*	7	2.31335e-100	2.23902e-15	1.58379e-59	1.81229e-56	-0.160272	-0.0368	ZNF670	hypo bm-crc
chr1	95006539	95008117	1579	*	13	7.20434e-95	7.71101e-11	5.16447e-62	3.04474e-56	-0.118333	-0.00601492	F3	hypo bm-crc
chr5	131705035	131705445	411	*	6	1.01445e-82	6.26079e-15	1.8839e-58	6.24093e-56	-0.125118	-0.0109655	SLC22A5	hypo bm-crc
chr5	131705035	131705445	411	*	6	1.01445e-82	6.26079e-15	1.8839e-58	6.24093e-56	-0.125118	-0.0109655	AC034220.3	hypo bm-crc
chr1	859719	860965	1247	*	8	5.90619e-89	1.7972e-07	7.22222e-62	2.59373e-54	-0.170999	-0.0182935	SAMD11	hypo bm-crc
chr7	148936039	148937410	1372	*	11	6.64537e-86	2.76505e-08	5.86229e-64	3.4029e-54	-0.21007	-0.0124968	ZNF212	hypo bm-crc
chr11	61196990	61197882	893	*	8	2.47884e-84	2.75323e-10	9.34333e-62	4.41339e-54	-0.148038	-0.01794	RP11	hypo bm-crc
chr11	61196990	61197882	893	*	8	2.47884e-84	2.75323e-10	9.34333e-62	4.41339e-54	-0.148038	-0.01794	286N22.8	hypo bm-crc
chr11	61196990	61197882	893	*	8	2.47884e-84	2.75323e-10	9.34333e-62	4.41339e-54	-0.148038	-0.01794	SDHAF2	hypo bm-crc
chr11	61196990	61197882	893	*	8	2.47884e-84	2.75323e-10	9.34333e-62	4.41339e-54	-0.148038	-0.01794	CPSF7	hypo bm-crc
chr6	33265605	33268071	2467	*	45	4.50198e-109	1.4714e-09	5.81309e-67	2.99571e-53	-0.131066	-0.00319768	PFDN6	hypo bm-crc
chr6	33265605	33268071	2467	*	45	4.50198e-109	1.4714e-09	5.81309e-67	2.99571e-53	-0.131066	-0.00319768	RGL2	hypo bm-crc
chr6	33265605	33268071	2467	*	45	4.50198e-109	1.4714e-09	5.81309e-67	2.99571e-53	-0.131066	-0.00319768	TAPBP	hypo bm-crc
chr3	23986935	23987787	853	*	9	1.47738e-89	1.48319e-09	1.76345e-59	3.19312e-53	-0.1125	-0.00897495	NR1D2	hypo bm-crc
chr3	23986935	23987787	853	*	9	1.47738e-89	1.48319e-09	1.76345e-59	3.19312e-53	-0.1125	-0.00897495	NKIRAS1	hypo bm-crc
chr11	59577361	59579039	1679	*	9	1.46615e-83	1.494e-10	9.65486e-60	4.66118e-53	-0.105776	-0.0225636	MRPL16	hypo bm-crc
chr17	40539702	40541270	1569	*	11	1.2577e-82	3.26581e-14	7.07675e-58	5.81902e-53	-0.0983314	-0.0057832	STAT3	hypo bm-crc
chr1	161283833	161284489	657	*	10	5.47153e-83	5.96011e-10	5.92022e-61	6.36168e-53	-0.0946987	-0.011535	SDHC	hypo bm-crc
chr10	74032730	74033885	1156	*	15	5.05014e-73	1.33239e-19	2.80864e-28	1.32111e-52	-0.0856044	-0.00622881	DDIT4	hypo bm-crc
chr4	54243303	54244549	1247	*	11	2.66636e-84	1.80676e-11	1.53366e-57	1.16737e-51	-0.211099	-0.0324209	FIP1L1	hypo bm-crc
chr1	10531991	10532696	706	*	9	2.04617e-76	1.51609e-10	9.68826e-58	2.68409e-51	-0.143041	-0.0161108	PEX14	hypo bm-crc
chr1	10531991	10532696	706	*	9	2.04617e-76	1.51609e-10	9.68826e-58	2.68409e-51	-0.143041	-0.0161108	DFFA	hypo bm-crc
chr7	100424355	100425827	1473	*	10	5.87769e-81	8.63974e-16	7.96194e-54	4.83005e-51	-0.146662	-0.00548854	SLC12A9	hypo bm-crc
chr7	100424355	100425827	1473	*	10	5.87769e-81	8.63974e-16	7.96194e-54	4.83005e-51	-0.146662	-0.00548854	EPHB4	hypo bm-crc
chr11	118900111	118901842	1732	*	10	3.69221e-116	9.33583e-08	5.95144e-57	7.2891e-51	-0.138717	-0.0179701	SLC37A4	hypo bm-crc
chr10	115438884	115440146	1263	*	10	8.99228e-78	1.65402e-16	7.23046e-50	1.0119e-50	-0.102499	-0.00429122	CASP7	hypo bm-crc
chr15	85524456	85526198	1743	*	9	4.74333e-83	1.30136e-16	3.58771e-51	1.9311e-50	-0.079963	-0.000124488	PDE8A	hypo bm-crc
chr20	44044684	44045785	1102	*	10	1.32827e-69	9.84378e-09	2.44548e-53	6.87193e-50	0.130478	-0.00438242	PIGT	hypo bm-crc
chr12	10364834	10366566	1733	*	15	2.89404e-88	2.52322e-08	6.02369e-59	7.49689e-50	-0.125001	-0.00648755	GABARAPL1	hypo bm-crc
chr12	50360945	50361679	735	*	6	2.80494e-72	4.20464e-13	7.9646e-51	4.07047e-49	-0.156893	-0.025096	AQP6	hypo bm-crc
chr12	100535986	100537267	1282	*	15	6.03347e-74	4.17723e-23	8.13069e-41	6.23889e-49	-0.18149	-0.0176609	RP11	hypo bm-crc
chr12	100535986	100537267	1282	*	15	6.03347e-74	4.17723e-23	8.13069e-41	6.23889e-49	-0.18149	-0.0176609	175P13.2	hypo bm-crc
chr12	100535986	100537267	1282	*	15	6.03347e-74	4.17723e-23	8.13069e-41	6.23889e-49	-0.18149	-0.0176609	UHRF1BP1L	hypo bm-crc
chr5	122371264	122372942	1679	*	10	3.73406e-106	2.32326e-06	8.30145e-59	7.89809e-49	-0.161463	-0.0135977	RP11	hypo bm-crc
chr5	122371264	122372942	1679	*	10	3.73406e-106	2.32326e-06	8.30145e-59	7.89809e-49	-0.161463	-0.0135977	359P5.1	hypo bm-crc
chr5	122371264	122372942	1679	*	10	3.73406e-106	2.32326e-06	8.30145e-59	7.89809e-49	-0.161463	-0.0135977	PPIC	hypo bm-crc
chr3	28282245	28283173	929	*	8	4.90648e-66	1.74783e-13	7.02401e-43	3.71238e-48	-0.117504	-0.00909712	CMC1	hypo bm-crc
chr4	57253264	57254754	1491	*	11	2.55101e-72	6.73815e-09	6.88694e-53	1.29775e-47	-0.12366	-0.00831039	RP11	hypo bm-crc
chr4	57253264	57254754	1491	*	11	2.55101e-72	6.73815e-09	6.88694e-53	1.29775e-47	-0.12366	-0.00831039	646I6.5	hypo bm-crc
chr4	57253264	57254754	1491	*	11	2.55101e-72	6.73815e-09	6.88694e-53	1.29775e-47	-0.12366	-0.00831039	AASDH	hypo bm-crc
chr3	156391694	156392830	1137	*	5	1.98918e-71	1.44254e-22	5.52229e-45	1.88584e-47	-0.0921828	-0.0122801	TIPARP	hypo bm-crc
chr3	156391694	156392830	1137	*	5	1.98918e-71	1.44254e-22	5.52229e-45	1.88584e-47	-0.0921828	-0.0122801	TIPARP	hypo bm-crc
chr3	156391694	156392830	1137	*	5	1.98918e-71	1.44254e-22	5.52229e-45	1.88584e-47	-0.0921828	-0.0122801	AS1	hypo bm-crc
chr6	122720467	122721289	823	*	10	3.81543e-65	6.69721e-15	4.09172e-45	5.04789e-46	-0.138764	-0.00875649	HSF2	hypo bm-crc
chr6	10747693	10748101	409	*	6	7.89683e-66	2.84166e-12	1.16343e-48	1.29741e-45	-0.100636	-0.0099309	TMEM14B	hypo bm-crc
chr6	10747693	10748101	409	*	6	7.89683e-66	2.84166e-12	1.16343e-48	1.29741e-45	-0.100636	-0.0099309	RP11	hypo bm-crc
chr6	10747693	10748101	409	*	6	7.89683e-66	2.84166e-12	1.16343e-48	1.29741e-45	-0.100636	-0.0099309	637O19.3	hypo bm-crc
chr6	10747693	10748101	409	*	6	7.89683e-66	2.84166e-12	1.16343e-48	1.29741e-45	-0.100636	-0.0099309	SYCP2L	hypo bm-crc
chr6	10747693	10748101	409	*	6	7.89683e-66	2.84166e-12	1.16343e-48	1.29741e-45	-0.100636	-0.0099309	RP11	hypo bm-crc
chr6	10747693	10748101	409	*	6	7.89683e-66	2.84166e-12	1.16343e-48	1.29741e-45	-0.100636	-0.0099309	421M1.8	hypo bm-crc
chr6	42896394	42897598	1205	*	7	1.6119e-70	8.16097e-19	1.19682e-45	1.00468e-44	-0.138715	-0.0425174	CNPY3	hypo bm-crc
chr6	34393330	34393990	661	*	5	1.08944e-62	1.52391e-23	1.29186e-42	2.46519e-44	-0.073735	-0.00143357	RPS10	hypo bm-crc
chr6	34393330	34393990	661	*	5	1.08944e-62	1.52391e-23	1.29186e-42	2.46519e-44	-0.073735	-0.00143357	NUDT3	hypo bm-crc
chr6	34393330	34393990	661	*	5	1.08944e-62	1.52391e-23	1.29186e-42	2.46519e-44	-0.073735	-0.00143357	RPS10	hypo bm-crc
chr17	18907305	18908923	1619	*	9	3.0142e-74	1.40895e-13	1.60996e-46	2.64773e-44	-0.135813	-0.0341851	SLC5A10	hypo bm-crc
chr17	18907305	18908923	1619	*	9	3.0142e-74	1.40895e-13	1.60996e-46	2.64773e-44	-0.135813	-0.0341851	FAM83G	hypo bm-crc
chr11	1592675	1594326	1652	*	7	5.15724e-68	3.38598e-06	5.57482e-51	1.26307e-43	-0.141144	-0.0237919	KRTAP5	hypo bm-crc
chr11	1592675	1594326	1652	*	7	5.15724e-68	3.38598e-06	5.57482e-51	1.26307e-43	-0.141144	-0.0237919	AS1	hypo bm-crc
chr11	1592675	1594326	1652	*	7	5.15724e-68	3.38598e-06	5.57482e-51	1.26307e-43	-0.141144	-0.0237919	DUSP8	hypo bm-crc
chr19	1066959	1067389	431	*	5	3.51813e-64	3.11302e-11	1.00049e-46	1.98667e-43	-0.141688	-0.0343846	HMHA1	hypo bm-crc
chr10	104178866	104181505	2640	*	16	1.3253e-61	2.24378e-05	3.58899e-38	3.42934e-43	-0.123135	-0.0146029	FBXL15	hypo bm-crc
chr10	104178866	104181505	2640	*	16	1.3253e-61	2.24378e-05	3.58899e-38	3.42934e-43	-0.123135	-0.0146029	PSD	hypo bm-crc
chr6	30584284	30588193	3910	*	38	4.69943e-60	8.92607e-16	2.87884e-29	1.51479e-42	-0.156473	-0.00833299	MRPS18B	hypo bm-crc
chr6	30584284	30588193	3910	*	38	4.69943e-60	8.92607e-16	2.87884e-29	1.51479e-42	-0.156473	-0.00833299	PPP1R10	hypo bm-crc
chr5	126111738	126113670	1933	*	11	4.0216e-62	7.27387e-12	6.50556e-44	2.06079e-42	-0.091641	-0.00179854	LMNB1	hypo bm-crc
chr5	126111738	126113670	1933	*	11	4.0216e-62	7.27387e-12	6.50556e-44	2.06079e-42	-0.091641	-0.00179854	RP11	hypo bm-crc
chr5	126111738	126113670	1933	*	11	4.0216e-62	7.27387e-12	6.50556e-44	2.06079e-42	-0.091641	-0.00179854	434D11.4	hypo bm-crc
chr22	32149125	32150934	1810	*	9	3.67225e-62	1.35585e-17	2.20643e-26	3.82702e-42	-0.132817	-0.0252097	DEPDC5	hypo bm-crc
chr11	134093497	134095652	2156	*	14	1.93128e-71	5.38012e-22	3.30718e-27	6.91581e-42	-0.0979281	-0.00234631	VPS26B	hypo bm-crc
chr11	134093497	134095652	2156	*	14	1.93128e-71	5.38012e-22	3.30718e-27	6.91581e-42	-0.0979281	-0.00234631	NCAPD3	hypo bm-crc
chr1	228870454	228872246	1793	*	15	1.30017e-85	0.00012994	5.33408e-51	1.17899e-40	-0.13134	-0.0205432	RHOU	hypo bm-crc
chr14	103057895	103059412	1518	*	7	9.01327e-59	6.49741e-12	3.91237e-41	1.18301e-40	-0.163925	-0.0316415	RCOR1	hypo bm-crc
chr7	66093274	66093889	616	*	8	1.44889e-57	1.0903e-07	4.29169e-45	1.42163e-40	-0.0892254	-0.00538139	KCTD7	hypo bm-crc
chr1	104068118	104068704	587	*	9	9.24582e-62	3.21591e-05	8.11036e-48	3.40594e-40	-0.167796	-0.0202068	RNPC3	hypo bm-crc
chr6	99872786	99873484	699	*	11	9.36466e-58	6.12432e-24	3.13834e-25	3.69324e-40	-0.124657	-0.000651434	RP11	hypo bm-crc
chr6	99872786	99873484	699	*	11	9.36466e-58	6.12432e-24	3.13834e-25	3.69324e-40	-0.124657	-0.000651434	98I9.4	hypo bm-crc
chr6	99872786	99873484	699	*	11	9.36466e-58	6.12432e-24	3.13834e-25	3.69324e-40	-0.124657	-0.000651434	PNISR	hypo bm-crc
chr1	150487740	150488805	1066	*	5	2.4028e-58	7.96524e-11	4.32276e-43	7.47046e-40	-0.0981064	-0.0230586	LINC00568	hypo bm-crc
chr1	151584078	151585010	933	*	10	6.29697e-69	5.0177e-10	3.0699e-42	7.64081e-40	-0.112744	-0.00663892	SNX27	hypo bm-crc
chr1	151584078	151585010	933	*	10	6.29697e-69	5.0177e-10	3.0699e-42	7.64081e-40	-0.112744	-0.00663892	RP11	hypo bm-crc
chr1	151584078	151585010	933	*	10	6.29697e-69	5.0177e-10	3.0699e-42	7.64081e-40	-0.112744	-0.00663892	404E16.1	hypo bm-crc
chr15	65822346	65823539	1194	*	13	5.99521e-65	1.61811e-18	6.86658e-32	8.49056e-40	-0.181065	-0.0119552	PTPLAD1	hypo bm-crc
chr15	101142359	101143162	804	*	9	1.33704e-55	5.72347e-18	1.50902e-34	1.28387e-39	-0.11757	-0.0119257	ASB7	hypo bm-crc
chr15	101142359	101143162	804	*	9	1.33704e-55	5.72347e-18	1.50902e-34	1.28387e-39	-0.11757	-0.0119257	LINS	hypo bm-crc
chr15	69110447	69113456	3010	*	9	3.06522e-67	2.28843e-08	3.36334e-39	1.60351e-39	-0.122223	-0.00454845	SPESP1	hypo bm-crc
chr15	69110447	69113456	3010	*	9	3.06522e-67	2.28843e-08	3.36334e-39	1.60351e-39	-0.122223	-0.00454845	ANP32A	hypo bm-crc
chr4	75023606	75024153	548	*	8	9.5672e-55	2.00948e-14	3.14261e-39	1.7178e-39	-0.08835	-0.0079969	MTHFD2L	hypo bm-crc
chr4	75023606	75024153	548	*	8	9.5672e-55	2.00948e-14	3.14261e-39	1.7178e-39	-0.08835	-0.0079969	AC093677.1	hypo bm-crc
chr1	150039081	150040160	1080	*	8	1.2155e-58	1.56702e-12	1.25156e-41	6.95839e-39	-0.122389	-0.0141916	VPS45	hypo bm-crc
chr6	30311967	30313742	1776	*	24	3.0918e-68	5.82602e-20	1.24966e-14	8.1692e-39	-0.175533	-0.00651474	TRIM39	hypo bm-crc
chr6	30311967	30313742	1776	*	24	3.0918e-68	5.82602e-20	1.24966e-14	8.1692e-39	-0.175533	-0.00651474	RPP21	hypo bm-crc
chr6	30311967	30313742	1776	*	24	3.0918e-68	5.82602e-20	1.24966e-14	8.1692e-39	-0.175533	-0.00651474	RPP21	hypo bm-crc
chr12	11323616	11324180	565	*	4	2.57244e-52	2.48127e-16	3.11623e-40	1.21229e-38	-0.100858	-0.0142443	RP11	hypo bm-crc
chr12	11323616	11324180	565	*	4	2.57244e-52	2.48127e-16	3.11623e-40	1.21229e-38	-0.100858	-0.0142443	785H5.1	hypo bm-crc
chr12	11323616	11324180	565	*	4	2.57244e-52	2.48127e-16	3.11623e-40	1.21229e-38	-0.100858	-0.0142443	PRR4	hypo bm-crc
chr12	11323616	11324180	565	*	4	2.57244e-52	2.48127e-16	3.11623e-40	1.21229e-38	-0.100858	-0.0142443	TAS2R14	hypo bm-crc
chr12	11323616	11324180	565	*	4	2.57244e-52	2.48127e-16	3.11623e-40	1.21229e-38	-0.100858	-0.0142443	RP11	hypo bm-crc
chr12	11323616	11324180	565	*	4	2.57244e-52	2.48127e-16	3.11623e-40	1.21229e-38	-0.100858	-0.0142443	785H5.2	hypo bm-crc
chr20	21283188	21284349	1162	*	10	9.40077e-60	2.55481e-07	4.64945e-39	1.17116e-37	-0.0917925	-0.000741995	XRN2	hypo bm-crc
chr3	159480947	159482591	1645	*	6	1.72694e-63	6.62199e-11	6.3631e-42	1.78289e-37	-0.147978	-0.00966858	IQCJ	hypo bm-crc
chr3	159480947	159482591	1645	*	6	1.72694e-63	6.62199e-11	6.3631e-42	1.78289e-37	-0.147978	-0.00966858	SCHIP1	hypo bm-crc
chr8	104310380	104311985	1606	*	9	7.45651e-60	0.00758953	3.28137e-47	2.11098e-37	-0.14151	-0.0312809	FZD6	hypo bm-crc
chr8	104310380	104311985	1606	*	9	7.45651e-60	0.00758953	3.28137e-47	2.11098e-37	-0.14151	-0.0312809	RP11	hypo bm-crc
chr8	104310380	104311985	1606	*	9	7.45651e-60	0.00758953	3.28137e-47	2.11098e-37	-0.14151	-0.0312809	318M2.2	hypo bm-crc
chr10	3109041	3110781	1741	*	9	3.44336e-61	3.77419e-06	2.87265e-43	3.94218e-37	-0.141769	-0.0172051	PFKP	hypo bm-crc
chr14	93798309	93799786	1478	*	13	2.73062e-56	3.14089e-09	3.76076e-41	4.1871e-37	-0.124195	-0.0148229	UNC79	hypo bm-crc
chr14	93798309	93799786	1478	*	13	2.73062e-56	3.14089e-09	3.76076e-41	4.1871e-37	-0.124195	-0.0148229	BTBD7	hypo bm-crc
chr15	45492494	45493530	1037	*	8	6.23222e-60	0.000825204	9.28743e-45	1.02381e-36	-0.139805	-0.0224037	SHF	hypo bm-crc
chr15	45492494	45493530	1037	*	8	6.23222e-60	0.000825204	9.28743e-45	1.02381e-36	-0.139805	-0.0224037	CTD	hypo bm-crc
chr15	45492494	45493530	1037	*	8	6.23222e-60	0.000825204	9.28743e-45	1.02381e-36	-0.139805	-0.0224037	2651B20.6	hypo bm-crc
chr10	91403655	91405685	2031	*	10	4.27523e-70	2.48969e-09	1.462e-38	1.41314e-36	-0.0858895	-0.00678469	RP11	hypo bm-crc
chr10	91403655	91405685	2031	*	10	4.27523e-70	2.48969e-09	1.462e-38	1.41314e-36	-0.0858895	-0.00678469	80H5.2	hypo bm-crc
chr10	91403655	91405685	2031	*	10	4.27523e-70	2.48969e-09	1.462e-38	1.41314e-36	-0.0858895	-0.00678469	PANK1	hypo bm-crc
chr10	91403655	91405685	2031	*	10	4.27523e-70	2.48969e-09	1.462e-38	1.41314e-36	-0.0858895	-0.00678469	RP11	hypo bm-crc
chr10	91403655	91405685	2031	*	10	4.27523e-70	2.48969e-09	1.462e-38	1.41314e-36	-0.0858895	-0.00678469	80H5.5	hypo bm-crc
chr4	187422005	187422895	891	*	5	4.02588e-46	2.90595e-24	4.0363e-29	1.86033e-35	-0.671788	-0.324483	RNU6	hypo bm-crc
chr4	187422005	187422895	891	*	5	4.02588e-46	2.90595e-24	4.0363e-29	1.86033e-35	-0.671788	-0.324483	1055P	hypo bm-crc
chr4	187422005	187422895	891	*	5	4.02588e-46	2.90595e-24	4.0363e-29	1.86033e-35	-0.671788	-0.324483	F11	hypo bm-crc
chr4	187422005	187422895	891	*	5	4.02588e-46	2.90595e-24	4.0363e-29	1.86033e-35	-0.671788	-0.324483	AS1	hypo bm-crc
chr4	187422005	187422895	891	*	5	4.02588e-46	2.90595e-24	4.0363e-29	1.86033e-35	-0.671788	-0.324483	RP11	hypo bm-crc
chr4	187422005	187422895	891	*	5	4.02588e-46	2.90595e-24	4.0363e-29	1.86033e-35	-0.671788	-0.324483	215A19.2	hypo bm-crc
chr20	61447661	61448890	1230	*	21	1.88917e-103	0.722763	7.12083e-56	1.95352e-35	-0.19289	-0.0144333	COL9A3	hypo bm-crc
chr17	54910524	54912143	1620	*	5	4.15494e-52	2.25627e-07	4.14112e-40	1.99366e-35	-0.134298	-0.0237699	DGKE	hypo bm-crc
chr17	54910524	54912143	1620	*	5	4.15494e-52	2.25627e-07	4.14112e-40	1.99366e-35	-0.134298	-0.0237699	C17orf67	hypo bm-crc
chr15	78423564	78424152	589	*	5	2.05044e-48	9.18864e-12	3.21393e-34	2.44507e-35	-0.0899352	-0.00525274	IDH3A	hypo bm-crc
chr15	78423564	78424152	589	*	5	2.05044e-48	9.18864e-12	3.21393e-34	2.44507e-35	-0.0899352	-0.00525274	CIB2	hypo bm-crc
chr15	42387287	42388240	954	*	3	6.57534e-49	1.64845e-11	3.21378e-38	2.46199e-35	-0.180753	-0.0494645		hypo bm-crc
chr1	6320450	6321737	1288	*	7	2.13152e-54	3.60735e-05	3.19984e-41	3.01116e-35	-0.110195	-0.0205676	GPR153	hypo bm-crc
chr12	56660443	56661537	1095	*	15	2.05651e-58	1.56142e-10	2.23646e-41	5.08264e-35	-0.130101	-0.0130434	COQ10A	hypo bm-crc
chr22	29702026	29703543	1518	*	11	2.95068e-54	6.01505e-10	3.83342e-39	9.11626e-35	-0.142282	-0.0133555	GAS2L1	hypo bm-crc
chr7	75543425	75544359	935	*	4	5.05989e-48	5.1962e-09	2.09457e-38	1.11602e-34	-0.0999507	-0.0253101	POR	hypo bm-crc
chr7	128694392	128695548	1157	*	9	4.61801e-66	1.38321e-06	7.82163e-40	1.5173e-34	-0.0912897	-0.00413063	TNPO3	hypo bm-crc
chr14	105864430	105865269	840	*	4	1.20333e-57	3.8437e-09	5.51514e-38	4.07356e-34	-0.105746	-0.0308928	PACS2	hypo bm-crc
chr14	105864430	105865269	840	*	4	1.20333e-57	3.8437e-09	5.51514e-38	4.07356e-34	-0.105746	-0.0308928	TEX22	hypo bm-crc
chr21	44527201	44528396	1196	*	8	1.34083e-50	1.54098e-17	5.8831e-27	4.3134e-34	-0.0981289	-0.0138057	U2AF1	hypo bm-crc
chr14	39639031	39640418	1388	*	9	4.23399e-50	9.40384e-08	3.54701e-39	4.41046e-34	-0.136067	-0.0269629	TRAPPC6B	hypo bm-crc
chr8	101162726	101162909	184	*	5	5.17525e-43	2.1558e-12	1.82058e-36	6.15811e-34	-0.11525	-0.0158033	POLR2K	hypo bm-crc
chr5	134094082	134094872	791	*	9	1.0498e-49	3.743e-05	7.08109e-42	7.01089e-34	-0.0906701	-0.00812077	DDX46	hypo bm-crc
chr1	210001082	210001600	519	*	9	1.01803e-46	1.12519e-13	1.15585e-32	1.45671e-33	-0.103043	-0.0172387	DIEXF	hypo bm-crc
chr3	156877897	156878604	708	*	6	1.93551e-49	3.10733e-12	6.10099e-33	2.11843e-33	-0.0760074	-0.0078671	CCNL1	hypo bm-crc
chr6	10722280	10723588	1309	*	10	4.72928e-53	1.26186e-10	1.08358e-37	2.13843e-33	-0.089735	-0.00614033	TMEM14C	hypo bm-crc
chr8	144372842	144373936	1095	*	11	3.6529e-51	3.50742e-06	2.34923e-37	2.6251e-33	-0.0861268	-0.00740166	ZNF696	hypo bm-crc
chr1	150601648	150603058	1411	*	12	2.87575e-55	4.67993e-08	1.06097e-36	4.27412e-33	-0.0667961	-0.000253119	ENSA	hypo bm-crc
chr6	42946146	42947317	1172	*	10	1.81872e-49	0.0626946	3.36479e-43	8.70904e-33	-0.176689	-0.0285828	PEX6	hypo bm-crc
chr13	22177926	22178880	955	*	8	2.8237e-48	8.69464e-12	4.97741e-33	1.32379e-32	-0.100847	-0.0243686	MICU2	hypo bm-crc
chr20	44034247	44036136	1890	*	13	2.68363e-56	2.45223e-08	9.37306e-31	2.72009e-32	-0.117982	-0.0245909	SYS1	hypo bm-crc
chr20	44034247	44036136	1890	*	13	2.68363e-56	2.45223e-08	9.37306e-31	2.72009e-32	-0.117982	-0.0245909	DBNDD2	hypo bm-crc
chr20	44034247	44036136	1890	*	13	2.68363e-56	2.45223e-08	9.37306e-31	2.72009e-32	-0.117982	-0.0245909	DBNDD2	hypo bm-crc
chr20	44034247	44036136	1890	*	13	2.68363e-56	2.45223e-08	9.37306e-31	2.72009e-32	-0.117982	-0.0245909	TP53TG5	hypo bm-crc
chr12	12509705	12510412	708	*	10	2.60487e-48	8.55518e-11	5.6039e-35	3.2686e-32	-0.112843	-0.00184521	LOH12CR1	hypo bm-crc
chr12	12509705	12510412	708	*	10	2.60487e-48	8.55518e-11	5.6039e-35	3.2686e-32	-0.112843	-0.00184521	LOH12CR2	hypo bm-crc
chr11	112096625	112097877	1253	*	12	6.67878e-51	2.69852e-08	1.07931e-32	3.48656e-32	-0.0942504	-0.00565635	PTS	hypo bm-crc
chr11	64126102	64126806	705	*	6	4.36154e-43	7.68743e-06	2.38313e-37	1.31517e-31	-0.10919	-0.0166962	RPS6KA4	hypo bm-crc
chr15	57883392	57884415	1024	*	8	8.84492e-51	0.000413619	1.28842e-37	2.48164e-31	-0.120952	-0.0271887	GCOM1	hypo bm-crc
chr15	57883392	57884415	1024	*	8	8.84492e-51	0.000413619	1.28842e-37	2.48164e-31	-0.120952	-0.0271887	MYZAP	hypo bm-crc
chr15	57883392	57884415	1024	*	8	8.84492e-51	0.000413619	1.28842e-37	2.48164e-31	-0.120952	-0.0271887	POLR2M	hypo bm-crc
chr12	57913710	57916622	2913	*	17	1.80876e-45	1.07865e-12	1.47173e-25	4.48987e-31	-0.101739	-0.00749338	MBD6	hypo bm-crc
chr12	57913710	57916622	2913	*	17	1.80876e-45	1.07865e-12	1.47173e-25	4.48987e-31	-0.101739	-0.00749338	DDIT3	hypo bm-crc
chr10	97667157	97668174	1018	*	7	2.74764e-44	4.08617e-09	3.04522e-26	6.12442e-31	-0.0780088	-0.0187264	RP11	hypo bm-crc
chr10	97667157	97668174	1018	*	7	2.74764e-44	4.08617e-09	3.04522e-26	6.12442e-31	-0.0780088	-0.0187264	248J23.7	hypo bm-crc
chr10	97667157	97668174	1018	*	7	2.74764e-44	4.08617e-09	3.04522e-26	6.12442e-31	-0.0780088	-0.0187264	C10orf131	hypo bm-crc
chr10	97667157	97668174	1018	*	7	2.74764e-44	4.08617e-09	3.04522e-26	6.12442e-31	-0.0780088	-0.0187264	ENTPD1	hypo bm-crc
chr10	97667157	97668174	1018	*	7	2.74764e-44	4.08617e-09	3.04522e-26	6.12442e-31	-0.0780088	-0.0187264	AS1	hypo bm-crc
chr7	155436277	155437816	1540	*	11	1.33435e-50	1.56422e-10	1.30985e-26	1.71897e-30	-0.0904579	-0.00768117	RBM33	hypo bm-crc
chr7	155436277	155437816	1540	*	11	1.33435e-50	1.56422e-10	1.30985e-26	1.71897e-30	-0.0904579	-0.00768117	AC009403.2	hypo bm-crc
chr1	85039702	85040857	1156	*	11	1.81438e-47	5.23094e-10	1.87676e-31	3.39581e-30	-0.11852	-0.0265918	CTBS	hypo bm-crc
chr6	143998952	143999715	764	*	11	1.5569e-48	0.0197824	1.24282e-40	7.6261e-30	-0.186445	-0.0227724	PHACTR2	hypo bm-crc
chr19	18043481	18044745	1265	*	11	2.2099e-51	1.20597e-16	3.66536e-25	1.46607e-29	-0.38356	-0.00838362	CCDC124	hypo bm-crc
chr1	151118299	151119527	1229	*	9	8.31811e-52	6.51235e-05	1.99831e-36	3.58388e-29	-0.184994	-0.00162473	SEMA6C	hypo bm-crc
chr15	66585521	66586493	973	*	7	7.30585e-46	6.07572e-12	2.29676e-25	4.04411e-29	-0.0864264	-0.0039228	DIS3L	hypo bm-crc
chr15	66585521	66586493	973	*	7	7.30585e-46	6.07572e-12	2.29676e-25	4.04411e-29	-0.0864264	-0.0039228	RP11	hypo bm-crc
chr15	66585521	66586493	973	*	7	7.30585e-46	6.07572e-12	2.29676e-25	4.04411e-29	-0.0864264	-0.0039228	653J6.1	hypo bm-crc
chr12	120426529	120428028	1500	*	6	2.07455e-53	9.3908e-16	2.08313e-27	4.32291e-29	-0.105528	-0.0100007	CCDC64	hypo bm-crc
chr22	24109851	24110623	773	*	6	4.02144e-41	4.98664e-15	4.78981e-27	4.43686e-29	-0.0596058	-0.00444629	MMP11	hypo bm-crc
chr22	24109851	24110623	773	*	6	4.02144e-41	4.98664e-15	4.78981e-27	4.43686e-29	-0.0596058	-0.00444629	CHCHD10	hypo bm-crc
chr6	160388924	160390829	1906	*	17	3.14075e-44	3.47156e-13	1.7531e-16	5.34165e-29	-0.0937953	-0.0144371	IGF2R	hypo bm-crc
chr17	66031785	66032163	379	*	6	6.24902e-38	0.00422827	9.51451e-35	9.6879e-29	-0.0610539	-0.00892418	KPNA2	hypo bm-crc
chr6	155635201	155635934	734	*	6	2.22888e-40	3.92593e-13	3.11739e-23	1.1442e-28	-0.093537	-0.00435119	TFB1M	hypo bm-crc
chr3	15373315	15374586	1272	*	9	9.53584e-41	2.14774e-09	3.04802e-32	1.30513e-28	0.162767	-0.00596361	SH3BP5	hypo bm-crc
chr12	125549630	125550542	913	*	8	3.81063e-43	6.06703e-11	2.35553e-18	2.08763e-28	-0.0611877	-0.004997	AACS	hypo bm-crc
chr14	24835006	24835609	604	*	4	6.674e-39	1.48103e-09	1.02851e-31	2.12832e-28	-0.141048	-0.0307185	NFATC4	hypo bm-crc
chr3	180397115	180397857	743	*	11	3.9698e-45	2.41383e-06	1.01047e-35	6.36818e-28	-0.154562	-0.0865342	CCDC39	hypo bm-crc
chr14	89028922	89029925	1004	*	8	1.53168e-43	1.48844e-10	1.23874e-16	1.19236e-27	-0.0639164	-0.0122749	ZC3H14	hypo bm-crc
chr2	203240174	203241941	1768	*	6	7.46316e-50	1.39875e-08	7.65003e-30	1.3851e-27	-0.0688821	-0.0163815	BMPR2	hypo bm-crc
chr2	203240174	203241941	1768	*	6	7.46316e-50	1.39875e-08	7.65003e-30	1.3851e-27	-0.0688821	-0.0163815	RP11	hypo bm-crc
chr2	203240174	203241941	1768	*	6	7.46316e-50	1.39875e-08	7.65003e-30	1.3851e-27	-0.0688821	-0.0163815	686O6.2	hypo bm-crc
chr5	180648843	180651008	2166	*	14	1.35239e-44	1.58142e-09	6.63439e-27	1.49307e-27	-0.0999429	-0.00680381	TRIM41	hypo bm-crc
chr5	180648843	180651008	2166	*	14	1.35239e-44	1.58142e-09	6.63439e-27	1.49307e-27	-0.0999429	-0.00680381	MIR4638	hypo bm-crc
chr8	22925391	22926785	1395	*	6	2.33159e-48	1.97576e-07	4.54695e-32	1.57137e-27	-0.110769	-0.00895894	RP11	hypo bm-crc
chr8	22925391	22926785	1395	*	6	2.33159e-48	1.97576e-07	4.54695e-32	1.57137e-27	-0.110769	-0.00895894	875O11.2	hypo bm-crc
chr8	22925391	22926785	1395	*	6	2.33159e-48	1.97576e-07	4.54695e-32	1.57137e-27	-0.110769	-0.00895894	TNFRSF10B	hypo bm-crc
chr11	74699470	74700231	762	*	8	2.82168e-41	1.19688e-09	1.00516e-26	1.62948e-27	-0.0792492	-0.0228687	NEU3	hypo bm-crc
chr7	17337342	17338378	1037	*	7	4.21024e-39	2.81224e-06	2.51457e-32	2.2046e-27	-0.113592	-0.0413843	AHR	hypo bm-crc
chr7	17337342	17338378	1037	*	7	4.21024e-39	2.81224e-06	2.51457e-32	2.2046e-27	-0.113592	-0.0413843	AC003075.4	hypo bm-crc
chr12	15941292	15942969	1678	*	12	4.32684e-55	0.000223018	3.19083e-35	5.6962e-27	-0.0911118	-0.00613066	EPS8	hypo bm-crc
chr21	37529510	37529764	255	*	2	9.22473e-36	4.27227e-19	5.99197e-27	7.49966e-27	-0.0731921	-0.0655934	DOPEY2	hypo bm-crc
chr1	100315090	100316114	1025	*	15	4.69751e-44	3.16726e-08	3.39704e-24	1.69764e-26	-0.10052	-0.0183684	AGL	hypo bm-crc
chr20	31350173	31351171	999	*	6	9.35251e-44	1.6964e-06	1.39195e-30	2.52016e-26	-0.157837	-0.0263525	DNMT3B	hypo bm-crc
chr10	14995476	14996383	908	*	12	6.35745e-44	0.00385402	1.55704e-34	3.95655e-26	-0.100556	-0.0185407	DCLRE1C	hypo bm-crc
chr19	58962741	58963005	265	*	7	4.02804e-35	1.99886e-08	2.43465e-28	4.72303e-26	-0.0666261	-0.00937431	ZNF324B	hypo bm-crc
chr6	32163054	32165321	2268	*	34	1.15537e-48	1.26695e-09	6.29476e-15	1.90329e-25	-0.191279	-0.0117636	GPSM3	hypo bm-crc
chr6	32163054	32165321	2268	*	34	1.15537e-48	1.26695e-09	6.29476e-15	1.90329e-25	-0.191279	-0.0117636	NOTCH4	hypo bm-crc
chr10	44143806	44145143	1338	*	10	5.86076e-42	0.0366508	3.774e-34	4.08823e-25	-0.101992	-0.0203557	ZNF32	hypo bm-crc
chr10	44143806	44145143	1338	*	10	5.86076e-42	0.0366508	3.774e-34	4.08823e-25	-0.101992	-0.0203557	AS3	hypo bm-crc
chr10	44143806	44145143	1338	*	10	5.86076e-42	0.0366508	3.774e-34	4.08823e-25	-0.101992	-0.0203557	ZNF32	hypo bm-crc
chr5	145214440	145215629	1190	*	12	5.89383e-44	0.000391313	4.74357e-32	5.47739e-25	-0.083935	-0.00917481	PRELID2	hypo bm-crc
chr10	14646003	14647154	1152	*	4	6.94376e-34	1.2185e-05	2.65363e-28	8.54932e-25	-0.0965974	-0.0261526	FAM107B	hypo bm-crc
chr16	68056595	68057779	1185	*	14	7.83578e-40	9.38424e-10	4.47434e-25	8.87296e-25	-0.0856869	-0.0138099	DUS2	hypo bm-crc
chr16	68056595	68057779	1185	*	14	7.83578e-40	9.38424e-10	4.47434e-25	8.87296e-25	-0.0856869	-0.0138099	DDX28	hypo bm-crc
chr8	94928406	94930030	1625	*	11	7.80442e-41	1.40301e-07	1.50922e-29	8.96498e-25	-0.0479141	-0.000124557	PDP1	hypo bm-crc
chr8	94928406	94930030	1625	*	11	7.80442e-41	1.40301e-07	1.50922e-29	8.96498e-25	-0.0479141	-0.000124557	MIR378D2	hypo bm-crc
chr11	63438816	63439590	775	*	11	2.57918e-37	0.0308219	1.21048e-34	1.1163e-24	-0.152254	-0.0169544	ATL3	hypo bm-crc
chr19	1406661	1408140	1480	*	9	3.68691e-40	7.80883e-09	2.72096e-22	2.04895e-24	-0.0698641	-0.0243278	DAZAP1	hypo bm-crc
chr20	1098787	1099736	950	*	10	2.91488e-37	4.22396e-08	6.8723e-28	2.37077e-24	-0.0871739	-0.0128157	PSMF1	hypo bm-crc
chr8	146227953	146228807	855	*	13	1.56422e-43	0.0185045	1.54238e-32	2.63936e-24	-0.0806889	-0.00310923	ZNF252P	hypo bm-crc
chr8	146227953	146228807	855	*	13	1.56422e-43	0.0185045	1.54238e-32	2.63936e-24	-0.0806889	-0.00310923	AS1	hypo bm-crc
chr8	146227953	146228807	855	*	13	1.56422e-43	0.0185045	1.54238e-32	2.63936e-24	-0.0806889	-0.00310923	ZNF252P	hypo bm-crc
chr1	26560306	26561325	1020	*	13	1.23164e-37	4.5386e-06	1.12793e-26	3.05182e-24	-0.0886164	-0.00504228	CEP85	hypo bm-crc
chr1	150521190	150522367	1178	*	10	6.78475e-40	5.83033e-07	2.32954e-29	3.27428e-24	-0.107899	-0.0131146	ADAMTSL4	hypo bm-crc
chr1	150521190	150522367	1178	*	10	6.78475e-40	5.83033e-07	2.32954e-29	3.27428e-24	-0.107899	-0.0131146	AL356356.1	hypo bm-crc
chr1	150521190	150522367	1178	*	10	6.78475e-40	5.83033e-07	2.32954e-29	3.27428e-24	-0.107899	-0.0131146	RP11	hypo bm-crc
chr1	150521190	150522367	1178	*	10	6.78475e-40	5.83033e-07	2.32954e-29	3.27428e-24	-0.107899	-0.0131146	54A4.2	hypo bm-crc
chr7	100027059	100028402	1344	*	6	6.84492e-38	1.15295e-07	2.72506e-25	3.60666e-24	-0.125753	-0.00934263	MEPCE	hypo bm-crc
chr3	47823067	47823820	754	*	8	1.8283e-36	5.06711e-06	8.19272e-29	3.80912e-24	-0.0933426	-0.00932563	SMARCC1	hypo bm-crc
chr4	79860227	79861398	1172	*	8	6.87765e-39	0.00157626	5.5085e-31	3.92295e-24	-0.0896255	-0.0333439	PAQR3	hypo bm-crc
chr20	34742329	34743092	764	*	5	2.77508e-31	9.86724e-07	3.44951e-27	5.72979e-24	-0.176937	-0.0842782	EPB41L1	hypo bm-crc
chr20	34742329	34743092	764	*	5	2.77508e-31	9.86724e-07	3.44951e-27	5.72979e-24	-0.176937	-0.0842782	RP11	hypo bm-crc
chr20	34742329	34743092	764	*	5	2.77508e-31	9.86724e-07	3.44951e-27	5.72979e-24	-0.176937	-0.0842782	234K24.3	hypo bm-crc
chr5	118406562	118407525	964	*	7	4.42066e-34	2.65549e-10	5.13379e-25	5.7437e-24	-0.0858024	-0.0057548	DMXL1	hypo bm-crc
chr5	118406562	118407525	964	*	7	4.42066e-34	2.65549e-10	5.13379e-25	5.7437e-24	-0.0858024	-0.0057548	CTB	hypo bm-crc
chr5	118406562	118407525	964	*	7	4.42066e-34	2.65549e-10	5.13379e-25	5.7437e-24	-0.0858024	-0.0057548	161M19.4	hypo bm-crc
chr3	183891928	183893065	1138	*	10	2.98198e-36	8.30839e-08	5.63521e-23	5.82149e-24	-0.10725	-0.00875849	EIF2B5	hypo bm-crc
chr3	183891928	183893065	1138	*	10	2.98198e-36	8.30839e-08	5.63521e-23	5.82149e-24	-0.10725	-0.00875849	AP2M1	hypo bm-crc
chr9	34628238	34629232	995	*	4	2.90378e-35	1.89983e-08	9.54224e-27	7.37391e-24	-0.0927979	-0.0247249		hypo bm-crc
chr19	49468454	49469375	922	*	7	1.2698e-36	2.43813e-14	6.44149e-18	8.26542e-24	-0.164679	-0.00450533	FTL	hypo bm-crc
chr19	49375485	49376426	942	*	5	5.75955e-34	2.24505e-08	2.06672e-26	9.17348e-24	-0.0768458	-0.0108957	PPP1R15A	hypo bm-crc
chr5	14581404	14581942	539	*	7	1.23656e-33	3.70225e-06	6.81598e-28	9.68414e-24	-0.0827485	-0.0182109	FAM105A	hypo bm-crc
chr3	128712175	128713921	1747	*	12	9.07765e-39	0.00148747	5.41264e-32	1.43287e-23	-0.090637	-0.019325	KIAA1257	hypo bm-crc
chr12	65152931	65153982	1052	*	10	6.66073e-35	1.64547e-11	5.35276e-22	1.64076e-23	-0.0653876	-0.0055755	RP11	hypo bm-crc
chr12	65152931	65153982	1052	*	10	6.66073e-35	1.64547e-11	5.35276e-22	1.64076e-23	-0.0653876	-0.0055755	629N8.3	hypo bm-crc
chr12	65152931	65153982	1052	*	10	6.66073e-35	1.64547e-11	5.35276e-22	1.64076e-23	-0.0653876	-0.0055755	GNS	hypo bm-crc
chr12	63328158	63328969	812	*	8	1.09912e-33	3.01406e-11	1.60023e-15	2.00472e-23	-0.0973569	-0.000644363	PPM1H	hypo bm-crc
chr10	103347662	103348258	597	*	8	1.47817e-35	1.97164e-08	1.94182e-20	2.28695e-23	-0.0823484	-0.0116506	DPCD	hypo bm-crc
chr10	103347662	103348258	597	*	8	1.47817e-35	1.97164e-08	1.94182e-20	2.28695e-23	-0.0823484	-0.0116506	POLL	hypo bm-crc
chr17	8021572	8022575	1004	*	10	9.10572e-36	0.00192959	2.0626e-28	3.22732e-23	-0.0691435	-0.00139842	ALOXE3	hypo bm-crc
chr10	70715529	70716464	936	*	11	2.26996e-35	0.00477238	7.36072e-32	4.3653e-23	-0.0823571	-0.00421513	DDX21	hypo bm-crc
chr9	96213189	96214543	1355	*	9	2.63071e-36	2.0076e-06	8.51504e-27	4.62288e-23	-0.0553149	-0.0016215	FAM120A	hypo bm-crc
chr9	96213189	96214543	1355	*	9	2.63071e-36	2.0076e-06	8.51504e-27	4.62288e-23	-0.0553149	-0.0016215	FAM120AOS	hypo bm-crc
chr20	17549599	17550690	1092	*	9	1.82796e-36	2.02485e-10	5.50801e-21	8.33949e-23	-0.0748827	-0.00740629	DSTN	hypo bm-crc
chr20	17549599	17550690	1092	*	9	1.82796e-36	2.02485e-10	5.50801e-21	8.33949e-23	-0.0748827	-0.00740629	BFSP1	hypo bm-crc
chr13	48806707	48808187	1481	*	12	2.08216e-35	1.11917e-06	2.44743e-14	1.21802e-22	-0.0752272	-0.015882	ITM2B	hypo bm-crc
chr19	39322242	39323158	917	*	11	6.37607e-35	0.000513553	3.11348e-30	1.41514e-22	-0.137405	-0.0368214	ECH1	hypo bm-crc
chr19	39322242	39323158	917	*	11	6.37607e-35	0.000513553	3.11348e-30	1.41514e-22	-0.137405	-0.0368214	AC104534.3	hypo bm-crc
chr6	36646245	36648295	2051	*	11	3.34462e-46	2.52724e-06	3.63765e-25	1.54255e-22	-0.0605027	-0.000137502	CDKN1A	hypo bm-crc
chr10	69644128	69645177	1050	*	11	3.95332e-36	3.80313e-06	1.84258e-26	2.01782e-22	-0.0988578	-0.0065307	SIRT1	hypo bm-crc
chr11	105892745	105893282	538	*	12	5.65693e-38	0.116909	1.08868e-32	2.67204e-22	-0.135583	-0.0180529	MSANTD4	hypo bm-crc
chr14	65171098	65172436	1339	*	5	2.25161e-34	6.54951e-10	1.22138e-23	3.05196e-22	-0.264939	-0.0573303	PLEKHG3	hypo bm-crc
chr6	106773140	106774064	925	*	10	1.23325e-46	4.40101e-07	1.10388e-21	3.19432e-22	0.0647135	-0.000240046	ATG5	hypo bm-crc
chr11	44087367	44088257	891	*	13	2.47692e-37	0.00027785	1.39517e-27	4.9077e-22	-0.0753952	-0.00422811	ACCS	hypo bm-crc
chr1	26855765	26857284	1520	*	5	1.61082e-35	3.55072e-07	4.29478e-25	5.65522e-22	-0.0956962	-0.0194844	RPS6KA1	hypo bm-crc
chr12	27166943	27167667	725	*	7	2.73096e-35	1.03057e-08	7.27278e-25	5.79271e-22	-0.121266	-0.00747866	TM7SF3	hypo bm-crc
chr3	9439009	9440081	1073	*	9	8.68685e-31	2.77627e-08	2.33447e-21	6.00618e-22	-0.0866527	-0.00722129	SETD5	hypo bm-crc
chr3	9439009	9440081	1073	*	9	8.68685e-31	2.77627e-08	2.33447e-21	6.00618e-22	-0.0866527	-0.00722129	SETD5	hypo bm-crc
chr3	9439009	9440081	1073	*	9	8.68685e-31	2.77627e-08	2.33447e-21	6.00618e-22	-0.0866527	-0.00722129	AS1	hypo bm-crc
chr6	31868724	31870990	2267	*	25	3.71027e-38	1.67971e-05	5.77625e-16	6.09406e-22	-0.11889	-0.00974508	C2	hypo bm-crc
chr6	31868724	31870990	2267	*	25	3.71027e-38	1.67971e-05	5.77625e-16	6.09406e-22	-0.11889	-0.00974508	ZBTB12	hypo bm-crc
chr10	62703089	62704447	1359	*	10	4.61331e-44	0.000591154	2.60328e-27	9.13512e-22	-0.0693515	-0.00846177	RHOBTB1	hypo bm-crc
chr3	10362667	10363474	808	*	6	7.10442e-33	0.000204697	1.74081e-25	1.17604e-21	-0.0378164	-0.00677788	SEC13	hypo bm-crc
chr6	33421468	33425263	3796	*	45	2.17796e-42	2.059e-11	5.19979e-07	1.5544e-21	-0.147531	-0.00156624	ZBTB9	hypo bm-crc
chr19	41196524	41197166	643	*	8	1.91923e-31	1.04897e-06	1.83332e-24	1.679e-21	-0.092984	-0.0026834	NUMBL	hypo bm-crc
chr10	97802849	97804280	1432	*	13	1.30336e-29	0.0182822	3.37e-28	2.06513e-21	-0.141636	-0.0221032	CCNJ	hypo bm-crc
chr10	97802849	97804280	1432	*	13	1.30336e-29	0.0182822	3.37e-28	2.06513e-21	-0.141636	-0.0221032	ENTPD1	hypo bm-crc
chr10	97802849	97804280	1432	*	13	1.30336e-29	0.0182822	3.37e-28	2.06513e-21	-0.141636	-0.0221032	AS1	hypo bm-crc
chr12	9600875	9600950	76	*	4	2.60588e-26	6.94594e-07	2.73136e-24	2.17179e-21	-0.0674845	-0.0220069		hypo bm-crc
chr10	103577320	103578534	1215	*	9	1.66669e-47	0.000136921	5.72491e-26	2.47139e-21	-0.0895926	-0.0047949	MGEA5	hypo bm-crc
chr12	7125201	7126460	1260	*	11	1.04383e-35	1.57067e-06	3.62323e-24	8.57039e-21	-0.0880428	-0.00292727	C1S	hypo bm-crc
chr12	7125201	7126460	1260	*	11	1.04383e-35	1.57067e-06	3.62323e-24	8.57039e-21	-0.0880428	-0.00292727	LPCAT3	hypo bm-crc
chr15	74906395	74908259	1865	*	10	1.67596e-34	2.38472e-08	4.87233e-22	9.49146e-21	-0.121626	-0.0157255	CLK3	hypo bm-crc
chr15	74906395	74908259	1865	*	10	1.67596e-34	2.38472e-08	4.87233e-22	9.49146e-21	-0.121626	-0.0157255	CTD	hypo bm-crc
chr15	74906395	74908259	1865	*	10	1.67596e-34	2.38472e-08	4.87233e-22	9.49146e-21	-0.121626	-0.0157255	3154N5.1	hypo bm-crc
chr11	43333440	43333782	343	*	7	3.2385e-28	7.7046e-05	1.6845e-24	1.41597e-20	-0.0930491	-0.00679172	API5	hypo bm-crc
chr6	88299576	88300029	454	*	9	5.43411e-30	1.31207e-09	5.46201e-16	1.48264e-20	-0.0554057	-0.00958183	ORC3	hypo bm-crc
chr6	88299576	88300029	454	*	9	5.43411e-30	1.31207e-09	5.46201e-16	1.48264e-20	-0.0554057	-0.00958183	RARS2	hypo bm-crc
chr1	179923022	179924631	1610	*	10	7.0538e-33	1.29823e-05	9.84127e-25	2.23606e-20	-0.150289	-0.0109997	CEP350	hypo bm-crc
chr1	179923022	179924631	1610	*	10	7.0538e-33	1.29823e-05	9.84127e-25	2.23606e-20	-0.150289	-0.0109997	RP11	hypo bm-crc
chr1	179923022	179924631	1610	*	10	7.0538e-33	1.29823e-05	9.84127e-25	2.23606e-20	-0.150289	-0.0109997	533E19.5	hypo bm-crc
chr5	77655777	77656921	1145	*	9	4.28828e-33	7.64843e-05	5.07405e-25	2.3135e-20	-0.0526194	-0.00592481	SCAMP1	hypo bm-crc
chr5	77655777	77656921	1145	*	9	4.28828e-33	7.64843e-05	5.07405e-25	2.3135e-20	-0.0526194	-0.00592481	CTD	hypo bm-crc
chr5	77655777	77656921	1145	*	9	4.28828e-33	7.64843e-05	5.07405e-25	2.3135e-20	-0.0526194	-0.00592481	2037K23.2	hypo bm-crc
chr19	9938028	9939038	1011	*	10	9.90231e-32	8.05321e-07	2.63546e-20	2.91183e-20	-0.110814	-0.00310085	UBL5	hypo bm-crc
chr19	9938028	9939038	1011	*	10	9.90231e-32	8.05321e-07	2.63546e-20	2.91183e-20	-0.110814	-0.00310085	FBXL12	hypo bm-crc
chr1	205196756	205197651	896	*	6	1.85859e-31	5.19334e-05	3.59607e-24	3.26021e-20	-0.0859446	-0.0225452	TMCC2	hypo bm-crc
chr2	238968944	238969828	885	*	9	1.08052e-30	2.39097e-08	1.4848e-15	5.96199e-20	-0.0625696	-0.0011216	UBE2F	hypo bm-crc
chr2	238968944	238969828	885	*	9	1.08052e-30	2.39097e-08	1.4848e-15	5.96199e-20	-0.0625696	-0.0011216	SCLY	hypo bm-crc
chr2	238968944	238969828	885	*	9	1.08052e-30	2.39097e-08	1.4848e-15	5.96199e-20	-0.0625696	-0.0011216	SCLY	hypo bm-crc
chr2	122494214	122494874	661	*	5	1.1326e-31	6.87952e-07	2.51947e-23	6.15015e-20	-0.0182107	-0.0038627	TSN	hypo bm-crc
chr2	122494214	122494874	661	*	5	1.1326e-31	6.87952e-07	2.51947e-23	6.15015e-20	-0.0182107	-0.0038627	NIFK	hypo bm-crc
chr12	9066382	9067477	1096	*	4	1.32977e-31	2.77292e-05	3.13869e-23	6.84975e-20	-0.0793938	-0.0363355	PHC1	hypo bm-crc
chr20	60639404	60641703	2300	*	9	1.43756e-23	6.8346e-08	1.08616e-14	7.29835e-20	-0.13794	-0.00185078	hsa	hypo bm-crc
chr20	60639404	60641703	2300	*	9	1.43756e-23	6.8346e-08	1.08616e-14	7.29835e-20	-0.13794	-0.00185078	mir	hypo bm-crc
chr20	60639404	60641703	2300	*	9	1.43756e-23	6.8346e-08	1.08616e-14	7.29835e-20	-0.13794	-0.00185078	3195	hypo bm-crc
chr20	60639404	60641703	2300	*	9	1.43756e-23	6.8346e-08	1.08616e-14	7.29835e-20	-0.13794	-0.00185078	TAF4	hypo bm-crc
chr6	17706677	17707338	662	*	8	6.22365e-29	1.64742e-10	2.66937e-17	7.69595e-20	-0.0688419	-0.00609587	RP11	hypo bm-crc
chr6	17706677	17707338	662	*	8	6.22365e-29	1.64742e-10	2.66937e-17	7.69595e-20	-0.0688419	-0.00609587	500C11.3	hypo bm-crc
chr9	140095070	140096108	1039	*	4	4.46378e-29	3.46403e-15	9.21802e-15	1.09865e-19	-0.0610592	-0.0292109	TPRN	hypo bm-crc
chr2	196520930	196523030	2101	*	18	2.7616e-30	7.10308e-08	2.66321e-16	1.14934e-19	-0.131046	-0.00499016	SLC39A10	hypo bm-crc
chr2	196933266	196934154	889	*	11	9.12951e-33	0.000126928	8.70011e-21	1.46847e-19	0.153243	-0.00117029	DNAH7	hypo bm-crc
chr10	99400019	99401212	1194	*	10	1.75251e-31	9.57759e-08	2.08502e-20	1.6185e-19	-0.0803453	-0.0129593	PI4K2A	hypo bm-crc
chr10	99400019	99401212	1194	*	10	1.75251e-31	9.57759e-08	2.08502e-20	1.6185e-19	-0.0803453	-0.0129593	PI4K2A	hypo bm-crc
chr11	9684886	9686532	1647	*	11	3.66996e-36	2.04266e-09	6.36308e-14	1.6484e-19	-0.112168	-0.01058	SWAP70	hypo bm-crc
chr10	32344997	32346148	1152	*	11	8.92529e-32	9.72918e-07	5.36529e-16	1.73158e-19	-0.223172	-0.00290276	Y	hypo bm-crc
chr10	32344997	32346148	1152	*	11	8.92529e-32	9.72918e-07	5.36529e-16	1.73158e-19	-0.223172	-0.00290276	RNA	hypo bm-crc
chr10	32344997	32346148	1152	*	11	8.92529e-32	9.72918e-07	5.36529e-16	1.73158e-19	-0.223172	-0.00290276	KIF5B	hypo bm-crc
chr11	126137977	126139086	1110	*	14	1.38818e-33	5.36227e-05	4.21437e-20	2.62695e-19	-0.0516578	-0.00522495	FOXRED1	hypo bm-crc
chr11	126137977	126139086	1110	*	14	1.38818e-33	5.36227e-05	4.21437e-20	2.62695e-19	-0.0516578	-0.00522495	SRPR	hypo bm-crc
chr3	9994967	9995738	772	*	3	1.64674e-33	9.40032e-08	1.90704e-21	2.92418e-19	-0.195128	-0.0800692	PRRT3	hypo bm-crc
chr3	9994967	9995738	772	*	3	1.64674e-33	9.40032e-08	1.90704e-21	2.92418e-19	-0.195128	-0.0800692	AS1	hypo bm-crc
chr2	152266230	152267021	792	*	8	8.16463e-34	0.000388883	8.34107e-25	3.57106e-19	-0.128412	-0.0108798	RIF1	hypo bm-crc
chr10	111682693	111683738	1046	*	10	5.66285e-30	8.4048e-09	8.25355e-17	4.15045e-19	-0.157115	-0.016962	XPNPEP1	hypo bm-crc
chr2	70528671	70529494	824	*	6	4.9216e-28	6.20192e-08	6.45174e-20	4.96308e-19	-0.0884891	-0.0184097	AC022201.5	hypo bm-crc
chr2	70528671	70529494	824	*	6	4.9216e-28	6.20192e-08	6.45174e-20	4.96308e-19	-0.0884891	-0.0184097	FAM136A	hypo bm-crc
chr8	120867626	120868748	1123	*	9	5.0594e-29	1.38027e-13	2.32008e-10	6.4838e-19	-0.250512	-0.00995938	DSCC1	hypo bm-crc
chr14	57856465	57857666	1202	*	10	2.19261e-28	5.97658e-11	1.11519e-16	7.56389e-19	-0.07732	-0.00413846	NAA30	hypo bm-crc
chr19	12885939	12886986	1048	*	9	4.1638e-31	6.25916e-13	1.13821e-12	8.2665e-19	-0.0894735	-0.00968263	HOOK2	hypo bm-crc
chr6	167411970	167413421	1452	*	9	1.28377e-29	2.25666e-05	7.13603e-23	9.43884e-19	-0.0577323	-0.00147469	FGFR1OP	hypo bm-crc
chr6	167411970	167413421	1452	*	9	1.28377e-29	2.25666e-05	7.13603e-23	9.43884e-19	-0.0577323	-0.00147469	RP11	hypo bm-crc
chr6	167411970	167413421	1452	*	9	1.28377e-29	2.25666e-05	7.13603e-23	9.43884e-19	-0.0577323	-0.00147469	517H2.6	hypo bm-crc
chr6	167411970	167413421	1452	*	9	1.28377e-29	2.25666e-05	7.13603e-23	9.43884e-19	-0.0577323	-0.00147469	RP1	hypo bm-crc
chr6	167411970	167413421	1452	*	9	1.28377e-29	2.25666e-05	7.13603e-23	9.43884e-19	-0.0577323	-0.00147469	167A14.2	hypo bm-crc
chr8	48172283	48173610	1328	*	11	1.90642e-23	7.74237e-13	2.07221e-12	9.45833e-19	-0.157988	-0.0785549	SPIDR	hypo bm-crc
chr1	171750281	171751291	1011	*	9	5.96802e-28	6.78292e-10	1.31209e-13	1.04762e-18	-0.147905	-0.0152336	METTL13	hypo bm-crc
chr15	65809633	65810238	606	*	9	1.54208e-28	3.50509e-07	7.2444e-21	1.29537e-18	-0.110912	-0.00692203	DPP8	hypo bm-crc
chr11	66405818	66406744	927	*	8	1.11702e-28	2.15685e-05	9.99288e-23	1.42649e-18	-0.0750957	-0.00899363	RBM4	hypo bm-crc
chr11	66405818	66406744	927	*	8	1.11702e-28	2.15685e-05	9.99288e-23	1.42649e-18	-0.0750957	-0.00899363	RBM14	hypo bm-crc
chr11	66405818	66406744	927	*	8	1.11702e-28	2.15685e-05	9.99288e-23	1.42649e-18	-0.0750957	-0.00899363	RBM4	hypo bm-crc
chr5	130599431	130599827	397	*	7	1.21347e-26	1.87757e-05	3.12078e-22	1.67945e-18	-0.0762298	-0.0107202	CDC42SE2	hypo bm-crc
chr10	43892790	43892956	167	*	5	6.13036e-24	0.0576797	3.18131e-23	1.89222e-18	-0.138621	-0.040617	HNRNPF	hypo bm-crc
chr5	176980153	176982179	2027	*	12	1.16746e-34	2.06919e-08	2.08492e-16	2.77375e-18	-0.150143	-0.0353682	RP11	hypo bm-crc
chr5	176980153	176982179	2027	*	12	1.16746e-34	2.06919e-08	2.08492e-16	2.77375e-18	-0.150143	-0.0353682	1277A3.3	hypo bm-crc
chr5	176980153	176982179	2027	*	12	1.16746e-34	2.06919e-08	2.08492e-16	2.77375e-18	-0.150143	-0.0353682	FAM193B	hypo bm-crc
chr6	31502386	31502964	579	*	11	9.278e-29	1.01937e-10	9.13965e-13	4.45734e-18	-0.0856802	-0.0171561	DDX39B	hypo bm-crc
chr6	31502386	31502964	579	*	11	9.278e-29	1.01937e-10	9.13965e-13	4.45734e-18	-0.0856802	-0.0171561	ATP6V1G2	hypo bm-crc
chr6	31502386	31502964	579	*	11	9.278e-29	1.01937e-10	9.13965e-13	4.45734e-18	-0.0856802	-0.0171561	DDX39B	hypo bm-crc
chr2	217276744	217278069	1326	*	8	3.07745e-30	7.12366e-07	1.64386e-18	6.6373e-18	0.112611	-0.00548956	SMARCAL1	hypo bm-crc
chr2	217276744	217278069	1326	*	8	3.07745e-30	7.12366e-07	1.64386e-18	6.6373e-18	0.112611	-0.00548956	AC098820.2	hypo bm-crc
chr8	27695096	27695870	775	*	9	3.43586e-26	2.59625e-06	9.27292e-19	1.04799e-17	-0.246284	-0.0512788	PBK	hypo bm-crc
chr6	158402261	158403321	1061	*	7	1.07163e-29	0.000158809	2.38262e-21	1.06945e-17	-0.085705	-0.0142652	SYNJ2	hypo bm-crc
chr6	31465075	31466722	1648	*	20	2.77482e-33	0.0350724	3.08975e-29	1.21892e-17	-0.194084	-0.0270138	MICB	hypo bm-crc
chr5	122847581	122848414	834	*	9	3.86344e-29	7.9863e-06	1.11587e-19	1.22037e-17	-0.0623578	-0.0037012	CSNK1G3	hypo bm-crc
chr1	113615136	113616366	1231	*	12	1.22843e-23	0.000171989	4.65675e-17	1.24924e-17	-0.114804	-0.0128145	LRIG2	hypo bm-crc
chr1	113615136	113616366	1231	*	12	1.22843e-23	0.000171989	4.65675e-17	1.24924e-17	-0.114804	-0.0128145	RP11	hypo bm-crc
chr1	113615136	113616366	1231	*	12	1.22843e-23	0.000171989	4.65675e-17	1.24924e-17	-0.114804	-0.0128145	31F15.2	hypo bm-crc
chr7	149535071	149535717	647	*	8	1.10662e-25	1.73423e-07	4.45383e-19	1.28925e-17	-0.106598	-0.0178961	ZNF862	hypo bm-crc
chr1	19922867	19924203	1337	*	12	5.43411e-30	1.94978e-05	3.10637e-20	1.59139e-17	-0.0657628	-0.000454179	MINOS1	hypo bm-crc
chr1	19922867	19924203	1337	*	12	5.43411e-30	1.94978e-05	3.10637e-20	1.59139e-17	-0.0657628	-0.000454179	NBL1	hypo bm-crc
chr1	19922867	19924203	1337	*	12	5.43411e-30	1.94978e-05	3.10637e-20	1.59139e-17	-0.0657628	-0.000454179	MINOS1	hypo bm-crc
chr1	19922867	19924203	1337	*	12	5.43411e-30	1.94978e-05	3.10637e-20	1.59139e-17	-0.0657628	-0.000454179	RP5	hypo bm-crc
chr1	19922867	19924203	1337	*	12	5.43411e-30	1.94978e-05	3.10637e-20	1.59139e-17	-0.0657628	-0.000454179	1056L3.1	hypo bm-crc
chr8	22223852	22225668	1817	*	12	7.6373e-27	2.60295e-12	3.36708e-15	1.63434e-17	-0.309264	-0.0736111	SLC39A14	hypo bm-crc
chr11	130184046	130185384	1339	*	11	2.62363e-27	1.8265e-11	4.32681e-08	1.67755e-17	-0.100644	-0.00577139	RP11	hypo bm-crc
chr11	130184046	130185384	1339	*	11	2.62363e-27	1.8265e-11	4.32681e-08	1.67755e-17	-0.100644	-0.00577139	121M22.1	hypo bm-crc
chr11	130184046	130185384	1339	*	11	2.62363e-27	1.8265e-11	4.32681e-08	1.67755e-17	-0.100644	-0.00577139	ZBTB44	hypo bm-crc
chr12	80328522	80329611	1090	*	7	1.7446e-27	0.000692772	3.71823e-20	2.85145e-17	-0.0646101	-0.00656783	RP11	hypo bm-crc
chr12	80328522	80329611	1090	*	7	1.7446e-27	0.000692772	3.71823e-20	2.85145e-17	-0.0646101	-0.00656783	84G21.1	hypo bm-crc
chr12	80328522	80329611	1090	*	7	1.7446e-27	0.000692772	3.71823e-20	2.85145e-17	-0.0646101	-0.00656783	PPP1R12A	hypo bm-crc
chr6	7312840	7313731	892	*	8	1.90052e-27	0.00108957	9.90784e-23	2.8701e-17	-0.0436971	-0.00816647	SSR1	hypo bm-crc
chr2	160653686	160655081	1396	*	6	3.28948e-31	0.000315461	1.53632e-21	3.15836e-17	-0.128054	-0.0739922	CD302	hypo bm-crc
chr2	160653686	160655081	1396	*	6	3.28948e-31	0.000315461	1.53632e-21	3.15836e-17	-0.128054	-0.0739922	LY75	hypo bm-crc
chr2	160653686	160655081	1396	*	6	3.28948e-31	0.000315461	1.53632e-21	3.15836e-17	-0.128054	-0.0739922	LY75	hypo bm-crc
chr2	160653686	160655081	1396	*	6	3.28948e-31	0.000315461	1.53632e-21	3.15836e-17	-0.128054	-0.0739922	CD302	hypo bm-crc
chr6	41039751	41041189	1439	*	9	1.38406e-24	1.05414e-09	1.52214e-11	3.2373e-17	-0.0829679	-0.00149025	NFYA	hypo bm-crc
chr6	41039751	41041189	1439	*	9	1.38406e-24	1.05414e-09	1.52214e-11	3.2373e-17	-0.0829679	-0.00149025	OARD1	hypo bm-crc
chr17	8286166	8287763	1598	*	10	1.81253e-26	6.7025e-12	6.33309e-11	3.70414e-17	-0.175357	-0.0164165	RP11	hypo bm-crc
chr17	8286166	8287763	1598	*	10	1.81253e-26	6.7025e-12	6.33309e-11	3.70414e-17	-0.175357	-0.0164165	849F2.7	hypo bm-crc
chr17	8286166	8287763	1598	*	10	1.81253e-26	6.7025e-12	6.33309e-11	3.70414e-17	-0.175357	-0.0164165	RPL26	hypo bm-crc
chr7	74070894	74072136	1243	*	6	1.0332e-27	4.06633e-09	1.94039e-15	4.04516e-17	-0.0835965	-0.00418868	GTF2I	hypo bm-crc
chr7	8007940	8008949	1010	*	7	1.35408e-25	2.56015e-05	1.08476e-20	4.39971e-17	-0.0868561	-0.0171894	RPA3	hypo bm-crc
chr7	8007940	8008949	1010	*	7	1.35408e-25	2.56015e-05	1.08476e-20	4.39971e-17	-0.0868561	-0.0171894	AS1	hypo bm-crc
chr7	8007940	8008949	1010	*	7	1.35408e-25	2.56015e-05	1.08476e-20	4.39971e-17	-0.0868561	-0.0171894	GLCCI1	hypo bm-crc
chr7	8007940	8008949	1010	*	7	1.35408e-25	2.56015e-05	1.08476e-20	4.39971e-17	-0.0868561	-0.0171894	AC006042.7	hypo bm-crc
chr1	52831120	52832660	1541	*	8	4.93276e-28	0.00604647	8.19057e-22	6.46401e-17	-0.11451	-0.00813428	CC2D1B	hypo bm-crc
chr3	48672407	48673523	1117	*	10	3.0218e-34	3.20809e-05	2.87624e-20	6.74503e-17	-0.0848752	-0.0045014	SLC26A6	hypo bm-crc
chr21	46292527	46294356	1830	*	11	2.09969e-27	7.69272e-10	2.0406e-11	8.05207e-17	-0.0637901	-0.00120692	PTTG1IP	hypo bm-crc
chr1	1368846	1369948	1103	*	6	2.65187e-27	0.00134572	2.04225e-21	8.49258e-17	-0.358648	-0.0402893	RP4	hypo bm-crc
chr1	1368846	1369948	1103	*	6	2.65187e-27	0.00134572	2.04225e-21	8.49258e-17	-0.358648	-0.0402893	758J18.10	hypo bm-crc
chr22	45097327	45098907	1581	*	9	3.54242e-25	1.28984e-05	1.3365e-17	8.62732e-17	-0.0764516	-0.0153905	PRR5	hypo bm-crc
chr22	45097327	45098907	1581	*	9	3.54242e-25	1.28984e-05	1.3365e-17	8.62732e-17	-0.0764516	-0.0153905	PRR5	hypo bm-crc
chr22	45097327	45098907	1581	*	9	3.54242e-25	1.28984e-05	1.3365e-17	8.62732e-17	-0.0764516	-0.0153905	ARHGAP8	hypo bm-crc
chr22	45097327	45098907	1581	*	9	3.54242e-25	1.28984e-05	1.3365e-17	8.62732e-17	-0.0764516	-0.0153905	ARHGAP8	hypo bm-crc
chr7	43622300	43623519	1220	*	9	7.89272e-26	2.10049e-09	6.27166e-15	1.0713e-16	-0.0849872	-0.00241207	STK17A	hypo bm-crc
chr12	57145659	57146928	1270	*	8	6.87834e-26	1.39564e-08	4.28751e-16	1.32661e-16	-0.0550671	-0.00338393	HSD17B6	hypo bm-crc
chr12	57145659	57146928	1270	*	8	6.87834e-26	1.39564e-08	4.28751e-16	1.32661e-16	-0.0550671	-0.00338393	PRIM1	hypo bm-crc
chr2	162164625	162165266	642	*	10	1.52084e-24	1.01102e-07	6.68913e-16	1.46953e-16	-0.0741057	-0.00108717	PSMD14	hypo bm-crc
chr17	72855943	72856452	510	*	6	3.59963e-24	0.113175	1.09284e-21	2.03821e-16	-0.131436	-0.0158393	GRIN2C	hypo bm-crc
chr8	22102032	22102724	693	*	8	1.1539e-26	4.20425e-06	2.63575e-11	3.27096e-16	-0.0447066	-0.011323	POLR3D	hypo bm-crc
chr8	22102032	22102724	693	*	8	1.1539e-26	4.20425e-06	2.63575e-11	3.27096e-16	-0.0447066	-0.011323	MIR320A	hypo bm-crc
chr16	90038463	90039582	1120	*	10	3.69379e-28	2.98921e-07	1.33304e-17	4.3699e-16	-0.0649591	-0.00189544	RP11	hypo bm-crc
chr16	90038463	90039582	1120	*	10	3.69379e-28	2.98921e-07	1.33304e-17	4.3699e-16	-0.0649591	-0.00189544	566K11.5	hypo bm-crc
chr16	90038463	90039582	1120	*	10	3.69379e-28	2.98921e-07	1.33304e-17	4.3699e-16	-0.0649591	-0.00189544	AFG3L1P	hypo bm-crc
chr16	90038463	90039582	1120	*	10	3.69379e-28	2.98921e-07	1.33304e-17	4.3699e-16	-0.0649591	-0.00189544	CENPBD1	hypo bm-crc
chr6	158588763	158589798	1036	*	13	1.10959e-28	5.64127e-06	2.04143e-10	4.71559e-16	-0.0496386	-0.00815872	GTF2H5	hypo bm-crc
chr6	158588763	158589798	1036	*	13	1.10959e-28	5.64127e-06	2.04143e-10	4.71559e-16	-0.0496386	-0.00815872	SERAC1	hypo bm-crc
chr19	39926328	39927495	1168	*	9	1.16594e-24	0.00289207	5.43188e-19	8.63001e-16	-0.121204	-0.0252578	SUPT5H	hypo bm-crc
chr19	39926328	39927495	1168	*	9	1.16594e-24	0.00289207	5.43188e-19	8.63001e-16	-0.121204	-0.0252578	RPS16	hypo bm-crc
chr19	14317520	14317606	87	*	2	8.47145e-19	1.22077e-11	4.84279e-16	8.78649e-16	-0.0125917	-0.00175638		hypo bm-crc
chr1	156023859	156024674	816	*	8	3.29306e-25	2.60832e-06	1.11265e-18	1.13817e-15	-0.0662774	-0.00278502	LAMTOR2	hypo bm-crc
chr19	3556970	3558417	1448	*	10	4.91186e-27	0.000421983	5.42793e-16	1.37766e-15	-0.0578827	-0.00384453	AC005786.7	hypo bm-crc
chr19	3556970	3558417	1448	*	10	4.91186e-27	0.000421983	5.42793e-16	1.37766e-15	-0.0578827	-0.00384453	AC005786.5	hypo bm-crc
chr19	3556970	3558417	1448	*	10	4.91186e-27	0.000421983	5.42793e-16	1.37766e-15	-0.0578827	-0.00384453	MFSD12	hypo bm-crc
chr14	95876455	95877009	555	*	3	5.35433e-21	1.06683e-07	5.26077e-17	1.66049e-15	-0.415539	-0.103255		hypo bm-crc
chr15	41786019	41787261	1243	*	4	1.04581e-24	5.16615e-05	2.88766e-17	1.92229e-15	-0.0935498	-0.0177617	ITPKA	hypo bm-crc
chr14	77493382	77495691	2310	*	11	8.09015e-18	7.61031e-12	5.91409e-08	1.92841e-15	-0.214886	-0.0177922	IRF2BPL	hypo bm-crc
chr10	53459102	53459998	897	*	12	2.56653e-26	0.0288665	5.28028e-23	2.10094e-15	-0.106859	-0.00665387	PRKG1	hypo bm-crc
chr10	53459102	53459998	897	*	12	2.56653e-26	0.0288665	5.28028e-23	2.10094e-15	-0.106859	-0.00665387	CSTF2T	hypo bm-crc
chr6	143771318	143772366	1049	*	16	8.24978e-26	1.11626e-05	2.11717e-11	2.68887e-15	-0.0462193	-0.00233423	PEX3	hypo bm-crc
chr6	143771318	143772366	1049	*	16	8.24978e-26	1.11626e-05	2.11717e-11	2.68887e-15	-0.0462193	-0.00233423	ADAT2	hypo bm-crc
chr1	97186464	97188168	1705	*	9	6.03001e-25	0.0010544	1.10746e-20	2.87824e-15	-0.15606	-0.0309787	PTBP2	hypo bm-crc
chr11	101785507	101786659	1153	*	10	4.11779e-24	6.21205e-05	1.64408e-18	3.04845e-15	-0.0411193	-0.00151955	KIAA1377	hypo bm-crc
chr11	101785507	101786659	1153	*	10	4.11779e-24	6.21205e-05	1.64408e-18	3.04845e-15	-0.0411193	-0.00151955	ANGPTL5	hypo bm-crc
chr5	112042650	112043716	1067	*	12	5.616e-27	2.86213e-05	8.28738e-11	3.47279e-15	-0.140468	-0.0111966	APC	hypo bm-crc
chr20	25037708	25039314	1607	*	6	9.44562e-26	2.99814e-11	3.35945e-08	3.54324e-15	-0.0791139	-0.0105719	ACSS1	hypo bm-crc
chr1	167690438	167691881	1444	*	10	4.92319e-26	7.10452e-05	2.39275e-20	3.93149e-15	-0.0491764	-0.00572486	MPZL1	hypo bm-crc
chr1	213031022	213032677	1656	*	8	1.55307e-25	6.28393e-08	1.81106e-15	4.04243e-15	-0.087912	-0.015803	FLVCR1	hypo bm-crc
chr1	213031022	213032677	1656	*	8	1.55307e-25	6.28393e-08	1.81106e-15	4.04243e-15	-0.087912	-0.015803	FLVCR1	hypo bm-crc
chr1	213031022	213032677	1656	*	8	1.55307e-25	6.28393e-08	1.81106e-15	4.04243e-15	-0.087912	-0.015803	AS1	hypo bm-crc
chr11	47663538	47665221	1684	*	11	4.32349e-22	6.11537e-11	1.26875e-07	4.79216e-15	-0.270011	-0.0166486	MTCH2	hypo bm-crc
chr6	83775339	83775765	427	*	8	3.04013e-21	0.107049	1.64066e-21	5.37977e-15	-0.0800997	-0.00821515	UBE3D	hypo bm-crc
chr8	128806082	128806938	857	*	8	1.5324e-25	2.44835e-11	3.73799e-06	6.47383e-15	-0.118022	-0.00870276	PVT1	hypo bm-crc
chr1	1590443	1590717	275	*	5	4.64552e-21	1.57652e-05	1.22541e-15	6.84185e-15	-0.0539076	-0.00937488	CDK11B	hypo bm-crc
chr11	96076302	96076794	493	*	7	4.72493e-22	1.92066e-05	3.18557e-18	7.08022e-15	-0.0823168	-0.011678	MAML2	hypo bm-crc
chr1	7843515	7844076	562	*	4	5.36196e-23	3.20823e-10	2.93223e-13	7.11605e-15	-0.0638658	-0.00686367		hypo bm-crc
chr12	111051096	111052136	1041	*	7	1.84802e-24	0.000264675	3.71571e-18	8.2295e-15	-0.0745409	-0.00910742	TCTN1	hypo bm-crc
chr4	57842668	57843892	1225	*	11	7.53817e-24	2.55353e-06	2.60494e-10	8.65866e-15	-0.0431935	-0.00440257	POLR2B	hypo bm-crc
chr4	57842668	57843892	1225	*	11	7.53817e-24	2.55353e-06	2.60494e-10	8.65866e-15	-0.0431935	-0.00440257	NOA1	hypo bm-crc
chr11	45939458	45940058	601	*	6	7.60312e-23	6.04056e-05	6.51385e-18	9.71049e-15	-0.0665593	-0.0126148	PEX16	hypo bm-crc
chr1	1981217	1981825	609	*	6	7.48994e-23	1.39207e-05	1.8867e-16	1.16835e-14	-0.0690068	-0.0410159	RP11	hypo bm-crc
chr1	1981217	1981825	609	*	6	7.48994e-23	1.39207e-05	1.8867e-16	1.16835e-14	-0.0690068	-0.0410159	547D24.3	hypo bm-crc
chr5	137089362	137090964	1603	*	13	1.22351e-25	2.52633e-05	1.24961e-14	1.30042e-14	-0.140767	-0.00997859	HNRNPA0	hypo bm-crc
chr5	88179379	88180330	952	*	7	4.3441e-24	0.000743336	6.77541e-19	1.50328e-14	-0.122531	-0.076383	MEF2C	hypo bm-crc
chr5	88179379	88180330	952	*	7	4.3441e-24	0.000743336	6.77541e-19	1.50328e-14	-0.122531	-0.076383	AS1	hypo bm-crc
chr5	88179379	88180330	952	*	7	4.3441e-24	0.000743336	6.77541e-19	1.50328e-14	-0.122531	-0.076383	MEF2C	hypo bm-crc
chr19	46849276	46850777	1502	*	6	5.57747e-19	2.50941e-13	1.2956e-08	1.5807e-14	-0.0506803	-0.00821681	PPP5C	hypo bm-crc
chr17	7137333	7137978	646	*	7	1.07838e-21	6.76135e-08	3.99398e-14	1.82146e-14	-0.0866118	-0.00483719	DVL2	hypo bm-crc
chr3	99979117	99980364	1248	*	13	8.6247e-25	2.56105e-08	4.08781e-13	2.0895e-14	-0.178143	-0.0184688	TBC1D23	hypo bm-crc
chr3	20226964	20227940	977	*	11	7.07947e-25	0.000116092	4.98374e-10	2.46877e-14	-0.0340646	-0.00232533	SGOL1	hypo bm-crc
chr3	20226964	20227940	977	*	11	7.07947e-25	0.000116092	4.98374e-10	2.46877e-14	-0.0340646	-0.00232533	AS1	hypo bm-crc
chr3	20226964	20227940	977	*	11	7.07947e-25	0.000116092	4.98374e-10	2.46877e-14	-0.0340646	-0.00232533	SGOL1	hypo bm-crc
chr6	33358411	33360064	1654	*	33	7.23764e-33	3.54907e-07	6.55431e-08	2.97314e-14	-0.140763	-0.0310599	KIFC1	hypo bm-crc
chr13	31039916	31041221	1306	*	10	4.37548e-25	1.91542e-05	1.40925e-14	3.43817e-14	-0.113319	-0.00126299	HMGB1	hypo bm-crc
chr3	44518785	44519663	879	*	6	2.33648e-23	0.000631088	1.03063e-17	4.36751e-14	-0.0929229	-0.0308761	ZNF445	hypo bm-crc
chr11	100557736	100558647	912	*	7	7.47915e-22	5.90841e-06	1.60209e-11	5.18936e-14	-0.0751726	-0.0183879	ARHGAP42	hypo bm-crc
chr11	100557736	100558647	912	*	7	7.47915e-22	5.90841e-06	1.60209e-11	5.18936e-14	-0.0751726	-0.0183879	CTD	hypo bm-crc
chr11	100557736	100558647	912	*	7	7.47915e-22	5.90841e-06	1.60209e-11	5.18936e-14	-0.0751726	-0.0183879	2383M3.1	hypo bm-crc
chr9	139565087	139565154	68	*	2	7.67303e-17	2.24302e-07	3.9655e-15	5.31877e-14	-0.201849	-0.116546	EGFL7	hypo bm-crc
chr9	139565087	139565154	68	*	2	7.67303e-17	2.24302e-07	3.9655e-15	5.31877e-14	-0.201849	-0.116546	MIR126	hypo bm-crc
chr1	162467180	162468226	1047	*	8	1.3568e-24	0.0218847	6.41486e-20	5.3655e-14	-0.0828071	-0.0237945	UHMK1	hypo bm-crc
chr15	40674878	40675737	860	*	9	9.4776e-26	2.54609e-09	1.10908e-07	6.07304e-14	-0.17335	-0.0491005	KNSTRN	hypo bm-crc
chr8	22436246	22437193	948	*	7	7.64862e-20	5.28225e-09	1.13834e-10	7.00522e-14	-0.0698688	-0.0205806	PDLIM2	hypo bm-crc
chr2	159313876	159314911	1036	*	5	1.37082e-22	7.47028e-06	4.9695e-16	7.56683e-14	-0.0596153	-0.00234151	PKP4	hypo bm-crc
chr16	67875265	67876451	1187	*	11	2.0534e-23	0.00155537	1.99566e-19	7.83985e-14	-0.076331	-0.00528624	THAP11	hypo bm-crc
chr16	67875265	67876451	1187	*	11	2.0534e-23	0.00155537	1.99566e-19	7.83985e-14	-0.076331	-0.00528624	CENPT	hypo bm-crc
chr17	39942812	39943545	734	*	11	7.09943e-24	4.89018e-06	1.06064e-16	7.91234e-14	-0.0652365	-0.0125829	JUP	hypo bm-crc
chr16	28985882	28986698	817	*	6	1.89595e-22	7.7061e-06	3.66764e-09	9.68511e-14	-0.0709924	-0.00590951	SPNS1	hypo bm-crc
chr16	28985882	28986698	817	*	6	1.89595e-22	7.7061e-06	3.66764e-09	9.68511e-14	-0.0709924	-0.00590951	RP11	hypo bm-crc
chr16	28985882	28986698	817	*	6	1.89595e-22	7.7061e-06	3.66764e-09	9.68511e-14	-0.0709924	-0.00590951	264B17.3	hypo bm-crc
chr16	28985882	28986698	817	*	6	1.89595e-22	7.7061e-06	3.66764e-09	9.68511e-14	-0.0709924	-0.00590951	RP11	hypo bm-crc
chr16	28985882	28986698	817	*	6	1.89595e-22	7.7061e-06	3.66764e-09	9.68511e-14	-0.0709924	-0.00590951	264B17.4	hypo bm-crc
chr7	2594836	2595893	1058	*	10	1.50977e-22	0.00183333	4.89559e-15	1.22779e-13	-0.0479471	-0.00295971	BRAT1	hypo bm-crc
chr17	18061071	18061763	693	*	3	4.49412e-20	8.74281e-12	1.70004e-11	1.33692e-13	-0.266546	-0.0689433	MYO15A	hypo bm-crc
chr19	796826	797459	634	*	9	6.11008e-23	1.57321e-06	3.86568e-14	1.36056e-13	-0.0548359	-0.003778	PTBP1	hypo bm-crc
chr2	157292127	157292955	829	*	8	3.51075e-22	2.45441e-07	3.84194e-12	1.68473e-13	-0.0497569	-0.00685339	GPD2	hypo bm-crc
chr3	3168142	3169230	1089	*	9	5.05408e-22	4.22602e-06	5.19932e-16	1.9371e-13	-0.0515608	-0.00716132	TRNT1	hypo bm-crc
chr3	3168142	3169230	1089	*	9	5.05408e-22	4.22602e-06	5.19932e-16	1.9371e-13	-0.0515608	-0.00716132	IL5RA	hypo bm-crc
chr2	85107751	85109001	1251	*	6	6.40753e-24	0.0052112	7.80659e-17	2.26106e-13	-0.0618439	-0.00785407	TRABD2A	hypo bm-crc
chr11	65667296	65668299	1004	*	10	3.62738e-22	0.000399197	4.37082e-14	2.34875e-13	-0.0835991	-0.00082023	FOSL1	hypo bm-crc
chr12	57521271	57522813	1543	*	8	1.56557e-23	1.18738e-07	3.35402e-09	2.71797e-13	-0.10252	-0.00642861	LRP1	hypo bm-crc
chr12	57521271	57522813	1543	*	8	1.56557e-23	1.18738e-07	3.35402e-09	2.71797e-13	-0.10252	-0.00642861	STAT6	hypo bm-crc
chr10	22292012	22292943	932	*	12	9.60125e-24	4.23039e-05	2.31364e-10	2.73668e-13	-0.109719	-0.001409	DNAJC1	hypo bm-crc
chr16	4525918	4527211	1294	*	10	1.79886e-24	1.54381e-07	1.06176e-08	3.44156e-13	-0.1317	-0.0160618	HMOX2	hypo bm-crc
chr16	4525918	4527211	1294	*	10	1.79886e-24	1.54381e-07	1.06176e-08	3.44156e-13	-0.1317	-0.0160618	NMRAL1	hypo bm-crc
chr19	54618544	54619164	621	*	8	5.81522e-22	0.000699417	2.00429e-16	3.50295e-13	-0.104746	-0.0140668	PRPF31	hypo bm-crc
chr19	54618544	54619164	621	*	8	5.81522e-22	0.000699417	2.00429e-16	3.50295e-13	-0.104746	-0.0140668	TFPT	hypo bm-crc
chr6	28830902	28832727	1826	*	29	1.68301e-29	0.0114688	9.91546e-20	4.08769e-13	-0.164539	-0.0394043	XXbac	hypo bm-crc
chr6	28830902	28832727	1826	*	29	1.68301e-29	0.0114688	9.91546e-20	4.08769e-13	-0.164539	-0.0394043	BPG308K3.6	hypo bm-crc
chr5	141703946	141705539	1594	*	14	5.12745e-24	2.52109e-05	5.30546e-17	4.97726e-13	-0.0511872	-0.00157513	AC005592.2	hypo bm-crc
chr5	141703946	141705539	1594	*	14	5.12745e-24	2.52109e-05	5.30546e-17	4.97726e-13	-0.0511872	-0.00157513	SPRY4	hypo bm-crc
chr16	619455	620796	1342	*	8	6.49986e-23	2.10344e-06	4.70964e-13	5.14745e-13	-0.133313	-0.0139389	PIGQ	hypo bm-crc
chr16	619455	620796	1342	*	8	6.49986e-23	2.10344e-06	4.70964e-13	5.14745e-13	-0.133313	-0.0139389	NHLRC4	hypo bm-crc
chr6	71376634	71378177	1544	*	11	8.83081e-20	4.85137e-10	6.29559e-07	5.99273e-13	-0.21584	-0.0317995	SMAP1	hypo bm-crc
chr15	42840397	42841522	1126	*	10	1.1809e-21	0.000152827	7.14427e-09	6.48333e-13	-0.0554391	-0.00482135	HAUS2	hypo bm-crc
chr15	42840397	42841522	1126	*	10	1.1809e-21	0.000152827	7.14427e-09	6.48333e-13	-0.0554391	-0.00482135	LRRC57	hypo bm-crc
chr18	47013328	47014260	933	*	7	3.3045e-21	8.64948e-06	3.08811e-12	6.726e-13	-0.0785056	-0.00844117	MIR1539	hypo bm-crc
chr18	47013328	47014260	933	*	7	3.3045e-21	8.64948e-06	3.08811e-12	6.726e-13	-0.0785056	-0.00844117	C18orf32	hypo bm-crc
chr18	47013328	47014260	933	*	7	3.3045e-21	8.64948e-06	3.08811e-12	6.726e-13	-0.0785056	-0.00844117	RPL17	hypo bm-crc
chr18	47013328	47014260	933	*	7	3.3045e-21	8.64948e-06	3.08811e-12	6.726e-13	-0.0785056	-0.00844117	C18orf32	hypo bm-crc
chr10	92980030	92980935	906	*	10	9.11538e-22	5.75643e-09	2.40218e-07	8.15003e-13	-0.0360044	-0.00270843	PCGF5	hypo bm-crc
chr1	27816300	27817246	947	*	10	9.55908e-22	9.60079e-08	3.63289e-10	8.26463e-13	-0.0716812	-0.000353294	WASF2	hypo bm-crc
chr8	144897297	144898672	1376	*	8	3.04013e-21	1.509e-05	1.56921e-13	9.10923e-13	-0.0815883	-0.00667725	SCRIB	hypo bm-crc
chr8	144897297	144898672	1376	*	8	3.04013e-21	1.509e-05	1.56921e-13	9.10923e-13	-0.0815883	-0.00667725	PUF60	hypo bm-crc
chr11	70048796	70049600	805	*	12	8.81367e-22	2.78859e-10	0.00013164	1.13823e-12	-0.217837	-0.048465	FADD	hypo bm-crc
chr19	39616041	39616818	778	*	11	1.22791e-21	4.54981e-06	2.59979e-07	1.1735e-12	-0.213944	-0.0194584	PAK4	hypo bm-crc
chr14	53196530	53197308	779	*	6	4.26238e-19	8.30356e-08	4.36628e-12	1.18095e-12	-0.0775624	-0.00411022	STYX	hypo bm-crc
chr19	18654267	18654949	683	*	4	5.03249e-18	0.0223664	9.75241e-16	1.20935e-12	-0.135311	-0.034087	FKBP8	hypo bm-crc
chr6	52284632	52285530	899	*	8	2.75804e-20	5.10859e-07	4.40777e-09	1.21728e-12	0.0502681	-0.00229128	EFHC1	hypo bm-crc
chr19	11877661	11878036	376	*	5	1.96204e-17	0.00430523	3.36191e-16	1.54507e-12	-0.0378457	-0.0039645	ZNF441	hypo bm-crc
chr14	55737854	55738852	999	*	7	3.73541e-24	5.94798e-07	2.76713e-12	1.60114e-12	-0.0466957	-0.00437735	FBXO34	hypo bm-crc
chr14	55737854	55738852	999	*	7	3.73541e-24	5.94798e-07	2.76713e-12	1.60114e-12	-0.0466957	-0.00437735	RP11	hypo bm-crc
chr14	55737854	55738852	999	*	7	3.73541e-24	5.94798e-07	2.76713e-12	1.60114e-12	-0.0466957	-0.00437735	665C16.6	hypo bm-crc
chr4	123300224	123301256	1033	*	10	5.36644e-22	0.0462693	1.5357e-15	1.67172e-12	-0.135021	-0.0372724	ADAD1	hypo bm-crc
chr18	72162949	72164002	1054	*	9	5.59282e-20	2.61972e-08	3.57746e-12	1.89954e-12	-0.0518196	-0.00496392	CNDP2	hypo bm-crc
chr7	92076509	92077027	519	*	9	1.46317e-19	8.26849e-05	4.87383e-12	2.11308e-12	0.0322398	-0.000157064	GATAD1	hypo bm-crc
chr2	85581378	85582358	981	*	15	1.27263e-23	0.000444509	1.66056e-13	2.68254e-12	-0.0822179	-0.00254562	ELMOD3	hypo bm-crc
chr2	85581378	85582358	981	*	15	1.27263e-23	0.000444509	1.66056e-13	2.68254e-12	-0.0822179	-0.00254562	RETSAT	hypo bm-crc
chr1	213188705	213189823	1119	*	11	2.09618e-20	3.71276e-10	2.07603e-05	2.81175e-12	-0.251399	-0.0447251	ANGEL2	hypo bm-crc
chr11	45825356	45826627	1272	*	14	4.30072e-23	2.37351e-08	2.65776e-06	3.14095e-12	-0.192107	-0.0512582	SLC35C1	hypo bm-crc
chr7	151216272	151217961	1690	*	13	6.21401e-24	0.00766879	5.56516e-15	3.23025e-12	-0.115265	-0.0109463	RHEB	hypo bm-crc
chr20	18487539	18488833	1295	*	11	7.62114e-23	4.70147e-05	5.74677e-10	3.31333e-12	-0.104227	-0.0037813	SEC23B	hypo bm-crc
chr5	172067912	172068692	781	*	6	4.04457e-20	4.6021e-08	2.74832e-09	3.59858e-12	-0.0479897	-0.00822369	NEURL1B	hypo bm-crc
chr1	31845923	31846873	951	*	10	4.5834e-21	6.76508e-10	9.8757e-05	5.2005e-12	-0.397146	-0.196666	FABP3	hypo bm-crc
chr2	95825271	95826087	817	*	9	2.00355e-19	4.33662e-05	5.80161e-08	5.22334e-12	-0.131695	-0.0060993	ZNF514	hypo bm-crc
chr17	47865453	47866631	1179	*	9	3.73996e-21	7.27988e-08	1.33294e-06	5.32074e-12	-0.305119	-0.0233253	KAT7	hypo bm-crc
chr17	47865453	47866631	1179	*	9	3.73996e-21	7.27988e-08	1.33294e-06	5.32074e-12	-0.305119	-0.0233253	FAM117A	hypo bm-crc
chr17	79268614	79269886	1273	*	9	9.80857e-20	3.17958e-08	4.51575e-08	5.39096e-12	-0.0700385	-0.0122243	SLC38A10	hypo bm-crc
chr22	22089417	22090816	1400	*	10	9.71028e-23	0.25177	1.0611e-18	5.75361e-12	-0.094428	-0.0214027	YPEL1	hypo bm-crc
chr12	56693554	56694932	1379	*	11	2.99181e-20	8.75228e-05	5.9682e-13	5.80178e-12	-0.0883734	-0.016978	RP11	hypo bm-crc
chr12	56693554	56694932	1379	*	11	2.99181e-20	8.75228e-05	5.9682e-13	5.80178e-12	-0.0883734	-0.016978	977G19.11	hypo bm-crc
chr12	56693554	56694932	1379	*	11	2.99181e-20	8.75228e-05	5.9682e-13	5.80178e-12	-0.0883734	-0.016978	CS	hypo bm-crc
chr12	56693554	56694932	1379	*	11	2.99181e-20	8.75228e-05	5.9682e-13	5.80178e-12	-0.0883734	-0.016978	RP11	hypo bm-crc
chr12	56693554	56694932	1379	*	11	2.99181e-20	8.75228e-05	5.9682e-13	5.80178e-12	-0.0883734	-0.016978	977G19.10	hypo bm-crc
chr6	158243833	158244272	440	*	2	4.92675e-19	1.50774e-07	9.22566e-13	6.39215e-12	-0.0612299	-0.0520943		hypo bm-crc
chr14	105955745	105956753	1009	*	9	9.76424e-22	2.84109e-06	1.07105e-10	6.9546e-12	0.0471932	-9.76821e-05	CRIP1	hypo bm-crc
chr14	105955745	105956753	1009	*	9	9.76424e-22	2.84109e-06	1.07105e-10	6.9546e-12	0.0471932	-9.76821e-05	C14orf80	hypo bm-crc
chr4	99579615	99580849	1235	*	5	6.76402e-19	0.000730566	6.84235e-15	7.6618e-12	-0.091858	-0.0354289	RP11	hypo bm-crc
chr4	99579615	99580849	1235	*	5	6.76402e-19	0.000730566	6.84235e-15	7.6618e-12	-0.091858	-0.0354289	1299A16.3	hypo bm-crc
chr4	99579615	99580849	1235	*	5	6.76402e-19	0.000730566	6.84235e-15	7.6618e-12	-0.091858	-0.0354289	TSPAN5	hypo bm-crc
chr9	14313762	14314158	397	*	3	1.0222e-17	2.14584e-07	9.98134e-08	8.13584e-12	-0.110789	-0.0228893	NFIB	hypo bm-crc
chr8	144639260	144640556	1297	*	9	1.66521e-14	1.0728e-08	1.43332e-06	1.00897e-11	-0.175632	-0.0150054	GSDMD	hypo bm-crc
chr10	32217547	32218391	845	*	11	5.29599e-21	0.000689205	1.16049e-09	1.08938e-11	-0.0620765	-0.00217403	ARHGAP12	hypo bm-crc
chr6	35309867	35310685	819	*	6	4.16148e-19	1.81381e-08	3.45601e-07	1.11891e-11	-0.0888536	-0.00661343	PPARD	hypo bm-crc
chr11	111807608	111808394	787	*	7	1.90894e-18	5.10455e-05	1.47927e-11	1.15709e-11	-0.0528594	-0.00101315	DIXDC1	hypo bm-crc
chr3	49044317	49045335	1019	*	9	1.61268e-19	7.81464e-06	2.21767e-12	1.17051e-11	-0.139935	-0.000788693	P4HTM	hypo bm-crc
chr3	49044317	49045335	1019	*	9	1.61268e-19	7.81464e-06	2.21767e-12	1.17051e-11	-0.139935	-0.000788693	WDR6	hypo bm-crc
chr1	109418132	109420034	1903	*	8	4.73269e-13	1.14643e-09	1.02253e-05	1.21119e-11	-0.246121	-0.0531493	GPSM2	hypo bm-crc
chr1	109418132	109420034	1903	*	8	4.73269e-13	1.14643e-09	1.02253e-05	1.21119e-11	-0.246121	-0.0531493	AKNAD1	hypo bm-crc
chr4	76861805	76862786	982	*	8	9.14346e-17	0.00266103	9.5888e-14	1.4013e-11	-0.102838	-0.0133746	NAAA	hypo bm-crc
chr4	76861805	76862786	982	*	8	9.14346e-17	0.00266103	9.5888e-14	1.4013e-11	-0.102838	-0.0133746	SDAD1	hypo bm-crc
chr11	19138045	19139135	1091	*	8	2.6476e-19	1.6574e-07	3.24463e-07	1.58352e-11	-0.17167	-0.00603183	ZDHHC13	hypo bm-crc
chr3	193310026	193311744	1719	*	15	1.57655e-21	0.00118486	6.32007e-10	1.79384e-11	-0.055411	-0.0102011	OPA1	hypo bm-crc
chr3	193310026	193311744	1719	*	15	1.57655e-21	0.00118486	6.32007e-10	1.79384e-11	-0.055411	-0.0102011	ATP13A4	hypo bm-crc
chr3	193310026	193311744	1719	*	15	1.57655e-21	0.00118486	6.32007e-10	1.79384e-11	-0.055411	-0.0102011	RP11	hypo bm-crc
chr3	193310026	193311744	1719	*	15	1.57655e-21	0.00118486	6.32007e-10	1.79384e-11	-0.055411	-0.0102011	175P19.2	hypo bm-crc
chr4	18023633	18024929	1297	*	7	2.31678e-24	0.00231223	8.01623e-12	1.82614e-11	-0.100657	-0.00332272		hypo bm-crc
chr6	125622726	125623573	848	*	8	4.55502e-20	8.17018e-10	3.40953e-06	1.82901e-11	-0.0896932	-0.0121329	HDDC2	hypo bm-crc
chr7	98609764	98611168	1405	*	6	4.45855e-23	0.0261021	1.39258e-15	1.84026e-11	-0.0926674	-0.0153913	TRRAP	hypo bm-crc
chr7	98609764	98611168	1405	*	6	4.45855e-23	0.0261021	1.39258e-15	1.84026e-11	-0.0926674	-0.0153913	AC004893.11	hypo bm-crc
chr11	567480	568474	995	*	7	9.96356e-19	1.04629e-07	5.10771e-08	1.97747e-11	-0.0849514	-0.00531114	MIR210HG	hypo bm-crc
chr11	567480	568474	995	*	7	9.96356e-19	1.04629e-07	5.10771e-08	1.97747e-11	-0.0849514	-0.00531114	MIR210	hypo bm-crc
chr2	130939680	130940706	1027	*	5	2.51512e-17	1.88809e-05	5.96173e-12	1.99364e-11	-0.113498	-0.0219642	MZT2B	hypo bm-crc
chr2	130939680	130940706	1027	*	5	2.51512e-17	1.88809e-05	5.96173e-12	1.99364e-11	-0.113498	-0.0219642	SMPD4	hypo bm-crc
chr20	34359232	34360400	1169	*	9	3.19683e-18	1.54307e-09	1.41374e-06	2.05771e-11	-0.103109	-0.0106383	PHF20	hypo bm-crc
chr12	118453982	118455085	1104	*	11	2.90007e-20	0.000106247	7.60073e-11	2.49687e-11	-0.133396	-0.00757347	RFC5	hypo bm-crc
chr6	138724410	138725556	1147	*	8	1.17931e-17	5.79692e-06	8.01441e-12	2.70097e-11	-0.0902231	-0.00106181	HEBP2	hypo bm-crc
chr6	138724410	138725556	1147	*	8	1.17931e-17	5.79692e-06	8.01441e-12	2.70097e-11	-0.0902231	-0.00106181	MARCKSL1P2	hypo bm-crc
chr6	32805398	32807234	1837	*	31	3.30951e-31	1.16406e-07	9.24538e-07	4.47077e-11	-0.0778886	-0.00770452	TAP2	hypo bm-crc
chr6	32805398	32807234	1837	*	31	3.30951e-31	1.16406e-07	9.24538e-07	4.47077e-11	-0.0778886	-0.00770452	TAP2	hypo bm-crc
chr16	67694044	67696181	2138	*	23	5.55334e-19	0.0013616	2.42587e-07	5.16528e-11	-0.0543048	-0.0177593	PARD6A	hypo bm-crc
chr16	67694044	67696181	2138	*	23	5.55334e-19	0.0013616	2.42587e-07	5.16528e-11	-0.0543048	-0.0177593	ACD	hypo bm-crc
chr6	117995812	117996645	834	*	10	6.87772e-20	4.42481e-08	7.72016e-09	5.73145e-11	-0.0844159	-0.00534622		hypo bm-crc
chr6	33284839	33286244	1406	*	13	3.35726e-23	1.14058e-05	1.20386e-05	5.89596e-11	-0.0719224	-0.00577774	ZBTB22	hypo bm-crc
chr18	46477970	46479155	1186	*	4	1.57447e-17	7.08828e-08	3.6447e-08	6.56434e-11	-0.0485201	-0.00183904		hypo bm-crc
chr12	10826432	10827583	1152	*	10	7.50588e-19	1.94662e-07	0.000152504	7.4585e-11	-0.229389	-0.0129975	STYK1	hypo bm-crc
chr6	139455976	139457149	1174	*	10	3.0938e-16	6.82829e-07	1.1422e-06	8.11936e-11	-0.153792	-0.00346892	HECA	hypo bm-crc
chr7	43909213	43909721	509	*	9	5.84644e-17	0.00192529	5.22377e-10	8.99876e-11	-0.16261	-0.0125502	MRPS24	hypo bm-crc
chr7	43909213	43909721	509	*	9	5.84644e-17	0.00192529	5.22377e-10	8.99876e-11	-0.16261	-0.0125502	URGCP	hypo bm-crc
chr7	43909213	43909721	509	*	9	5.84644e-17	0.00192529	5.22377e-10	8.99876e-11	-0.16261	-0.0125502	MRPS24	hypo bm-crc
chr3	44802604	44803638	1035	*	10	1.63716e-19	0.0257709	6.95183e-16	9.72993e-11	-0.0628451	-0.00308493	KIF15	hypo bm-crc
chr3	44802604	44803638	1035	*	10	1.63716e-19	0.0257709	6.95183e-16	9.72993e-11	-0.0628451	-0.00308493	KIAA1143	hypo bm-crc
chr4	120133567	120133804	238	*	7	3.46549e-16	0.0028435	1.78895e-13	9.86938e-11	-0.0388559	-0.00367111	USP53	hypo bm-crc
chr4	120133567	120133804	238	*	7	3.46549e-16	0.0028435	1.78895e-13	9.86938e-11	-0.0388559	-0.00367111	RP11	hypo bm-crc
chr4	120133567	120133804	238	*	7	3.46549e-16	0.0028435	1.78895e-13	9.86938e-11	-0.0388559	-0.00367111	455G16.1	hypo bm-crc
chr3	186524051	186525224	1174	*	14	2.12064e-19	6.25654e-07	2.99267e-09	9.95741e-11	-0.182602	-0.000520897	RFC4	hypo bm-crc
chr7	65540429	65541137	709	*	6	5.91891e-18	5.44401e-07	1.03136e-09	1.01745e-10	-0.0720896	-0.00288107	ASL	hypo bm-crc
chr11	75141627	75142449	823	*	8	8.09842e-17	0.0305216	9.21196e-16	1.03779e-10	-0.127819	-0.0249254	KLHL35	hypo bm-crc
chr1	33429781	33430890	1110	*	11	8.3951e-19	0.00200646	2.22397e-13	1.05282e-10	-0.265191	-0.0157283	RNF19B	hypo bm-crc
chr11	77184925	77185670	746	*	5	2.59095e-16	7.29434e-05	6.306e-12	1.14303e-10	-0.0328063	-0.00476111	DKFZP434E1119	hypo bm-crc
chr11	77184925	77185670	746	*	5	2.59095e-16	7.29434e-05	6.306e-12	1.14303e-10	-0.0328063	-0.00476111	PAK1	hypo bm-crc
chr6	43603252	43603987	736	*	8	1.56629e-17	4.11138e-06	1.00862e-11	1.18401e-10	-0.0990923	-0.0178683	MAD2L1BP	hypo bm-crc
chr2	189156874	189157566	693	*	9	1.82378e-19	0.000793759	3.98847e-14	1.19846e-10	-0.100272	-0.0621876	GULP1	hypo bm-crc
chr7	12726307	12727243	937	*	9	1.00775e-20	0.027196	6.05239e-15	1.2603e-10	-0.0605272	-0.00358429	ARL4A	hypo bm-crc
chr7	127983655	127984319	665	*	5	1.08081e-15	8.32963e-10	3.34385e-07	1.6128e-10	-0.0844243	-0.00509923	RNU7	hypo bm-crc
chr7	127983655	127984319	665	*	5	1.08081e-15	8.32963e-10	3.34385e-07	1.6128e-10	-0.0844243	-0.00509923	27P	hypo bm-crc
chr7	127983655	127984319	665	*	5	1.08081e-15	8.32963e-10	3.34385e-07	1.6128e-10	-0.0844243	-0.00509923	RBM28	hypo bm-crc
chr16	53468150	53469041	892	*	5	7.72246e-18	1.91418e-05	9.96088e-10	1.62245e-10	-0.0433679	-0.0129392	RBL2	hypo bm-crc
chr2	70417372	70418872	1501	*	12	2.21556e-18	3.92725e-07	6.52438e-05	1.64492e-10	-0.1083	-0.00427753	C2orf42	hypo bm-crc
chr11	33795595	33796289	695	*	9	5.26229e-18	0.000921804	5.25214e-09	1.69081e-10	-0.0606152	-0.00690342	RP11	hypo bm-crc
chr11	33795595	33796289	695	*	9	5.26229e-18	0.000921804	5.25214e-09	1.69081e-10	-0.0606152	-0.00690342	646J21.5	hypo bm-crc
chr11	33795595	33796289	695	*	9	5.26229e-18	0.000921804	5.25214e-09	1.69081e-10	-0.0606152	-0.00690342	FBXO3	hypo bm-crc
chr12	27932471	27933133	663	*	3	4.07346e-16	2.00462e-06	1.66772e-11	1.69841e-10	-0.0956379	-0.00459539	KLHL42	hypo bm-crc
chr12	27932471	27933133	663	*	3	4.07346e-16	2.00462e-06	1.66772e-11	1.69841e-10	-0.0956379	-0.00459539	RP11	hypo bm-crc
chr12	27932471	27933133	663	*	3	4.07346e-16	2.00462e-06	1.66772e-11	1.69841e-10	-0.0956379	-0.00459539	860B13.1	hypo bm-crc
chr6	13328569	13329625	1057	*	9	1.44892e-17	2.14476e-06	5.50867e-09	1.74523e-10	-0.105563	-0.00524824	TBC1D7	hypo bm-crc
chr11	1784413	1785804	1392	*	12	3.56822e-19	0.00143443	5.98703e-08	1.82721e-10	-0.0976609	-0.0158301	AC068580.1	hypo bm-crc
chr11	1784413	1785804	1392	*	12	3.56822e-19	0.00143443	5.98703e-08	1.82721e-10	-0.0976609	-0.0158301	CTSD	hypo bm-crc
chr11	1784413	1785804	1392	*	12	3.56822e-19	0.00143443	5.98703e-08	1.82721e-10	-0.0976609	-0.0158301	AC068580.5	hypo bm-crc
chr16	20752857	20753499	643	*	8	6.552e-17	2.96683e-07	2.11218e-08	1.94069e-10	-0.167191	-0.0415683	ACSM3	hypo bm-crc
chr16	20752857	20753499	643	*	8	6.552e-17	2.96683e-07	2.11218e-08	1.94069e-10	-0.167191	-0.0415683	THUMPD1	hypo bm-crc
chr14	90862618	90864424	1807	*	9	5.60305e-18	1.74568e-06	1.33274e-07	1.95304e-10	-0.0769614	-0.00811206	CALM1	hypo bm-crc
chr12	113375896	113376492	597	*	4	3.23553e-15	3.34218e-08	2.94391e-09	2.06193e-10	-0.114629	-0.00487128	OAS3	hypo bm-crc
chr12	113375896	113376492	597	*	4	3.23553e-15	3.34218e-08	2.94391e-09	2.06193e-10	-0.114629	-0.00487128	RP1	hypo bm-crc
chr12	113375896	113376492	597	*	4	3.23553e-15	3.34218e-08	2.94391e-09	2.06193e-10	-0.114629	-0.00487128	71H24.1	hypo bm-crc
chr19	13043901	13045039	1139	*	11	4.11259e-21	2.02392e-09	7.69441e-05	2.06531e-10	-0.141345	-0.0146448	CTC	hypo bm-crc
chr19	13043901	13045039	1139	*	11	4.11259e-21	2.02392e-09	7.69441e-05	2.06531e-10	-0.141345	-0.0146448	425F1.2	hypo bm-crc
chr19	13043901	13045039	1139	*	11	4.11259e-21	2.02392e-09	7.69441e-05	2.06531e-10	-0.141345	-0.0146448	FARSA	hypo bm-crc
chr6	33263120	33264534	1415	*	21	9.37336e-28	0.267041	7.09412e-19	2.21462e-10	0.0985437	-0.00920929	PFDN6	hypo bm-crc
chr6	33263120	33264534	1415	*	21	9.37336e-28	0.267041	7.09412e-19	2.21462e-10	0.0985437	-0.00920929	RGL2	hypo bm-crc
chr4	83821584	83822247	664	*	5	3.68783e-16	4.70996e-05	1.87219e-12	2.22498e-10	-0.0601145	-0.00651436	THAP9	hypo bm-crc
chr4	83821584	83822247	664	*	5	3.68783e-16	4.70996e-05	1.87219e-12	2.22498e-10	-0.0601145	-0.00651436	SEC31A	hypo bm-crc
chr4	83821584	83822247	664	*	5	3.68783e-16	4.70996e-05	1.87219e-12	2.22498e-10	-0.0601145	-0.00651436	THAP9	hypo bm-crc
chr4	83821584	83822247	664	*	5	3.68783e-16	4.70996e-05	1.87219e-12	2.22498e-10	-0.0601145	-0.00651436	AS1	hypo bm-crc
chr11	116968354	116969101	748	*	4	1.34289e-17	4.773e-06	5.48677e-11	2.35531e-10	0.0538381	-0.00412267	SIK3	hypo bm-crc
chr19	41082291	41083341	1051	*	12	3.08549e-20	6.83138e-06	3.92258e-10	2.39595e-10	-0.144799	-0.0224003	SPTBN4	hypo bm-crc
chr19	41082291	41083341	1051	*	12	3.08549e-20	6.83138e-06	3.92258e-10	2.39595e-10	-0.144799	-0.0224003	SHKBP1	hypo bm-crc
chr3	49893745	49894441	697	*	12	1.34572e-18	0.0472917	5.33653e-16	2.42507e-10	-0.12149	-0.0143137	TRAIP	hypo bm-crc
chr2	241499851	241500448	598	*	3	2.19565e-17	0.000798622	5.03756e-12	3.07837e-10	-0.0311095	-0.0087404	DUSP28	hypo bm-crc
chr2	241499851	241500448	598	*	3	2.19565e-17	0.000798622	5.03756e-12	3.07837e-10	-0.0311095	-0.0087404	ANKMY1	hypo bm-crc
chr7	150675859	150676529	671	*	4	3.15903e-16	0.00123426	1.47178e-12	3.24528e-10	-0.0712643	-0.0170928		hypo bm-crc
chr8	144416485	144417848	1364	*	9	3.1952e-19	1.77165e-05	1.04549e-06	3.97099e-10	-0.0659153	-0.00381419	TOP1MT	hypo bm-crc
chr1	33219246	33220274	1029	*	6	6.57524e-17	3.80964e-09	9.38195e-08	4.18637e-10	-0.448248	-0.229041	KIAA1522	hypo bm-crc
chr14	103851198	103852417	1220	*	8	3.0719e-17	3.19719e-07	2.88714e-08	4.90803e-10	-0.0617032	-0.0145082	MARK3	hypo bm-crc
chr3	125093330	125094680	1351	*	9	2.92384e-18	7.52263e-06	2.76996e-09	5.24719e-10	-0.129679	-0.0096874	ZNF148	hypo bm-crc
chr1	241803111	241804175	1065	*	9	1.07591e-17	0.000202318	6.3988e-08	6.39194e-10	-0.146398	-0.00992359	OPN3	hypo bm-crc
chr2	234159346	234160727	1382	*	12	2.54318e-19	1.57737e-07	6.87242e-05	6.74e-10	-0.0784899	-0.00818974	ATG16L1	hypo bm-crc
chr5	141391951	141393361	1411	*	9	2.02586e-18	2.67775e-07	8.01232e-05	6.95949e-10	-0.122075	-0.00896502	GNPDA1	hypo bm-crc
chr6	30881571	30883203	1633	*	26	2.05411e-28	0.00909605	6.34672e-10	7.22982e-10	-0.105263	-0.00403683	GTF2H4	hypo bm-crc
chr6	30881571	30883203	1633	*	26	2.05411e-28	0.00909605	6.34672e-10	7.22982e-10	-0.105263	-0.00403683	VARS2	hypo bm-crc
chr2	48756994	48757722	729	*	4	2.56359e-14	2.03613e-06	9.54985e-11	7.48954e-10	-0.16677	-0.141387	STON1	hypo bm-crc
chr2	48756994	48757722	729	*	4	2.56359e-14	2.03613e-06	9.54985e-11	7.48954e-10	-0.16677	-0.141387	STON1	hypo bm-crc
chr2	48756994	48757722	729	*	4	2.56359e-14	2.03613e-06	9.54985e-11	7.48954e-10	-0.16677	-0.141387	GTF2A1L	hypo bm-crc
chr20	61426675	61427071	397	*	4	5.53985e-15	4.71891e-05	2.34119e-11	7.64571e-10	-0.0681341	-0.0151671		hypo bm-crc
chr22	43506194	43507665	1472	*	21	1.95786e-30	0.0455839	1.40849e-13	7.76032e-10	-0.0497348	-0.00196318	BIK	hypo bm-crc
chr15	64647710	64649139	1430	*	9	1.26004e-17	2.59598e-09	0.000421413	7.85271e-10	-0.156688	-0.0105313	CSNK1G1	hypo bm-crc
chr15	64647710	64649139	1430	*	9	1.26004e-17	2.59598e-09	0.000421413	7.85271e-10	-0.156688	-0.0105313	CTD	hypo bm-crc
chr15	64647710	64649139	1430	*	9	1.26004e-17	2.59598e-09	0.000421413	7.85271e-10	-0.156688	-0.0105313	2116N17.1	hypo bm-crc
chr15	52860292	52861919	1628	*	11	1.42154e-17	4.31128e-05	1.43336e-10	8.44827e-10	-0.0917188	-0.00707117	ARPP19	hypo bm-crc
chr19	1103660	1105380	1721	*	11	8.11484e-17	7.96432e-07	0.000220902	8.56204e-10	-0.122789	-0.00564935	GPX4	hypo bm-crc
chr10	97320573	97321335	763	*	8	1.31281e-17	0.000295724	7.70802e-12	9.65093e-10	-0.0440345	-0.00081478	SORBS1	hypo bm-crc
chr2	120516537	120517826	1290	*	11	1.20036e-16	7.81364e-05	1.72917e-07	1.00815e-09	-0.184926	-0.0238499	PTPN4	hypo bm-crc
chr18	21017489	21018217	729	*	5	6.5877e-15	1.26187e-10	0.000144522	1.02405e-09	-0.136009	-0.0139061	TMEM241	hypo bm-crc
chr2	220042096	220043530	1435	*	11	3.97805e-22	4.40356e-06	4.21265e-08	1.12207e-09	-0.0316081	-0.000617767	FAM134A	hypo bm-crc
chr2	220042096	220043530	1435	*	11	3.97805e-22	4.40356e-06	4.21265e-08	1.12207e-09	-0.0316081	-0.000617767	CNPPD1	hypo bm-crc
chr15	40074526	40075651	1126	*	10	3.15116e-17	0.00393362	5.86358e-12	1.1946e-09	-0.056097	-0.00943746	RP11	hypo bm-crc
chr15	40074526	40075651	1126	*	10	3.15116e-17	0.00393362	5.86358e-12	1.1946e-09	-0.056097	-0.00943746	37C7.3	hypo bm-crc
chr15	40074526	40075651	1126	*	10	3.15116e-17	0.00393362	5.86358e-12	1.1946e-09	-0.056097	-0.00943746	FSIP1	hypo bm-crc
chr15	40074526	40075651	1126	*	10	3.15116e-17	0.00393362	5.86358e-12	1.1946e-09	-0.056097	-0.00943746	RP11	hypo bm-crc
chr15	40074526	40075651	1126	*	10	3.15116e-17	0.00393362	5.86358e-12	1.1946e-09	-0.056097	-0.00943746	37C7.1	hypo bm-crc
chr11	16626910	16627962	1053	*	9	6.10085e-14	1.78894e-05	2.04161e-05	1.27629e-09	-0.0729159	-0.0105722	SOX6	hypo bm-crc
chr11	71935199	71936303	1105	*	5	1.20578e-14	0.0152755	5.69585e-12	1.3065e-09	-0.0600955	-0.00849989	INPPL1	hypo bm-crc
chr10	118608698	118609842	1145	*	8	6.76402e-19	0.00018178	4.16653e-12	1.36369e-09	-0.0771039	-0.0265076	ENO4	hypo bm-crc
chr10	118608698	118609842	1145	*	8	6.76402e-19	0.00018178	4.16653e-12	1.36369e-09	-0.0771039	-0.0265076	RP11	hypo bm-crc
chr10	118608698	118609842	1145	*	8	6.76402e-19	0.00018178	4.16653e-12	1.36369e-09	-0.0771039	-0.0265076	539I5.1	hypo bm-crc
chr22	31364274	31365455	1182	*	10	6.87227e-16	1.2825e-09	1.32836e-05	1.41198e-09	-0.204507	-0.0699559	MORC2	hypo bm-crc
chr15	52310788	52311631	844	*	4	2.43075e-14	7.29354e-06	2.35707e-08	1.43547e-09	-0.0975386	-0.00377788	MAPK6	hypo bm-crc
chr15	52310788	52311631	844	*	4	2.43075e-14	7.29354e-06	2.35707e-08	1.43547e-09	-0.0975386	-0.00377788	CTD	hypo bm-crc
chr15	52310788	52311631	844	*	4	2.43075e-14	7.29354e-06	2.35707e-08	1.43547e-09	-0.0975386	-0.00377788	2650P22.1	hypo bm-crc
chr8	17658292	17659378	1087	*	5	2.58963e-17	0.0110591	1.72273e-12	1.43632e-09	-0.0720469	-0.0153409	RP11	hypo bm-crc
chr8	17658292	17659378	1087	*	5	2.58963e-17	0.0110591	1.72273e-12	1.43632e-09	-0.0720469	-0.0153409	156K13.1	hypo bm-crc
chr8	17658292	17659378	1087	*	5	2.58963e-17	0.0110591	1.72273e-12	1.43632e-09	-0.0720469	-0.0153409	MTUS1	hypo bm-crc
chr10	97453245	97454597	1353	*	10	1.39416e-18	0.00602734	4.89871e-10	1.45458e-09	-0.0649256	-0.0143311	TCTN3	hypo bm-crc
chr10	86087566	86089017	1452	*	11	9.09763e-18	0.00164499	4.47259e-11	1.54033e-09	-0.131111	-0.0199107	CCSER2	hypo bm-crc
chr5	132072728	132073916	1189	*	15	1.70741e-18	0.00820816	6.24799e-13	1.79277e-09	-0.0853587	-0.0128514	KIF3A	hypo bm-crc
chr1	29213106	29214297	1192	*	10	1.08754e-18	1.33322e-06	3.75149e-07	1.9277e-09	-0.0994024	-0.00986879	EPB41	hypo bm-crc
chr12	22696957	22697774	818	*	11	2.02789e-16	0.0308072	4.32195e-15	1.96084e-09	-0.0916658	-0.00597679	C2CD5	hypo bm-crc
chr16	67217724	67219437	1714	*	12	1.22145e-14	1.11418e-05	0.000116975	2.12905e-09	-0.142147	-0.0288145	KIAA0895L	hypo bm-crc
chr16	67217724	67219437	1714	*	12	1.22145e-14	1.11418e-05	0.000116975	2.12905e-09	-0.142147	-0.0288145	EXOC3L1	hypo bm-crc
chr7	134895782	134896663	882	*	9	3.47229e-15	0.0363783	7.00634e-13	2.29315e-09	-0.0740563	-0.00437931	WDR91	hypo bm-crc
chr5	121413478	121414425	948	*	14	4.35251e-19	0.0174532	1.25126e-10	2.30746e-09	-0.103593	-0.0551886	LOX	hypo bm-crc
chr14	39644019	39644876	858	*	10	3.99623e-17	9.7459e-07	9.29767e-07	2.38433e-09	-0.0383408	-0.00106884	PNN	hypo bm-crc
chr14	39644019	39644876	858	*	10	3.99623e-17	9.7459e-07	9.29767e-07	2.38433e-09	-0.0383408	-0.00106884	RP11	hypo bm-crc
chr14	39644019	39644876	858	*	10	3.99623e-17	9.7459e-07	9.29767e-07	2.38433e-09	-0.0383408	-0.00106884	407N17.4	hypo bm-crc
chr8	133786975	133787670	696	*	6	9.26214e-15	0.00300562	3.65806e-12	2.43026e-09	-0.125546	-0.0255939	PHF20L1	hypo bm-crc
chr9	131549075	131549543	469	*	5	1.29519e-13	9.05946e-05	1.38263e-05	2.59342e-09	-0.267377	-0.0410446	TBC1D13	hypo bm-crc
chr5	154317555	154318104	550	*	10	3.52073e-17	4.21694e-08	9.9658e-05	2.70713e-09	-0.0790677	-0.00985643	GEMIN5	hypo bm-crc
chr14	55493335	55494296	962	*	7	4.33088e-16	1.79581e-05	1.02068e-08	2.94472e-09	-0.0783484	-6.83853e-05	SOCS4	hypo bm-crc
chr14	55493335	55494296	962	*	7	4.33088e-16	1.79581e-05	1.02068e-08	2.94472e-09	-0.0783484	-6.83853e-05	WDHD1	hypo bm-crc
chr5	140710237	140710509	273	*	3	2.77481e-13	1.20492e-09	8.95633e-06	2.98921e-09	-0.292488	-0.225367	PCDHGA1	hypo bm-crc
chr10	74451549	74452317	769	*	8	1.30813e-15	0.000389526	2.40071e-11	3.00421e-09	-0.0837875	-0.0166625	MCU	hypo bm-crc
chr2	95787112	95788109	998	*	8	7.75052e-17	0.0106706	8.01721e-09	3.09412e-09	-0.0347943	-0.0050817	MRPS5	hypo bm-crc
chr7	44083518	44084886	1369	*	11	6.29177e-19	0.000410208	7.37457e-07	3.13961e-09	-0.0438683	-0.00503878	DBNL	hypo bm-crc
chr10	103113307	103114734	1428	*	10	1.18881e-17	1.34795e-05	1.46549e-10	3.29257e-09	-0.15519	-0.00740862	BTRC	hypo bm-crc
chr6	79944186	79944830	645	*	6	2.55965e-15	0.00302122	1.74209e-11	3.61404e-09	-0.114046	-0.0299618	HMGN3	hypo bm-crc
chr6	79944186	79944830	645	*	6	2.55965e-15	0.00302122	1.74209e-11	3.61404e-09	-0.114046	-0.0299618	AS1	hypo bm-crc
chr6	79944186	79944830	645	*	6	2.55965e-15	0.00302122	1.74209e-11	3.61404e-09	-0.114046	-0.0299618	HMGN3	hypo bm-crc
chr11	2906667	2907754	1088	*	18	6.1987e-21	3.88186e-05	6.12207e-06	3.98511e-09	-0.0943891	-0.0107178	CDKN1C	hypo bm-crc
chr17	36997420	36998108	689	*	9	6.76365e-17	3.12911e-09	0.00205123	4.03912e-09	-0.341814	-0.177651	C17orf98	hypo bm-crc
chr6	31774157	31774911	755	*	12	3.01838e-17	0.00272113	1.10441e-12	4.40966e-09	0.0444648	-0.00100332	LSM2	hypo bm-crc
chr4	69215305	69216111	807	*	15	5.47208e-17	8.42498e-05	5.40918e-08	4.66438e-09	-0.15948	-0.0190062	YTHDC1	hypo bm-crc
chr2	61243988	61245510	1523	*	16	5.28636e-14	0.00361526	3.25393e-05	4.83357e-09	-0.0771241	-0.00572941	PEX13	hypo bm-crc
chr2	61243988	61245510	1523	*	16	5.28636e-14	0.00361526	3.25393e-05	4.83357e-09	-0.0771241	-0.00572941	PUS10	hypo bm-crc
chr7	100136013	100137102	1090	*	7	1.14256e-12	1.71651e-07	7.47572e-05	4.96662e-09	-0.0995532	-0.00354808	AGFG2	hypo bm-crc
chr7	29234082	29234786	705	*	4	2.00564e-15	0.184964	6.61265e-12	5.34413e-09	-0.0625509	-0.0153184	CHN2	hypo bm-crc
chr7	29234082	29234786	705	*	4	2.00564e-15	0.184964	6.61265e-12	5.34413e-09	-0.0625509	-0.0153184	CPVL	hypo bm-crc
chr17	74260692	74261249	558	*	6	2.08001e-15	5.06176e-05	7.30085e-07	5.41212e-09	-0.0769001	-0.00152588		hypo bm-crc
chr5	68513532	68514223	692	*	5	1.06062e-14	0.00214794	8.91699e-11	5.80373e-09	-0.0583199	-0.00705256	MRPS36	hypo bm-crc
chr17	37792770	37794080	1311	*	16	7.40402e-19	0.000127135	2.19138e-09	6.39129e-09	-0.14544	-0.00100855	PPP1R1B	hypo bm-crc
chr17	37792770	37794080	1311	*	16	7.40402e-19	0.000127135	2.19138e-09	6.39129e-09	-0.14544	-0.00100855	STARD3	hypo bm-crc
chr7	30173809	30174802	994	*	6	4.34749e-15	1.13105e-05	2.437e-08	6.8317e-09	-0.0503054	-0.0149034	MTURN	hypo bm-crc
chr18	30050398	30051803	1406	*	22	4.34666e-21	0.00190093	3.24401e-05	6.94318e-09	-0.161631	-0.0107482	GAREM	hypo bm-crc
chr20	32250035	32251806	1772	*	7	2.21685e-10	1.72359e-09	0.000885881	7.16829e-09	0.085285	-0.00650344	C20orf144	hypo bm-crc
chr20	32250035	32251806	1772	*	7	2.21685e-10	1.72359e-09	0.000885881	7.16829e-09	0.085285	-0.00650344	NECAB3	hypo bm-crc
chr1	206730120	206731166	1047	*	10	5.93102e-18	0.00213415	4.26946e-06	7.31822e-09	0.0390851	-0.00690948	RASSF5	hypo bm-crc
chr2	113299015	113300087	1073	*	5	1.86254e-14	2.18196e-06	4.46653e-07	7.36076e-09	-0.170985	-0.0202202	TTL	hypo bm-crc
chr2	113299015	113300087	1073	*	5	1.86254e-14	2.18196e-06	4.46653e-07	7.36076e-09	-0.170985	-0.0202202	POLR1B	hypo bm-crc
chr7	156741514	156742617	1104	*	10	3.99351e-17	3.55984e-06	3.16806e-06	7.36487e-09	-0.178399	-0.0451728	NOM1	hypo bm-crc
chr2	191045309	191045697	389	*	7	2.72537e-14	0.231264	7.00813e-13	7.43935e-09	-0.0493794	-0.00178417	C2orf88	hypo bm-crc
chr1	155277714	155279053	1340	*	14	7.34027e-17	6.31252e-05	5.80707e-06	7.6731e-09	-0.178699	-0.0187168	FDPS	hypo bm-crc
chr7	72992722	72993765	1044	*	10	9.22067e-17	3.59325e-05	7.26356e-06	7.70743e-09	-0.137062	-0.00754603	TBL2	hypo bm-crc
chr21	27542843	27543351	509	*	5	2.66925e-14	1.65614e-07	2.33271e-05	7.80357e-09	-0.0873453	-0.00307674	AP001439.2	hypo bm-crc
chr21	27542843	27543351	509	*	5	2.66925e-14	1.65614e-07	2.33271e-05	7.80357e-09	-0.0873453	-0.00307674	AP000230.1	hypo bm-crc
chr21	27542843	27543351	509	*	5	2.66925e-14	1.65614e-07	2.33271e-05	7.80357e-09	-0.0873453	-0.00307674	APP	hypo bm-crc
chr15	74753369	74753978	610	*	12	1.56574e-16	0.00135479	2.18883e-08	8.09404e-09	-0.0395626	-0.00365923	UBL7	hypo bm-crc
chr15	74753369	74753978	610	*	12	1.56574e-16	0.00135479	2.18883e-08	8.09404e-09	-0.0395626	-0.00365923	AS1	hypo bm-crc
chr15	74753369	74753978	610	*	12	1.56574e-16	0.00135479	2.18883e-08	8.09404e-09	-0.0395626	-0.00365923	UBL7	hypo bm-crc
chr8	27472513	27473612	1100	*	3	1.72883e-15	6.25025e-06	1.82824e-09	8.11506e-09	-0.10244	-0.0783678	CLU	hypo bm-crc
chr20	37100986	37101903	918	*	9	1.04249e-16	1.98328e-05	2.0302e-05	8.25735e-09	0.0288971	-0.00374476	RALGAPB	hypo bm-crc
chr2	219433199	219434002	804	*	6	3.30149e-15	4.94989e-05	1.20504e-09	8.65648e-09	-0.0502761	-0.00323845	RQCD1	hypo bm-crc
chr10	120840148	120840913	766	*	6	2.40576e-15	0.000616539	1.2889e-06	8.72212e-09	-0.0434821	-0.00413988	EIF3A	hypo bm-crc
chr12	70636482	70637224	743	*	10	5.90831e-17	0.000792999	2.0101e-05	8.81961e-09	-0.0450069	-0.00618366	CNOT2	hypo bm-crc
chr12	70636482	70637224	743	*	10	5.90831e-17	0.000792999	2.0101e-05	8.81961e-09	-0.0450069	-0.00618366	RP11	hypo bm-crc
chr12	70636482	70637224	743	*	10	5.90831e-17	0.000792999	2.0101e-05	8.81961e-09	-0.0450069	-0.00618366	611E13.2	hypo bm-crc
chr10	99496515	99497707	1193	*	10	2.47834e-15	0.00214691	2.71662e-12	8.98e-09	-0.0831843	-0.00955855	ZFYVE27	hypo bm-crc
chr16	70380474	70381052	579	*	7	2.05798e-13	8.48992e-06	3.1278e-05	9.6078e-09	-0.128499	-0.0111755	RP11	hypo bm-crc
chr16	70380474	70381052	579	*	7	2.05798e-13	8.48992e-06	3.1278e-05	9.6078e-09	-0.128499	-0.0111755	529K1.3	hypo bm-crc
chr16	70380474	70381052	579	*	7	2.05798e-13	8.48992e-06	3.1278e-05	9.6078e-09	-0.128499	-0.0111755	DDX19A	hypo bm-crc
chr16	70380474	70381052	579	*	7	2.05798e-13	8.48992e-06	3.1278e-05	9.6078e-09	-0.128499	-0.0111755	RP11	hypo bm-crc
chr16	70380474	70381052	579	*	7	2.05798e-13	8.48992e-06	3.1278e-05	9.6078e-09	-0.128499	-0.0111755	529K1.2	hypo bm-crc
chr13	72441515	72441711	197	*	3	3.5354e-12	0.00333593	1.70642e-10	1.04019e-08	-0.0865003	-0.0408373		hypo bm-crc
chr6	71122524	71123290	767	*	9	1.97996e-15	0.000993842	2.04472e-10	1.04255e-08	-0.0875157	-0.0295308	FAM135A	hypo bm-crc
chr6	71122524	71123290	767	*	9	1.97996e-15	0.000993842	2.04472e-10	1.04255e-08	-0.0875157	-0.0295308	RP11	hypo bm-crc
chr6	71122524	71123290	767	*	9	1.97996e-15	0.000993842	2.04472e-10	1.04255e-08	-0.0875157	-0.0295308	462G2.2	hypo bm-crc
chr19	13875014	13875950	937	*	9	9.94246e-17	1.72574e-05	7.47951e-10	1.0546e-08	-0.12554	-0.0379003	MRI1	hypo bm-crc
chr7	856023	856283	261	*	2	2.1077e-13	0.0026803	1.08022e-09	1.18879e-08	-0.0283259	-0.0148895	SUN1	hypo bm-crc
chr5	146613976	146614719	744	*	11	3.12927e-15	0.0555625	1.62839e-14	1.20605e-08	-0.152603	-0.0753933	STK32A	hypo bm-crc
chr5	146613976	146614719	744	*	11	3.12927e-15	0.0555625	1.62839e-14	1.20605e-08	-0.152603	-0.0753933	CTC	hypo bm-crc
chr5	146613976	146614719	744	*	11	3.12927e-15	0.0555625	1.62839e-14	1.20605e-08	-0.152603	-0.0753933	255N20.1	hypo bm-crc
chr21	27106793	27107483	691	*	5	6.70359e-15	0.0217499	3.45057e-11	1.33076e-08	-0.0678632	-0.0105414	GABPA	hypo bm-crc
chr21	27106793	27107483	691	*	5	6.70359e-15	0.0217499	3.45057e-11	1.33076e-08	-0.0678632	-0.0105414	ATP5J	hypo bm-crc
chr7	91763516	91764605	1090	*	15	4.10728e-17	0.00885836	6.92091e-10	1.41531e-08	-0.0602546	-0.00149943	CTB	hypo bm-crc
chr7	91763516	91764605	1090	*	15	4.10728e-17	0.00885836	6.92091e-10	1.41531e-08	-0.0602546	-0.00149943	161K23.1	hypo bm-crc
chr7	91763516	91764605	1090	*	15	4.10728e-17	0.00885836	6.92091e-10	1.41531e-08	-0.0602546	-0.00149943	CYP51A1	hypo bm-crc
chr7	91763516	91764605	1090	*	15	4.10728e-17	0.00885836	6.92091e-10	1.41531e-08	-0.0602546	-0.00149943	LRRD1	hypo bm-crc
chr17	30185765	30186770	1006	*	11	9.6163e-16	5.64914e-05	5.99417e-07	1.4796e-08	-0.1124	-0.0116478	COPRS	hypo bm-crc
chr3	197686510	197687728	1219	*	10	1.75066e-17	3.59219e-05	5.28928e-05	1.50058e-08	-0.110707	-0.011157	LMLN	hypo bm-crc
chr3	197686510	197687728	1219	*	10	1.75066e-17	3.59219e-05	5.28928e-05	1.50058e-08	-0.110707	-0.011157	IQCG	hypo bm-crc
chr10	17658756	17659779	1024	*	7	7.81842e-14	0.00295795	5.7194e-10	1.56396e-08	-0.0662325	-0.00504256	PTPLA	hypo bm-crc
chr14	48095792	48096041	250	*	3	6.25945e-12	5.05206e-07	2.53613e-08	1.58658e-08	-0.209115	-0.180419	MDGA2	hypo bm-crc
chr14	48095792	48096041	250	*	3	6.25945e-12	5.05206e-07	2.53613e-08	1.58658e-08	-0.209115	-0.180419	MDGA2	hypo bm-crc
chr17	18266135	18267123	989	*	7	2.17677e-15	0.109761	1.25271e-12	1.62864e-08	-0.0488884	-0.0110269	SHMT1	hypo bm-crc
chr11	45868398	45869488	1091	*	12	9.67136e-17	0.00176416	3.69707e-07	1.92982e-08	-0.146023	-0.024306	CRY2	hypo bm-crc
chr3	152879313	152880101	789	*	5	2.67405e-14	0.00110941	5.74241e-07	1.96744e-08	-0.0573157	-0.010571	RAP2B	hypo bm-crc
chr3	152879313	152880101	789	*	5	2.67405e-14	0.00110941	5.74241e-07	1.96744e-08	-0.0573157	-0.010571	RP11	hypo bm-crc
chr3	152879313	152880101	789	*	5	2.67405e-14	0.00110941	5.74241e-07	1.96744e-08	-0.0573157	-0.010571	529G21.2	hypo bm-crc
chr10	72575514	72575844	331	*	5	9.20651e-14	8.64053e-07	1.01271e-07	2.08062e-08	-0.060906	-0.00790478	SGPL1	hypo bm-crc
chr3	52311918	52312957	1040	*	11	6.17727e-16	0.00643551	1.52832e-12	2.10304e-08	-0.0619114	-0.00475969	WDR82	hypo bm-crc
chr10	30024328	30024811	484	*	4	7.70721e-15	7.49088e-06	1.94406e-08	2.19068e-08	-0.0393454	-0.00723918	SVIL	hypo bm-crc
chr6	126070235	126071319	1085	*	8	3.97044e-16	0.429988	2.29835e-13	2.28205e-08	-0.144579	-0.032932	HEY2	hypo bm-crc
chr6	126070235	126071319	1085	*	8	3.97044e-16	0.429988	2.29835e-13	2.28205e-08	-0.144579	-0.032932	RP11	hypo bm-crc
chr6	126070235	126071319	1085	*	8	3.97044e-16	0.429988	2.29835e-13	2.28205e-08	-0.144579	-0.032932	624M8.1	hypo bm-crc
chr13	52377730	52378744	1015	*	12	6.92337e-16	0.0178851	1.23125e-07	2.33487e-08	-0.129123	-0.00504633	RP11	hypo bm-crc
chr13	52377730	52378744	1015	*	12	6.92337e-16	0.0178851	1.23125e-07	2.33487e-08	-0.129123	-0.00504633	327P2.5	hypo bm-crc
chr13	52377730	52378744	1015	*	12	6.92337e-16	0.0178851	1.23125e-07	2.33487e-08	-0.129123	-0.00504633	DHRS12	hypo bm-crc
chr12	122458893	122459966	1074	*	6	1.94514e-15	0.000150352	3.53667e-09	2.36429e-08	-0.19426	-0.0411208	BCL7A	hypo bm-crc
chr15	69754609	69755381	773	*	6	4.22103e-13	8.86709e-08	0.000432375	2.44834e-08	-0.145271	-0.0531521	RP11	hypo bm-crc
chr15	69754609	69755381	773	*	6	4.22103e-13	8.86709e-08	0.000432375	2.44834e-08	-0.145271	-0.0531521	279F6.1	hypo bm-crc
chr4	84205382	84206491	1110	*	8	8.50803e-15	8.22948e-06	1.8891e-07	2.46824e-08	0.0585676	-0.00206131	COQ2	hypo bm-crc
chr17	41277059	41278197	1139	*	17	1.95415e-20	4.14687e-06	3.66062e-05	2.56379e-08	-0.123518	-0.0117106	NBR2	hypo bm-crc
chr17	41277059	41278197	1139	*	17	1.95415e-20	4.14687e-06	3.66062e-05	2.56379e-08	-0.123518	-0.0117106	BRCA1	hypo bm-crc
chr6	31690949	31692375	1427	*	27	7.04806e-22	0.13798	4.18552e-11	2.63027e-08	-0.105389	-0.0066091	C6orf25	hypo bm-crc
chr16	27279610	27279784	175	*	2	3.89492e-12	5.94064e-07	2.51335e-08	2.63046e-08	-0.132749	-0.102509	CTD	hypo bm-crc
chr16	27279610	27279784	175	*	2	3.89492e-12	5.94064e-07	2.51335e-08	2.63046e-08	-0.132749	-0.102509	3203P2.2	hypo bm-crc
chr16	27279610	27279784	175	*	2	3.89492e-12	5.94064e-07	2.51335e-08	2.63046e-08	-0.132749	-0.102509	NSMCE1	hypo bm-crc
chr18	9474707	9475508	802	*	7	4.76217e-14	0.000290572	4.2527e-05	2.74775e-08	-0.0952188	-0.0116686	RALBP1	hypo bm-crc
chr3	9884995	9886198	1204	*	10	6.43282e-16	0.000139423	2.8657e-06	2.77393e-08	-0.225993	-0.0142396	TTLL3	hypo bm-crc
chr3	9884995	9886198	1204	*	10	6.43282e-16	0.000139423	2.8657e-06	2.77393e-08	-0.225993	-0.0142396	RPUSD3	hypo bm-crc
chr11	66205894	66206894	1001	*	8	4.44842e-14	2.47532e-06	1.45921e-05	2.80387e-08	-0.209547	-0.0147603	MRPL11	hypo bm-crc
chr4	99849653	99850801	1149	*	11	3.47507e-14	0.000537603	4.69103e-07	2.80864e-08	-0.0397401	-0.00329867	RP11	hypo bm-crc
chr4	99849653	99850801	1149	*	11	3.47507e-14	0.000537603	4.69103e-07	2.80864e-08	-0.0397401	-0.00329867	571L19.7	hypo bm-crc
chr4	99849653	99850801	1149	*	11	3.47507e-14	0.000537603	4.69103e-07	2.80864e-08	-0.0397401	-0.00329867	EIF4E	hypo bm-crc
chr3	196230026	196230837	812	*	6	5.51228e-14	8.45656e-06	9.93934e-06	2.8181e-08	-0.0164704	-0.000436401	RNF168	hypo bm-crc
chr6	151772946	151774069	1124	*	7	4.01703e-11	9.06177e-08	4.80338e-05	2.85013e-08	-0.119593	-0.00649942	C6orf211	hypo bm-crc
chr6	151772946	151774069	1124	*	7	4.01703e-11	9.06177e-08	4.80338e-05	2.85013e-08	-0.119593	-0.00649942	RMND1	hypo bm-crc
chr1	146713916	146714493	578	*	11	1.49579e-16	7.93022e-07	0.000431479	2.90015e-08	-0.0625265	-0.000202186	RP11	hypo bm-crc
chr1	146713916	146714493	578	*	11	1.49579e-16	7.93022e-07	0.000431479	2.90015e-08	-0.0625265	-0.000202186	337C18.10	hypo bm-crc
chr1	146713916	146714493	578	*	11	1.49579e-16	7.93022e-07	0.000431479	2.90015e-08	-0.0625265	-0.000202186	CHD1L	hypo bm-crc
chr1	146713916	146714493	578	*	11	1.49579e-16	7.93022e-07	0.000431479	2.90015e-08	-0.0625265	-0.000202186	FMO5	hypo bm-crc
chr11	82997076	82997910	835	*	10	8.14653e-15	0.000152393	4.57544e-08	2.98845e-08	-0.281634	-0.0737785	RP11	hypo bm-crc
chr11	82997076	82997910	835	*	10	8.14653e-15	0.000152393	4.57544e-08	2.98845e-08	-0.281634	-0.0737785	727A23.10	hypo bm-crc
chr11	82997076	82997910	835	*	10	8.14653e-15	0.000152393	4.57544e-08	2.98845e-08	-0.281634	-0.0737785	CCDC90B	hypo bm-crc
chr4	2010701	2011084	384	*	7	9.95907e-15	2.62077e-05	1.43799e-09	3.01533e-08	-0.0442115	-0.00183537	NELFA	hypo bm-crc
chr3	40350768	40351750	983	*	11	1.96629e-15	0.000122679	6.43615e-09	3.04039e-08	-0.0879642	-0.00666166	EIF1B	hypo bm-crc
chr14	21077925	21078306	382	*	3	5.07163e-12	4.80992e-05	3.68685e-09	3.26077e-08	-0.0584606	-0.0251931	RNASE11	hypo bm-crc
chr14	21077925	21078306	382	*	3	5.07163e-12	4.80992e-05	3.68685e-09	3.26077e-08	-0.0584606	-0.0251931	RNASE11	hypo bm-crc
chr19	11200983	11201619	637	*	4	9.63806e-13	6.21824e-05	2.2299e-09	3.75879e-08	-0.0472852	-0.0102608	LDLR	hypo bm-crc
chr4	107237183	107237686	504	*	3	4.3259e-12	1.65519e-06	1.04624e-07	3.77338e-08	-0.0738885	-0.0187103	AIMP1	hypo bm-crc
chr4	107237183	107237686	504	*	3	4.3259e-12	1.65519e-06	1.04624e-07	3.77338e-08	-0.0738885	-0.0187103	TBCK	hypo bm-crc
chr6	10694632	10695351	720	*	10	2.17762e-14	0.000219272	2.42068e-06	4.16199e-08	-0.130956	-0.0216582	PAK1IP1	hypo bm-crc
chr6	10694632	10695351	720	*	10	2.17762e-14	0.000219272	2.42068e-06	4.16199e-08	-0.130956	-0.0216582	C6orf52	hypo bm-crc
chr16	4524103	4524775	673	*	6	4.12165e-14	2.28522e-05	9.12867e-09	4.21537e-08	-0.101613	-0.0517871	HMOX2	hypo bm-crc
chr16	4524103	4524775	673	*	6	4.12165e-14	2.28522e-05	9.12867e-09	4.21537e-08	-0.101613	-0.0517871	NMRAL1	hypo bm-crc
chr16	29874179	29875187	1009	*	11	5.45871e-15	0.000293774	1.17997e-07	4.47056e-08	-0.0849014	-0.0130206	CDIPT	hypo bm-crc
chr16	29874179	29875187	1009	*	11	5.45871e-15	0.000293774	1.17997e-07	4.47056e-08	-0.0849014	-0.0130206	AS1	hypo bm-crc
chr16	29874179	29875187	1009	*	11	5.45871e-15	0.000293774	1.17997e-07	4.47056e-08	-0.0849014	-0.0130206	CDIPT	hypo bm-crc
chr4	1686288	1686736	449	*	3	1.2089e-13	1.02347e-05	1.14753e-08	4.63178e-08	-0.10192	-0.0623541		hypo bm-crc
chr3	15468722	15469317	596	*	9	2.11251e-15	0.000220129	2.73186e-06	4.63265e-08	-0.0403422	-0.0018236	EAF1	hypo bm-crc
chr3	15468722	15469317	596	*	9	2.11251e-15	0.000220129	2.73186e-06	4.63265e-08	-0.0403422	-0.0018236	METTL6	hypo bm-crc
chr6	142409831	142410235	405	*	7	1.48407e-13	0.00942473	3.25736e-11	4.65973e-08	-0.339393	-0.0828072	RP11	hypo bm-crc
chr6	142409831	142410235	405	*	7	1.48407e-13	0.00942473	3.25736e-11	4.65973e-08	-0.339393	-0.0828072	137J7.2	hypo bm-crc
chr6	142409831	142410235	405	*	7	1.48407e-13	0.00942473	3.25736e-11	4.65973e-08	-0.339393	-0.0828072	NMBR	hypo bm-crc
chr4	94749496	94749942	447	*	7	7.56668e-15	0.411091	5.66732e-13	4.84812e-08	-0.086637	-0.0179399		hypo bm-crc
chr19	14543524	14544684	1161	*	8	1.18172e-14	0.000530796	8.42917e-09	5.05587e-08	-0.12815	-0.000739925	PKN1	hypo bm-crc
chr6	146863647	146864885	1239	*	17	3.04052e-18	0.000458692	0.000705233	5.25664e-08	-0.295321	-0.114304	RAB32	hypo bm-crc
chr19	1174154	1174667	514	*	4	4.47487e-13	2.30339e-07	8.30036e-06	5.34713e-08	-0.0800514	-0.00695733	SBNO2	hypo bm-crc
chr10	12170807	12171683	877	*	8	1.47058e-13	8.54637e-05	1.24813e-09	5.43506e-08	-0.171002	-0.0252329	SEC61A2	hypo bm-crc
chr20	34638744	34639686	943	*	7	1.33611e-13	7.64704e-06	9.94412e-08	5.61082e-08	-0.092321	-0.00905019	LINC00657	hypo bm-crc
chr19	4908681	4910274	1594	*	12	6.84166e-16	4.57948e-05	0.000162935	6.30399e-08	-0.0762725	-0.00770896	UHRF1	hypo bm-crc
chr3	42814427	42814948	522	*	7	2.17204e-13	1.98957e-05	2.86553e-08	6.47412e-08	-0.19084	-0.130654	RP11	hypo bm-crc
chr3	42814427	42814948	522	*	7	2.17204e-13	1.98957e-05	2.86553e-08	6.47412e-08	-0.19084	-0.130654	70C1.1	hypo bm-crc
chr3	42814427	42814948	522	*	7	2.17204e-13	1.98957e-05	2.86553e-08	6.47412e-08	-0.19084	-0.130654	CCDC13	hypo bm-crc
chr3	42814427	42814948	522	*	7	2.17204e-13	1.98957e-05	2.86553e-08	6.47412e-08	-0.19084	-0.130654	HIGD1A	hypo bm-crc
chr14	50778323	50779543	1221	*	9	5.81909e-14	0.00145786	5.20089e-09	6.88571e-08	-0.0529516	-0.00203298	ATP5S	hypo bm-crc
chr14	50778323	50779543	1221	*	9	5.81909e-14	0.00145786	5.20089e-09	6.88571e-08	-0.0529516	-0.00203298	L2HGDH	hypo bm-crc
chr12	100967016	100967609	594	*	6	1.75012e-12	0.443483	7.94446e-12	6.92572e-08	-0.0647608	-0.0189588	GAS2L3	hypo bm-crc
chr17	7608068	7608757	690	*	7	7.54415e-14	6.1017e-06	4.33732e-08	6.97909e-08	-0.191412	-0.129366	EFNB3	hypo bm-crc
chr17	40718249	40719654	1406	*	12	3.51293e-14	6.04964e-07	0.000725543	7.08318e-08	-0.142329	-0.0218809	COASY	hypo bm-crc
chr17	40718249	40719654	1406	*	12	3.51293e-14	6.04964e-07	0.000725543	7.08318e-08	-0.142329	-0.0218809	MLX	hypo bm-crc
chr2	38977756	38978896	1141	*	10	3.55819e-15	4.08899e-06	2.23431e-06	7.54856e-08	-0.100222	-0.0132495	GEMIN6	hypo bm-crc
chr2	38977756	38978896	1141	*	10	3.55819e-15	4.08899e-06	2.23431e-06	7.54856e-08	-0.100222	-0.0132495	SRSF7	hypo bm-crc
chr17	27506970	27508027	1058	*	11	1.84195e-14	0.146845	6.97335e-08	8.12337e-08	-0.0692495	-0.00563527	MYO18A	hypo bm-crc
chr10	105155729	105156505	777	*	12	3.30889e-15	0.000432313	2.64053e-10	8.33871e-08	-0.0416165	-9.70737e-05	PDCD11	hypo bm-crc
chr10	105155729	105156505	777	*	12	3.30889e-15	0.000432313	2.64053e-10	8.33871e-08	-0.0416165	-9.70737e-05	USMG5	hypo bm-crc
chr6	45345446	45346345	900	*	7	1.24042e-12	0.00170287	4.29524e-06	8.78577e-08	-0.0469034	-0.00476132	RUNX2	hypo bm-crc
chr6	45345446	45346345	900	*	7	1.24042e-12	0.00170287	4.29524e-06	8.78577e-08	-0.0469034	-0.00476132	SUPT3H	hypo bm-crc
chr1	167683013	167684333	1321	*	6	3.51725e-16	1.07622e-05	1.31594e-05	9.12246e-08	-0.178186	-0.0177551		hypo bm-crc
chr5	143584488	143584957	470	*	3	3.86296e-11	8.24795e-05	2.86236e-08	9.92264e-08	-0.112523	-0.0608545	KCTD16	hypo bm-crc
chr12	93323219	93323573	355	*	8	3.17501e-13	7.64927e-06	3.65465e-07	1.04315e-07	-0.0208668	-0.000361436		hypo bm-crc
chr3	119395580	119396640	1061	*	8	1.9848e-13	2.83078e-06	0.000741182	1.0897e-07	-0.0779191	-0.00708017	COX17	hypo bm-crc
chr22	44208168	44208535	368	*	6	7.96859e-12	0.147768	1.57144e-11	1.09752e-07	-0.0945818	-0.0114717	RP3	hypo bm-crc
chr22	44208168	44208535	368	*	6	7.96859e-12	0.147768	1.57144e-11	1.09752e-07	-0.0945818	-0.0114717	388M5.9	hypo bm-crc
chr22	44208168	44208535	368	*	6	7.96859e-12	0.147768	1.57144e-11	1.09752e-07	-0.0945818	-0.0114717	EFCAB6	hypo bm-crc
chr7	100033572	100034753	1182	*	9	3.18004e-13	0.000378459	2.68674e-05	1.12409e-07	-0.11226	-0.00101585	RP11	hypo bm-crc
chr7	100033572	100034753	1182	*	9	3.18004e-13	0.000378459	2.68674e-05	1.12409e-07	-0.11226	-0.00101585	758P17.2	hypo bm-crc
chr7	100033572	100034753	1182	*	9	3.18004e-13	0.000378459	2.68674e-05	1.12409e-07	-0.11226	-0.00101585	RP11	hypo bm-crc
chr7	100033572	100034753	1182	*	9	3.18004e-13	0.000378459	2.68674e-05	1.12409e-07	-0.11226	-0.00101585	758P17.3	hypo bm-crc
chr7	100033572	100034753	1182	*	9	3.18004e-13	0.000378459	2.68674e-05	1.12409e-07	-0.11226	-0.00101585	PPP1R35	hypo bm-crc
chr3	16646058	16646983	926	*	6	7.86178e-15	0.00236801	1.07464e-09	1.29185e-07	-0.0994311	-0.0215769	DAZL	hypo bm-crc
chr1	1203450	1203660	211	*	2	8.23085e-10	0.000517859	1.59532e-08	1.33424e-07	-0.08381	-0.0434285	UBE2J2	hypo bm-crc
chr2	45878859	45879284	426	*	5	1.62744e-12	0.0565244	4.75007e-10	1.39285e-07	-0.0480107	-0.00921723	PRKCE	hypo bm-crc
chr4	48832037	48833587	1551	*	16	4.84578e-13	1.53364e-06	0.00264711	1.42048e-07	-0.0860307	-0.00704193	OCIAD1	hypo bm-crc
chr15	67357361	67358136	776	*	6	2.56127e-13	0.000645264	1.02788e-07	1.43405e-07	-0.121353	-0.0170243	SMAD3	hypo bm-crc
chr19	10420164	10421076	913	*	8	3.03747e-11	1.21181e-05	0.000411349	1.44486e-07	-0.0502002	-0.0217695	ZGLP1	hypo bm-crc
chr19	10420164	10421076	913	*	8	3.03747e-11	1.21181e-05	0.000411349	1.44486e-07	-0.0502002	-0.0217695	CTD	hypo bm-crc
chr19	10420164	10421076	913	*	8	3.03747e-11	1.21181e-05	0.000411349	1.44486e-07	-0.0502002	-0.0217695	2369P2.10	hypo bm-crc
chr19	10420164	10421076	913	*	8	3.03747e-11	1.21181e-05	0.000411349	1.44486e-07	-0.0502002	-0.0217695	FDX1L	hypo bm-crc
chr1	27247775	27248983	1209	*	10	1.63303e-14	7.28178e-05	3.17199e-07	1.48263e-07	-0.145275	-0.0123623	NUDC	hypo bm-crc
chr16	2254692	2255950	1259	*	8	2.875e-14	7.10437e-06	0.000165977	1.51375e-07	-0.102343	-0.00265614	MLST8	hypo bm-crc
chr16	2254692	2255950	1259	*	8	2.875e-14	7.10437e-06	0.000165977	1.51375e-07	-0.102343	-0.00265614	AC009065.3	hypo bm-crc
chr1	214776286	214776904	619	*	10	6.35303e-16	0.00694872	2.83648e-09	1.51423e-07	-0.0250211	-0.00244423	CENPF	hypo bm-crc
chr7	73153139	73153632	494	*	5	8.31559e-13	8.499e-05	1.51416e-05	1.55364e-07	-0.0371738	-0.00182173	ABHD11	hypo bm-crc
chr14	75229271	75230414	1144	*	7	1.18412e-09	3.11896e-05	3.3198e-05	1.60036e-07	-0.310603	-0.0339156	YLPM1	hypo bm-crc
chr12	50790101	50790423	323	*	2	4.41805e-10	9.61132e-07	3.68389e-07	1.7814e-07	-0.160478	-0.124942	LARP4	hypo bm-crc
chr12	50790101	50790423	323	*	2	4.41805e-10	9.61132e-07	3.68389e-07	1.7814e-07	-0.160478	-0.124942	FAM186A	hypo bm-crc
chr15	60884093	60885258	1166	*	7	8.88882e-15	0.0796118	2.55276e-11	1.81861e-07	-0.105861	-0.0354988	RP11	hypo bm-crc
chr15	60884093	60885258	1166	*	7	8.88882e-15	0.0796118	2.55276e-11	1.81861e-07	-0.105861	-0.0354988	219B17.1	hypo bm-crc
chr15	60884093	60885258	1166	*	7	8.88882e-15	0.0796118	2.55276e-11	1.81861e-07	-0.105861	-0.0354988	RORA	hypo bm-crc
chr22	39095898	39097335	1438	*	10	2.85738e-12	0.00156491	2.70627e-05	1.86225e-07	-0.0359499	-0.00440722	JOSD1	hypo bm-crc
chr10	21785733	21786419	687	*	9	4.03185e-15	6.39592e-05	1.06921e-06	1.96313e-07	-0.0335535	-0.0051616	CASC10	hypo bm-crc
chr17	43024659	43025655	997	*	9	2.51819e-14	5.91779e-06	0.00170749	2.0687e-07	-0.168247	-0.0272067	CTD	hypo bm-crc
chr17	43024659	43025655	997	*	9	2.51819e-14	5.91779e-06	0.00170749	2.0687e-07	-0.168247	-0.0272067	2534I21.8	hypo bm-crc
chr17	43024659	43025655	997	*	9	2.51819e-14	5.91779e-06	0.00170749	2.0687e-07	-0.168247	-0.0272067	KIF18B	hypo bm-crc
chr20	43991346	43992413	1068	*	11	3.31405e-14	3.15798e-06	0.000486387	2.12279e-07	-0.180727	-0.00191262	SYS1	hypo bm-crc
chr20	43991346	43992413	1068	*	11	3.31405e-14	3.15798e-06	0.000486387	2.12279e-07	-0.180727	-0.00191262	SYS1	hypo bm-crc
chr20	43991346	43992413	1068	*	11	3.31405e-14	3.15798e-06	0.000486387	2.12279e-07	-0.180727	-0.00191262	DBNDD2	hypo bm-crc
chr16	77246048	77247126	1079	*	6	2.53614e-12	1.22221e-07	3.44937e-05	2.1381e-07	-0.237898	-0.171611	SYCE1L	hypo bm-crc
chr16	77246048	77247126	1079	*	6	2.53614e-12	1.22221e-07	3.44937e-05	2.1381e-07	-0.237898	-0.171611	RP11	hypo bm-crc
chr16	77246048	77247126	1079	*	6	2.53614e-12	1.22221e-07	3.44937e-05	2.1381e-07	-0.237898	-0.171611	538I12.2	hypo bm-crc
chr3	196594273	196595274	1002	*	6	4.17985e-13	0.00154317	1.761e-07	2.14251e-07	-0.0746178	-0.0244948	SENP5	hypo bm-crc
chr5	139936782	139937350	569	*	6	1.51868e-13	0.00124862	6.57504e-09	2.17287e-07	-0.0553453	-0.0130651	SRA1	hypo bm-crc
chr20	18118011	18119033	1023	*	13	4.71062e-16	2.68792e-05	0.000998186	2.2069e-07	-0.132919	-0.0120205	PET117	hypo bm-crc
chr20	18118011	18119033	1023	*	13	4.71062e-16	2.68792e-05	0.000998186	2.2069e-07	-0.132919	-0.0120205	CSRP2BP	hypo bm-crc
chr2	37899023	37900205	1183	*	8	4.33181e-11	1.83576e-05	0.000338225	2.23534e-07	-0.06983	-0.0165868	CDC42EP3	hypo bm-crc
chr1	193073866	193075191	1326	*	10	3.91767e-15	0.00439831	7.31867e-09	2.27558e-07	-0.165228	-0.00825031	GLRX2	hypo bm-crc
chr11	112037969	112038475	507	*	5	3.74068e-12	5.14818e-07	0.000100579	2.30666e-07	-0.14174	-0.0688662	SDHD	hypo bm-crc
chr11	112037969	112038475	507	*	5	3.74068e-12	5.14818e-07	0.000100579	2.30666e-07	-0.14174	-0.0688662	TEX12	hypo bm-crc
chr11	112037969	112038475	507	*	5	3.74068e-12	5.14818e-07	0.000100579	2.30666e-07	-0.14174	-0.0688662	RP11	hypo bm-crc
chr11	112037969	112038475	507	*	5	3.74068e-12	5.14818e-07	0.000100579	2.30666e-07	-0.14174	-0.0688662	356J5.4	hypo bm-crc
chr10	101380128	101380774	647	*	7	2.33444e-13	0.000169324	1.05728e-05	2.33757e-07	-0.0349108	-0.00167516	SLC25A28	hypo bm-crc
chr9	136293231	136294076	846	*	3	9.07357e-12	0.0053022	6.50114e-09	2.35992e-07	-0.100636	-0.0691854	ADAMTS13	hypo bm-crc
chr16	4664854	4665704	851	*	7	9.65287e-14	0.00299572	1.85423e-09	2.43936e-07	-0.149198	-0.0423529	UBALD1	hypo bm-crc
chr1	229643508	229644775	1268	*	13	1.6298e-15	0.00112661	5.26341e-06	2.45417e-07	-0.14445	-0.00527934	RP4	hypo bm-crc
chr1	229643508	229644775	1268	*	13	1.6298e-15	0.00112661	5.26341e-06	2.45417e-07	-0.14445	-0.00527934	613A2.1	hypo bm-crc
chr1	229643508	229644775	1268	*	13	1.6298e-15	0.00112661	5.26341e-06	2.45417e-07	-0.14445	-0.00527934	NUP133	hypo bm-crc
chr15	71407484	71408603	1120	*	8	1.19247e-15	0.00112832	1.79226e-05	2.45765e-07	-0.0996531	-0.00512918	THSD4	hypo bm-crc
chr15	71407484	71408603	1120	*	8	1.19247e-15	0.00112832	1.79226e-05	2.45765e-07	-0.0996531	-0.00512918	CT62	hypo bm-crc
chr15	76603276	76604113	838	*	8	1.87032e-13	0.00617649	1.99673e-09	2.51325e-07	-0.0387859	-0.00214634	ETFA	hypo bm-crc
chr2	171570003	171571077	1075	*	6	1.36023e-17	0.111615	1.05863e-10	2.58203e-07	-0.113816	-0.0132322	LINC01124	hypo bm-crc
chr10	64892616	64893422	807	*	11	3.53764e-14	2.29139e-06	0.000674649	2.67305e-07	-0.182992	-0.0416732	NRBF2	hypo bm-crc
chr4	174254281	174255559	1279	*	9	1.04058e-15	0.00154678	1.31252e-06	2.83705e-07	-0.0930988	-0.000793717	HMGB2	hypo bm-crc
chr9	139349673	139349785	113	*	2	9.56363e-11	9.83641e-06	1.35953e-07	2.86652e-07	-0.069027	-0.0124925	SEC16A	hypo bm-crc
chr1	44820726	44821474	749	*	8	1.12944e-12	1.65514e-05	0.000138569	2.94718e-07	-0.116265	-0.00243835	ERI3	hypo bm-crc
chr10	102822201	102822508	308	*	3	1.99448e-11	0.0117416	6.81928e-09	2.98095e-07	-0.0452578	-0.0135236	KAZALD1	hypo bm-crc
chr15	73343980	73344290	311	*	4	5.69018e-11	0.00856337	5.42623e-09	2.99691e-07	-0.0866436	-0.0223178	NEO1	hypo bm-crc
chr10	1095038	1095554	517	*	5	1.03748e-11	0.00052641	2.21586e-07	3.0266e-07	-0.0307737	-0.00165818	WDR37	hypo bm-crc
chr10	1095038	1095554	517	*	5	1.03748e-11	0.00052641	2.21586e-07	3.0266e-07	-0.0307737	-0.00165818	IDI1	hypo bm-crc
chr1	39546949	39547078	130	*	2	2.051e-09	0.00652374	3.43661e-08	3.17524e-07	-0.0534593	-0.0328694	MACF1	hypo bm-crc
chr20	18547762	18548475	714	*	9	4.77406e-13	2.27394e-06	7.15137e-06	3.49149e-07	-0.064212	-0.00667061	LINC00493	hypo bm-crc
chr11	68816030	68816938	909	*	8	5.70577e-15	0.000292165	0.000340879	3.91474e-07	-0.0372305	-0.00179331	TPCN2	hypo bm-crc
chr9	114658781	114659593	813	*	4	4.22498e-11	0.000857694	3.62623e-07	3.92351e-07	-0.0397944	-0.000929559	UGCG	hypo bm-crc
chr7	93519473	93520452	980	*	13	6.3025e-15	4.01485e-08	0.00799743	4.27982e-07	-0.238686	-0.136844	GNGT1	hypo bm-crc
chr7	93519473	93520452	980	*	13	6.3025e-15	4.01485e-08	0.00799743	4.27982e-07	-0.238686	-0.136844	AC002076.10	hypo bm-crc
chr7	93519473	93520452	980	*	13	6.3025e-15	4.01485e-08	0.00799743	4.27982e-07	-0.238686	-0.136844	TFPI2	hypo bm-crc
chr20	40247070	40247988	919	*	11	1.47181e-13	1.87462e-05	0.000149691	4.38806e-07	-0.134577	-0.00139274	CHD6	hypo bm-crc
chr12	21654287	21654897	611	*	10	5.47229e-14	0.00191985	3.84767e-06	4.42465e-07	-0.152325	-0.00591468	GOLT1B	hypo bm-crc
chr12	21654287	21654897	611	*	10	5.47229e-14	0.00191985	3.84767e-06	4.42465e-07	-0.152325	-0.00591468	RECQL	hypo bm-crc
chr8	145596918	145597415	498	*	4	8.53161e-12	0.000513395	3.46748e-08	4.51428e-07	-0.514434	-0.180887	ADCK5	hypo bm-crc
chr6	35419793	35420303	511	*	4	4.7105e-11	7.58828e-06	2.10486e-05	4.60252e-07	-0.0421358	-0.0114175	FANCE	hypo bm-crc
chr11	62413296	62415024	1729	*	14	5.47071e-14	0.000253652	0.000223868	4.72898e-07	-0.176569	-0.0193331	GANAB	hypo bm-crc
chr11	62413296	62415024	1729	*	14	5.47071e-14	0.000253652	0.000223868	4.72898e-07	-0.176569	-0.0193331	INTS5	hypo bm-crc
chr8	142011117	142011853	737	*	3	1.08457e-12	1.12273e-05	5.2302e-07	4.76643e-07	-0.0356932	-0.0151478	PTK2	hypo bm-crc
chr2	54683322	54683502	181	*	3	8.51392e-11	3.43904e-05	4.52245e-07	4.87635e-07	-0.0639993	-0.0175352	SPTBN1	hypo bm-crc
chr2	69614107	69615118	1012	*	8	1.69667e-12	0.00503728	2.16822e-09	5.40943e-07	-0.133437	-0.0220227	GFPT1	hypo bm-crc
chr1	41131309	41131487	179	*	3	8.28428e-11	0.0242431	1.31335e-08	5.44763e-07	-0.0263124	-0.00789673	RIMS3	hypo bm-crc
chr20	3185115	3185863	749	*	9	4.6035e-13	0.000180056	1.54432e-05	5.7396e-07	-0.133192	-0.0396976	DDRGK1	hypo bm-crc
chr2	241075202	241075901	700	*	3	1.39326e-14	0.00087185	4.63426e-08	6.39867e-07	-0.0277035	-0.00186966	MYEOV2	hypo bm-crc
chr10	123734241	123735128	888	*	4	5.68922e-10	2.84149e-06	2.32634e-05	6.49771e-07	-0.102319	-0.0124032	NSMCE4A	hypo bm-crc
chr14	64319089	64319543	455	*	5	3.44611e-11	9.88367e-05	1.40355e-06	7.20604e-07	-0.163761	-0.0750582		hypo bm-crc
chr20	20693064	20694136	1073	*	9	2.87598e-12	1.37295e-05	0.000279472	7.25316e-07	-0.0819212	-0.00293913	RALGAPA2	hypo bm-crc
chr2	85839507	85839722	216	*	3	2.25702e-10	9.46366e-05	1.2278e-07	7.26321e-07	-0.260056	-0.110467	USP39	hypo bm-crc
chr17	74448689	74449810	1122	*	9	2.85417e-13	6.74077e-06	0.00173901	7.29272e-07	-0.123073	-0.00936236	AANAT	hypo bm-crc
chr17	74448689	74449810	1122	*	9	2.85417e-13	6.74077e-06	0.00173901	7.29272e-07	-0.123073	-0.00936236	UBE2O	hypo bm-crc
chr12	102132673	102133407	735	*	6	4.31491e-12	1.88602e-05	0.0009625	7.37984e-07	-0.0529934	-0.0260757	CHPT1	hypo bm-crc
chr12	102132673	102133407	735	*	6	4.31491e-12	1.88602e-05	0.0009625	7.37984e-07	-0.0529934	-0.0260757	SYCP3	hypo bm-crc
chr20	54933521	54934110	590	*	7	9.39233e-12	0.00253693	1.17716e-08	7.40406e-07	-0.199317	-0.0202949	FAM210B	hypo bm-crc
chr12	102224375	102225365	991	*	6	4.99725e-13	0.00808817	1.73965e-09	7.57935e-07	-0.104883	-0.0199627	GNPTAB	hypo bm-crc
chr19	19050971	19051747	777	*	8	3.0827e-13	0.025375	8.65659e-11	8.05831e-07	-0.0713563	-0.0218226	AC005932.1	hypo bm-crc
chr19	19050971	19051747	777	*	8	3.0827e-13	0.025375	8.65659e-11	8.05831e-07	-0.0713563	-0.0218226	HOMER3	hypo bm-crc
chr2	149401672	149402448	777	*	3	7.2046e-12	0.000612669	7.3638e-08	8.82454e-07	-0.0541722	-0.023139	EPC2	hypo bm-crc
chr14	21537527	21538547	1021	*	6	3.87969e-11	0.0417901	8.71083e-09	9.20226e-07	-0.163171	-0.0388384	ARHGEF40	hypo bm-crc
chr14	21537527	21538547	1021	*	6	3.87969e-11	0.0417901	8.71083e-09	9.20226e-07	-0.163171	-0.0388384	NDRG2	hypo bm-crc
chr22	36877697	36877729	33	*	3	2.00611e-09	6.80169e-05	9.88264e-07	9.75169e-07	-0.0467645	-0.0125115	TXN2	hypo bm-crc
chr19	16606621	16607335	715	*	9	1.07635e-12	0.00188583	6.87873e-07	9.97297e-07	-0.0358369	-0.00531567	C19orf44	hypo bm-crc
chr19	16606621	16607335	715	*	9	1.07635e-12	0.00188583	6.87873e-07	9.97297e-07	-0.0358369	-0.00531567	CALR3	hypo bm-crc
chr19	16606621	16607335	715	*	9	1.07635e-12	0.00188583	6.87873e-07	9.97297e-07	-0.0358369	-0.00531567	CTD	hypo bm-crc
chr19	16606621	16607335	715	*	9	1.07635e-12	0.00188583	6.87873e-07	9.97297e-07	-0.0358369	-0.00531567	3222D19.2	hypo bm-crc
chr8	120844660	120845432	773	*	8	1.1751e-11	0.00020639	1.02221e-07	1.00204e-06	-0.0543872	-0.00105667	TAF2	hypo bm-crc
chr19	57751591	57752307	717	*	10	7.86948e-13	2.37972e-05	2.322e-06	1.03019e-06	-0.189944	-0.0281018	ZNF805	hypo bm-crc
chr7	148991094	148992162	1069	*	5	3.25679e-11	8.92118e-07	7.52554e-05	1.05794e-06	-0.0501264	-0.037717	ZNF783	hypo bm-crc
chr7	148991094	148992162	1069	*	5	3.25679e-11	8.92118e-07	7.52554e-05	1.05794e-06	-0.0501264	-0.037717	RP4	hypo bm-crc
chr7	148991094	148992162	1069	*	5	3.25679e-11	8.92118e-07	7.52554e-05	1.05794e-06	-0.0501264	-0.037717	800G7.2	hypo bm-crc
chr3	126706825	126707103	279	*	2	5.24532e-11	3.27964e-05	4.41426e-07	1.0727e-06	-0.0703176	-0.0215707		hypo bm-crc
chr7	108167037	108167065	29	*	2	4.47301e-09	0.000655511	1.62548e-07	1.08155e-06	-0.0242071	-0.00988616	PNPLA8	hypo bm-crc
chr7	128577651	128578297	647	*	8	3.54666e-13	0.00143221	1.92836e-05	1.11316e-06	-0.115632	-0.0207256	IRF5	hypo bm-crc
chr2	170654532	170655945	1414	*	11	3.51905e-13	3.86476e-05	0.000171868	1.13136e-06	-0.0861058	-0.00816119	SSB	hypo bm-crc
chr1	202857613	202858826	1214	*	11	4.01053e-14	0.015684	3.82199e-05	1.16028e-06	-0.0962475	-0.0184622	RABIF	hypo bm-crc
chr19	55770037	55770874	838	*	6	8.29903e-10	0.000126925	0.000239987	1.23345e-06	-0.0339229	-0.00114514	PPP6R1	hypo bm-crc
chr6	4079342	4079704	363	*	6	1.28445e-11	0.0404653	1.05329e-09	1.26549e-06	-0.0593059	-0.0240437	C6orf201	hypo bm-crc
chr6	4079342	4079704	363	*	6	1.28445e-11	0.0404653	1.05329e-09	1.26549e-06	-0.0593059	-0.0240437	FAM217A	hypo bm-crc
chr21	46824938	46824976	39	*	2	8.95228e-08	0.00207491	1.75543e-07	1.34059e-06	-0.224144	-0.095026		hypo bm-crc
chr7	50799978	50800426	449	*	4	8.35604e-13	0.00805712	6.8249e-08	1.39742e-06	-0.111406	-0.0109207	GRB10	hypo bm-crc
chr11	93276592	93277191	600	*	7	2.191e-12	0.01103	6.26346e-07	1.39923e-06	-0.133099	-0.0425186	SMCO4	hypo bm-crc
chr10	126490099	126490761	663	*	5	1.01878e-10	0.000238386	1.78139e-07	1.42558e-06	-0.133695	-0.0364343	FAM175B	hypo bm-crc
chr16	2198075	2198949	875	*	8	1.18832e-11	1.03146e-05	0.00664108	1.44954e-06	-0.11612	-0.00943487	RAB26	hypo bm-crc
chr19	59066234	59067270	1037	*	12	2.54595e-14	0.00176707	2.2352e-07	1.48073e-06	-0.0732898	-0.00288741	CHMP2A	hypo bm-crc
chr19	59066234	59067270	1037	*	12	2.54595e-14	0.00176707	2.2352e-07	1.48073e-06	-0.0732898	-0.00288741	UBE2M	hypo bm-crc
chr12	49211807	49212475	669	*	5	1.67495e-12	0.000773127	6.15339e-05	1.49288e-06	-0.0400876	-0.00781768	CACNB3	hypo bm-crc
chr1	153930771	153931224	454	*	6	5.57026e-11	0.055344	2.59963e-09	1.57292e-06	-0.0661445	-0.00787568	CRTC2	hypo bm-crc
chr10	15130387	15131036	650	*	8	1.29991e-11	0.000581842	3.48107e-05	1.57771e-06	-0.0592283	-0.0175527	DCLRE1CP1	hypo bm-crc
chr10	15130387	15131036	650	*	8	1.29991e-11	0.000581842	3.48107e-05	1.57771e-06	-0.0592283	-0.0175527	ACBD7	hypo bm-crc
chr8	23261618	23262159	542	*	8	5.88851e-12	0.145688	4.84858e-11	1.60507e-06	-0.255501	-0.047424	LOXL2	hypo bm-crc
chr8	23261618	23262159	542	*	8	5.88851e-12	0.145688	4.84858e-11	1.60507e-06	-0.255501	-0.047424	ENTPD4	hypo bm-crc
chr12	108908643	108909559	917	*	10	3.35374e-12	2.04615e-05	0.000223565	1.65694e-06	-0.10809	-0.00228356	FICD	hypo bm-crc
chr21	45079144	45079820	677	*	7	2.47953e-11	0.000150457	4.69607e-05	1.68414e-06	-0.159273	-0.0256296	RRP1B	hypo bm-crc
chr21	45079144	45079820	677	*	7	2.47953e-11	0.000150457	4.69607e-05	1.68414e-06	-0.159273	-0.0256296	HSF2BP	hypo bm-crc
chr10	35534954	35535012	59	*	2	1.09641e-09	0.000337863	3.171e-07	1.68466e-06	-0.185192	-0.103872		hypo bm-crc
chr2	203499669	203500074	406	*	4	6.80047e-11	0.00509131	3.40831e-08	1.69805e-06	-0.0634645	-0.0137745	FAM117B	hypo bm-crc
chr3	196014011	196014846	836	*	10	2.65767e-12	3.86861e-05	0.00175612	1.72216e-06	-0.0577514	-0.000860081	PCYT1A	hypo bm-crc
chr3	196014011	196014846	836	*	10	2.65767e-12	3.86861e-05	0.00175612	1.72216e-06	-0.0577514	-0.000860081	RP11	hypo bm-crc
chr3	196014011	196014846	836	*	10	2.65767e-12	3.86861e-05	0.00175612	1.72216e-06	-0.0577514	-0.000860081	447L10.1	hypo bm-crc
chr3	15247517	15248316	800	*	3	1.08769e-10	3.81829e-05	5.61581e-05	1.8601e-06	-0.0274982	-0.00122184	CAPN7	hypo bm-crc
chr11	2721799	2722713	915	*	17	3.02488e-19	0.00460929	0.00234675	1.87989e-06	-0.226124	-0.0686219	KCNQ1	hypo bm-crc
chr6	138482608	138483709	1102	*	9	1.01739e-13	0.00420308	1.07704e-07	1.896e-06	-0.0354603	-0.00512413	KIAA1244	hypo bm-crc
chr16	838502	838782	281	*	4	1.001e-10	0.0649357	1.75114e-08	1.91926e-06	-0.0463898	-0.0102044	CHTF18	hypo bm-crc
chr6	46655514	46655820	307	*	5	8.57255e-10	5.90397e-06	0.000152384	1.93327e-06	-0.138827	-0.0535265	TDRD6	hypo bm-crc
chr6	46655514	46655820	307	*	5	8.57255e-10	5.90397e-06	0.000152384	1.93327e-06	-0.138827	-0.0535265	RP11	hypo bm-crc
chr6	46655514	46655820	307	*	5	8.57255e-10	5.90397e-06	0.000152384	1.93327e-06	-0.138827	-0.0535265	446F17.3	hypo bm-crc
chr2	7017787	7018153	367	*	3	7.33888e-10	1.37821e-05	0.000202196	2.08719e-06	-0.340389	-0.172629	RSAD2	hypo bm-crc
chr1	936091	937048	958	*	6	1.36227e-12	0.0356112	4.55369e-09	2.21823e-06	-0.0780807	-0.0241683		hypo bm-crc
chr5	77071525	77072222	698	*	5	1.59212e-10	0.000215502	0.000322857	2.24384e-06	-0.0648266	-0.00651918	TBCA	hypo bm-crc
chr16	75032509	75032774	266	*	3	2.27545e-09	0.000113975	0.000175518	2.24541e-06	-0.0451267	-0.00789869	WDR59	hypo bm-crc
chr6	29796494	29796614	121	*	4	9.29873e-09	0.000109744	2.11616e-06	2.24924e-06	-0.346339	-0.152888	HLA	hypo bm-crc
chr6	29796494	29796614	121	*	4	9.29873e-09	0.000109744	2.11616e-06	2.24924e-06	-0.346339	-0.152888	G	hypo bm-crc
chr16	67310482	67310556	75	*	2	6.29809e-09	0.000526548	4.36374e-07	2.42137e-06	-0.115421	-0.0617846		hypo bm-crc
chr7	35734160	35735308	1149	*	15	3.58927e-14	0.0445324	7.85519e-10	2.4891e-06	-0.0497578	-0.0114967	RP11	hypo bm-crc
chr7	35734160	35735308	1149	*	15	3.58927e-14	0.0445324	7.85519e-10	2.4891e-06	-0.0497578	-0.0114967	379H18.1	hypo bm-crc
chr7	35734160	35735308	1149	*	15	3.58927e-14	0.0445324	7.85519e-10	2.4891e-06	-0.0497578	-0.0114967	HERPUD2	hypo bm-crc
chr19	1592671	1592898	228	*	3	3.1291e-09	0.000166638	6.31396e-07	2.61428e-06	-0.0643913	-0.0157351	MBD3	hypo bm-crc
chr19	1592671	1592898	228	*	3	3.1291e-09	0.000166638	6.31396e-07	2.61428e-06	-0.0643913	-0.0157351	UQCR11	hypo bm-crc
chr5	118787455	118788352	898	*	9	1.81764e-11	0.00345643	0.000183176	2.76765e-06	-0.21316	-0.0275745	HSD17B4	hypo bm-crc
chr17	1466136	1466715	580	*	6	1.47375e-11	0.0162051	4.07111e-06	2.78892e-06	-0.0810027	-0.0215488		hypo bm-crc
chr3	98242685	98243147	463	*	2	5.16655e-13	4.63342e-06	1.11446e-05	2.80214e-06	-0.167996	-0.100701	RP11	hypo bm-crc
chr3	98242685	98243147	463	*	2	5.16655e-13	4.63342e-06	1.11446e-05	2.80214e-06	-0.167996	-0.100701	227H4.5	hypo bm-crc
chr3	98242685	98243147	463	*	2	5.16655e-13	4.63342e-06	1.11446e-05	2.80214e-06	-0.167996	-0.100701	CPOX	hypo bm-crc
chr3	97691392	97691781	390	*	3	1.82222e-09	0.000728465	3.11598e-07	2.81599e-06	-0.1067	-0.0598748		hypo bm-crc
chr7	139025701	139026384	684	*	8	6.76006e-13	0.00265994	1.79902e-06	2.86662e-06	-0.0570503	-0.0129092	C7orf55	hypo bm-crc
chr7	139025701	139026384	684	*	8	6.76006e-13	0.00265994	1.79902e-06	2.86662e-06	-0.0570503	-0.0129092	C7orf55	hypo bm-crc
chr7	139025701	139026384	684	*	8	6.76006e-13	0.00265994	1.79902e-06	2.86662e-06	-0.0570503	-0.0129092	LUC7L2	hypo bm-crc
chr7	139025701	139026384	684	*	8	6.76006e-13	0.00265994	1.79902e-06	2.86662e-06	-0.0570503	-0.0129092	LUC7L2	hypo bm-crc
chr11	64878720	64880135	1416	*	13	7.09e-13	1.21763e-05	0.00379705	2.90634e-06	-0.0791552	-0.00365989	VPS51	hypo bm-crc
chr11	64878720	64880135	1416	*	13	7.09e-13	1.21763e-05	0.00379705	2.90634e-06	-0.0791552	-0.00365989	TM7SF2	hypo bm-crc
chr11	64878720	64880135	1416	*	13	7.09e-13	1.21763e-05	0.00379705	2.90634e-06	-0.0791552	-0.00365989	AP003068.9	hypo bm-crc
chr3	183903302	183904410	1109	*	11	4.5726e-13	0.000308436	0.00178441	2.9562e-06	-0.113784	-0.0136593	EIF2B5	hypo bm-crc
chr3	183903302	183904410	1109	*	11	4.5726e-13	0.000308436	0.00178441	2.9562e-06	-0.113784	-0.0136593	ABCF3	hypo bm-crc
chr4	128801899	128802479	581	*	7	1.24748e-10	0.0176886	7.603e-08	3.01149e-06	-0.0528466	-0.00507401	PLK4	hypo bm-crc
chr11	65657704	65658459	756	*	8	4.1999e-12	0.000102041	8.6711e-05	3.02899e-06	-0.0730555	-0.00974115	CCDC85B	hypo bm-crc
chr14	62161583	62162460	878	*	9	4.31779e-13	3.3521e-06	0.00113609	3.08306e-06	-0.0303456	-6.78513e-05	HIF1A	hypo bm-crc
chr14	62161583	62162460	878	*	9	4.31779e-13	3.3521e-06	0.00113609	3.08306e-06	-0.0303456	-6.78513e-05	HIF1A	hypo bm-crc
chr14	62161583	62162460	878	*	9	4.31779e-13	3.3521e-06	0.00113609	3.08306e-06	-0.0303456	-6.78513e-05	AS1	hypo bm-crc
chr14	70232567	70232673	107	*	2	5.47577e-09	1.01955e-05	5.62e-06	3.17998e-06	-0.106542	-0.0958305	SRSF5	hypo bm-crc
chr8	37654258	37655023	766	*	5	1.22891e-10	0.00694995	4.65246e-07	3.23147e-06	-0.0946293	-0.0206577	GPR124	hypo bm-crc
chr6	31828747	31831803	3057	*	41	2.16798e-14	0.000159351	0.00028709	3.43072e-06	-0.190272	-0.0168251	NEU1	hypo bm-crc
chr6	31828747	31831803	3057	*	41	2.16798e-14	0.000159351	0.00028709	3.43072e-06	-0.190272	-0.0168251	SLC44A4	hypo bm-crc
chr1	31769623	31770205	583	*	9	4.8083e-11	0.00552569	5.33276e-07	3.70715e-06	-0.0563693	-0.00227884	ZCCHC17	hypo bm-crc
chr1	31769623	31770205	583	*	9	4.8083e-11	0.00552569	5.33276e-07	3.70715e-06	-0.0563693	-0.00227884	SNRNP40	hypo bm-crc
chr20	30539544	30540016	473	*	7	3.91283e-11	0.000143253	0.000371776	3.75631e-06	-0.0297564	-0.000346225	PDRG1	hypo bm-crc
chr19	3522506	3522587	82	*	3	1.70963e-08	7.42394e-05	2.66628e-06	3.80388e-06	-0.0981646	-0.0417406	FZR1	hypo bm-crc
chr22	38668535	38669495	961	*	8	1.36454e-11	5.4895e-05	0.000706971	3.85223e-06	-0.168116	-0.0148565	TMEM184B	hypo bm-crc
chr1	109755958	109756414	457	*	6	3.24166e-11	6.03661e-06	0.000361473	3.92884e-06	-0.208587	-0.10461		hypo bm-crc
chr7	2559417	2559692	276	*	3	1.24898e-08	0.000963657	7.98311e-05	4.10288e-06	0.0207781	-0.000471829	LFNG	hypo bm-crc
chr11	66135554	66135627	74	*	3	2.8573e-08	0.000388467	0.000229111	4.19148e-06	-0.0733701	-0.00489265	SLC29A2	hypo bm-crc
chr16	21169179	21170428	1250	*	10	2.34357e-12	0.00144515	0.000412926	4.31969e-06	-0.172379	-0.0109218	TMEM159	hypo bm-crc
chr16	21169179	21170428	1250	*	10	2.34357e-12	0.00144515	0.000412926	4.31969e-06	-0.172379	-0.0109218	DNAH3	hypo bm-crc
chr1	25558575	25559209	635	*	7	1.80495e-12	0.00374539	5.61624e-06	4.3515e-06	-0.0414136	-0.00884571	SYF2	hypo bm-crc
chr14	93813495	93814104	610	*	6	8.66535e-10	0.000156119	0.000205894	4.35325e-06	-0.193419	-0.0951153	UNC79	hypo bm-crc
chr14	93813495	93814104	610	*	6	8.66535e-10	0.000156119	0.000205894	4.35325e-06	-0.193419	-0.0951153	COX8C	hypo bm-crc
chr12	6677158	6677729	572	*	7	1.30865e-10	2.9697e-05	0.000505125	4.37921e-06	-0.0355829	-0.00164031	NOP2	hypo bm-crc
chr9	129676623	129677031	409	*	3	1.33066e-09	0.00180819	3.95332e-07	4.38789e-06	-0.0479548	-0.0155164		hypo bm-crc
chr18	12947632	12948330	699	*	8	5.47871e-11	3.41347e-05	0.000650766	4.38902e-06	-0.0995535	-0.00514005	SEH1L	hypo bm-crc
chr11	73694566	73694868	303	*	3	2.14764e-10	0.00465192	3.18988e-07	4.46097e-06	-0.117743	-0.0376212		hypo bm-crc
chr12	51631858	51633050	1193	*	12	5.40681e-13	5.00346e-05	0.0071003	4.75492e-06	-0.186438	-0.00599067	DAZAP2	hypo bm-crc
chr20	43514241	43514951	711	*	6	9.05939e-10	0.00167686	0.000160664	4.80957e-06	-0.0502557	-0.00376775	YWHAB	hypo bm-crc
chr17	52977769	52978583	815	*	8	4.45398e-11	0.000850982	0.000771373	4.9522e-06	-0.0721941	-0.0164007	TOM1L1	hypo bm-crc
chr5	1466943	1468074	1132	*	6	4.48983e-11	0.000156412	1.78841e-05	5.05875e-06	-0.0800514	-0.0162279	LPCAT1	hypo bm-crc
chr11	118401536	118401666	131	*	2	3.24753e-08	0.000465045	1.11914e-06	5.12544e-06	-0.0415905	-0.0253076	TTC36	hypo bm-crc
chr11	118401536	118401666	131	*	2	3.24753e-08	0.000465045	1.11914e-06	5.12544e-06	-0.0415905	-0.0253076	RP11	hypo bm-crc
chr11	118401536	118401666	131	*	2	3.24753e-08	0.000465045	1.11914e-06	5.12544e-06	-0.0415905	-0.0253076	770J1.3	hypo bm-crc
chr6	33256545	33258248	1704	*	25	2.49939e-17	0.0149986	8.15905e-05	5.16234e-06	-0.0668799	-0.000148683	PFDN6	hypo bm-crc
chr6	33256545	33258248	1704	*	25	2.49939e-17	0.0149986	8.15905e-05	5.16234e-06	-0.0668799	-0.000148683	WDR46	hypo bm-crc
chr14	24701136	24702584	1449	*	16	6.82595e-13	0.00872084	0.000178279	5.24972e-06	-0.106257	-0.000326942	GMPR2	hypo bm-crc
chr14	24701136	24702584	1449	*	16	6.82595e-13	0.00872084	0.000178279	5.24972e-06	-0.106257	-0.000326942	NEDD8	hypo bm-crc
chr14	24701136	24702584	1449	*	16	6.82595e-13	0.00872084	0.000178279	5.24972e-06	-0.106257	-0.000326942	MDP1	hypo bm-crc
chr14	24701136	24702584	1449	*	16	6.82595e-13	0.00872084	0.000178279	5.24972e-06	-0.106257	-0.000326942	NEDD8	hypo bm-crc
chr18	61616369	61616862	494	*	6	3.83563e-10	0.0190566	4.4645e-08	5.64644e-06	-0.0903717	-0.018355	HMSD	hypo bm-crc
chr1	227750857	227751318	462	*	8	1.67628e-12	0.000395204	0.000313385	5.83693e-06	-0.279109	-0.0694183	ZNF678	hypo bm-crc
chr9	17578725	17579227	503	*	4	2.27736e-09	0.0243533	8.24706e-08	6.01974e-06	-0.150589	-0.0924259	SH3GL2	hypo bm-crc
chr15	64126091	64126425	335	*	3	2.57717e-09	2.60251e-05	1.81268e-05	6.22115e-06	-0.0470113	-0.0130961	HERC1	hypo bm-crc
chr2	99061177	99061383	207	*	5	1.51827e-09	0.000166261	5.14897e-05	6.29974e-06	-0.0526225	-0.0107958	INPP4A	hypo bm-crc
chr16	9057781	9057783	3	*	2	9.31389e-08	6.97864e-06	4.49021e-05	6.86318e-06	-0.0250032	-0.00969382	RP11	hypo bm-crc
chr16	9057781	9057783	3	*	2	9.31389e-08	6.97864e-06	4.49021e-05	6.86318e-06	-0.0250032	-0.00969382	77H9.8	hypo bm-crc
chr16	9057781	9057783	3	*	2	9.31389e-08	6.97864e-06	4.49021e-05	6.86318e-06	-0.0250032	-0.00969382	USP7	hypo bm-crc
chr2	175199315	175199828	514	*	9	7.59136e-11	0.367559	8.50307e-11	6.87302e-06	-0.189607	-0.0711902	SP9	hypo bm-crc
chr16	3013025	3013406	382	*	3	4.71863e-10	0.0302633	3.41951e-07	6.9683e-06	-0.0966105	-0.0601252		hypo bm-crc
chr6	111279552	111280209	658	*	10	1.28371e-11	0.0181935	3.36559e-05	7.05261e-06	-0.0438801	-0.0139133	GTF3C6	hypo bm-crc
chr22	29784237	29785355	1119	*	10	4.65958e-11	3.94283e-06	0.00735572	7.60009e-06	-0.11933	-0.00354061	AP1B1	hypo bm-crc
chr15	29562049	29562194	146	*	5	1.89096e-08	0.0122407	6.37009e-08	7.6024e-06	-0.0576609	-0.0109964	FAM189A1	hypo bm-crc
chr12	48552006	48552248	243	*	2	9.68087e-11	0.000187355	2.69212e-06	7.68252e-06	-0.196587	-0.132736	ASB8	hypo bm-crc
chr3	152552440	152553089	650	*	8	9.04904e-11	0.0218072	1.63354e-07	7.73146e-06	-0.0670145	-0.00168368	P2RY1	hypo bm-crc
chr20	3748106	3748878	773	*	7	1.32781e-10	0.144962	1.09713e-08	7.78799e-06	-0.0357825	-0.00297091	C20orf27	hypo bm-crc
chr11	77790796	77791298	503	*	5	3.37283e-10	4.46711e-05	0.00123512	7.96228e-06	-0.114788	-0.0206353	NDUFC2	hypo bm-crc
chr11	77790796	77791298	503	*	5	3.37283e-10	4.46711e-05	0.00123512	7.96228e-06	-0.114788	-0.0206353	KCTD14	hypo bm-crc
chr11	77790796	77791298	503	*	5	3.37283e-10	4.46711e-05	0.00123512	7.96228e-06	-0.114788	-0.0206353	NDUFC2	hypo bm-crc
chr1	24438607	24439418	812	*	9	2.39065e-11	8.96674e-06	0.00259809	8.05145e-06	-0.279592	-0.131011	MYOM3	hypo bm-crc
chr8	28747613	28747839	227	*	3	2.47634e-08	1.48926e-05	0.000581975	8.07487e-06	-0.125521	-0.0340036	INTS9	hypo bm-crc
chr20	3761916	3762520	605	*	6	7.70608e-10	0.000539087	2.14277e-05	8.15383e-06	-0.100969	-0.0240007	SPEF1	hypo bm-crc
chr17	26692427	26692844	418	*	3	4.78268e-10	0.00415323	6.66181e-07	8.57189e-06	-0.0889073	-0.0541954	TMEM199	hypo bm-crc
chr17	26692427	26692844	418	*	3	4.78268e-10	0.00415323	6.66181e-07	8.57189e-06	-0.0889073	-0.0541954	CTB	hypo bm-crc
chr17	26692427	26692844	418	*	3	4.78268e-10	0.00415323	6.66181e-07	8.57189e-06	-0.0889073	-0.0541954	96E2.3	hypo bm-crc
chr17	26692427	26692844	418	*	3	4.78268e-10	0.00415323	6.66181e-07	8.57189e-06	-0.0889073	-0.0541954	SARM1	hypo bm-crc
chr17	26692427	26692844	418	*	3	4.78268e-10	0.00415323	6.66181e-07	8.57189e-06	-0.0889073	-0.0541954	VTN	hypo bm-crc
chr17	26692427	26692844	418	*	3	4.78268e-10	0.00415323	6.66181e-07	8.57189e-06	-0.0889073	-0.0541954	CTB	hypo bm-crc
chr17	26692427	26692844	418	*	3	4.78268e-10	0.00415323	6.66181e-07	8.57189e-06	-0.0889073	-0.0541954	96E2.2	hypo bm-crc
chr17	79868964	79869801	838	*	12	5.82764e-12	0.00115246	7.09539e-06	8.69404e-06	0.042588	-0.000248401	PCYT2	hypo bm-crc
chr11	69519088	69519437	350	*	7	2.15265e-10	0.0216519	9.52454e-09	8.82863e-06	-0.136073	-0.0156524	FGF19	hypo bm-crc
chr8	80942618	80943347	730	*	5	9.80097e-10	0.00125693	2.56727e-05	8.89224e-06	-0.108241	-0.0116451	TPD52	hypo bm-crc
chr7	148581708	148581913	206	*	3	4.0392e-08	6.74711e-06	0.00100516	9.21285e-06	-0.0305793	-0.0117659		hypo bm-crc
chr19	36035875	36036881	1007	*	8	2.42883e-11	3.53959e-06	0.00923274	9.29113e-06	-0.0815242	-0.00534665	GAPDHS	hypo bm-crc
chr19	36035875	36036881	1007	*	8	2.42883e-11	3.53959e-06	0.00923274	9.29113e-06	-0.0815242	-0.00534665	TMEM147	hypo bm-crc
chr19	36035875	36036881	1007	*	8	2.42883e-11	3.53959e-06	0.00923274	9.29113e-06	-0.0815242	-0.00534665	AD000090.2	hypo bm-crc
chr17	74496953	74497851	899	*	7	1.03768e-10	0.01196	2.32384e-05	9.76563e-06	-0.0676614	-0.00150811	RHBDF2	hypo bm-crc
chr7	6144127	6144399	273	*	5	1.68703e-10	0.000923791	7.80102e-07	1.01447e-05	-0.0326345	-0.00851229		hypo bm-crc
chr8	65710790	65711916	1127	*	11	3.18096e-11	2.5449e-07	0.0435586	1.054e-05	-0.225306	-0.148061	CYP7B1	hypo bm-crc
chr3	37033625	37034473	849	*	15	2.11202e-14	1.08159e-06	0.044331	1.09103e-05	-0.259186	-0.145153	EPM2AIP1	hypo bm-crc
chr21	18985314	18985761	448	*	7	1.93438e-10	0.0224814	6.36467e-06	1.10106e-05	-0.270876	-0.0864142		hypo bm-crc
chr6	144416746	144417537	792	*	8	1.36704e-10	0.00043481	0.00115697	1.1289e-05	-0.244556	-0.0517948	SF3B5	hypo bm-crc
chr11	64851318	64851605	288	*	6	1.63853e-09	0.000423487	0.000996696	1.13152e-05	-0.0149981	-0.00189433	CDCA5	hypo bm-crc
chr15	43802612	43803406	795	*	8	1.83912e-10	7.1169e-05	2.26156e-05	1.13687e-05	-0.065874	-0.0085426	MAP1A	hypo bm-crc
chr15	43802612	43803406	795	*	8	1.83912e-10	7.1169e-05	2.26156e-05	1.13687e-05	-0.065874	-0.0085426	TP53BP1	hypo bm-crc
chr6	133120269	133120407	139	*	2	1.63361e-08	2.93079e-05	2.0489e-05	1.19224e-05	-0.0239699	-0.00111617		hypo bm-crc
chr19	54663286	54664028	743	*	11	2.07552e-12	0.00869992	0.000165867	1.20127e-05	-0.0786065	-0.00103828	LENG1	hypo bm-crc
chr19	54663286	54664028	743	*	11	2.07552e-12	0.00869992	0.000165867	1.20127e-05	-0.0786065	-0.00103828	TMC4	hypo bm-crc
chr10	13203244	13204003	760	*	11	1.91005e-11	0.0149153	4.62375e-05	1.20821e-05	-0.0651035	-0.00558476	MCM10	hypo bm-crc
chr2	26785290	26785531	242	*	6	6.9389e-09	0.0113674	8.42775e-08	1.21811e-05	-0.0744388	-0.008087	C2orf70	hypo bm-crc
chr22	24059718	24060637	920	*	6	5.44057e-09	4.49836e-06	0.00413423	1.22334e-05	-0.105731	-0.0368966		hypo bm-crc
chr15	41245418	41245916	499	*	6	7.51296e-10	1.10086e-05	0.00556645	1.2694e-05	-0.0708972	-0.00032194	CHAC1	hypo bm-crc
chr22	35695301	35695944	644	*	6	3.20819e-11	0.000351497	0.000108279	1.32913e-05	-0.0785118	-0.00610293	TOM1	hypo bm-crc
chr22	35695301	35695944	644	*	6	3.20819e-11	0.000351497	0.000108279	1.32913e-05	-0.0785118	-0.00610293	RP3	hypo bm-crc
chr22	35695301	35695944	644	*	6	3.20819e-11	0.000351497	0.000108279	1.32913e-05	-0.0785118	-0.00610293	510H16.3	hypo bm-crc
chr10	95255531	95256759	1229	*	11	3.44646e-12	0.000336335	3.79835e-05	1.33487e-05	-0.0552992	-0.0085938	CEP55	hypo bm-crc
chr2	198650208	198650603	396	*	2	3.06762e-08	6.92245e-06	0.000363681	1.34671e-05	-0.0876922	-0.0668211	BOLL	hypo bm-crc
chr1	53905612	53905742	131	*	4	9.83154e-09	0.0757315	1.12139e-07	1.38088e-05	-0.157591	-0.0370244	SLC25A3P1	hypo bm-crc
chr10	104629166	104629667	502	*	3	8.13271e-09	0.00388409	1.06263e-06	1.40522e-05	-0.126222	-0.0943904	C10orf32	hypo bm-crc
chr10	104629166	104629667	502	*	3	8.13271e-09	0.00388409	1.06263e-06	1.40522e-05	-0.126222	-0.0943904	ASMT	hypo bm-crc
chr10	104629166	104629667	502	*	3	8.13271e-09	0.00388409	1.06263e-06	1.40522e-05	-0.126222	-0.0943904	AS3MT	hypo bm-crc
chr1	231761688	231761845	158	*	3	6.24389e-09	3.81555e-06	0.00288836	1.41091e-05	-0.136613	-0.130431	TSNAX	hypo bm-crc
chr1	231761688	231761845	158	*	3	6.24389e-09	3.81555e-06	0.00288836	1.41091e-05	-0.136613	-0.130431	DISC1	hypo bm-crc
chr6	33174613	33175688	1076	*	9	4.03513e-11	3.45432e-05	0.00564415	1.46523e-05	-0.250882	-0.0973401	MIR219	hypo bm-crc
chr6	33174613	33175688	1076	*	9	4.03513e-11	3.45432e-05	0.00564415	1.46523e-05	-0.250882	-0.0973401	1	hypo bm-crc
chr6	126307401	126308385	985	*	11	1.70331e-11	0.0118353	8.87768e-07	1.52346e-05	-0.0679621	-0.00360572	TRMT11	hypo bm-crc
chr6	33377795	33378508	714	*	10	1.46934e-13	0.017126	0.000131254	1.58368e-05	-0.0156399	-0.000543902	PHF1	hypo bm-crc
chr10	95326033	95326409	377	*	8	1.50199e-10	0.518521	4.30989e-10	1.63927e-05	-0.0539921	-0.00373183		hypo bm-crc
chr11	2482401	2482929	529	*	6	7.9108e-10	1.17527e-05	0.00229792	1.66416e-05	-0.16975	-0.112276	KCNQ1	hypo bm-crc
chr16	85833081	85833828	748	*	6	1.39724e-08	0.000851252	0.00206787	1.73691e-05	-0.0219144	-0.000645334	COX4I1	hypo bm-crc
chr16	85833081	85833828	748	*	6	1.39724e-08	0.000851252	0.00206787	1.73691e-05	-0.0219144	-0.000645334	EMC8	hypo bm-crc
chr1	201140601	201140803	203	*	3	8.58679e-09	0.00480224	1.21013e-06	1.75848e-05	-0.0581857	-0.00870377	TMEM9	hypo bm-crc
chr1	178693595	178694481	887	*	9	9.30909e-11	0.0418027	3.78653e-08	1.7747e-05	-0.0369777	-0.00833279	RALGPS2	hypo bm-crc
chr1	178693595	178694481	887	*	9	9.30909e-11	0.0418027	3.78653e-08	1.7747e-05	-0.0369777	-0.00833279	RP11	hypo bm-crc
chr1	178693595	178694481	887	*	9	9.30909e-11	0.0418027	3.78653e-08	1.7747e-05	-0.0369777	-0.00833279	428K3.1	hypo bm-crc
chr1	9599256	9599419	164	*	7	4.90152e-09	0.2319	1.20703e-08	1.78372e-05	-0.0474141	-0.00704615		hypo bm-crc
chr3	137728329	137729296	968	*	13	5.30545e-12	3.07036e-06	0.0327164	1.81665e-05	-0.207889	-0.141221	CLDN18	hypo bm-crc
chr19	48111271	48111312	42	*	3	3.22023e-08	1.35495e-05	0.000233731	1.83706e-05	-0.129059	-0.0368824	CTD	hypo bm-crc
chr19	48111271	48111312	42	*	3	3.22023e-08	1.35495e-05	0.000233731	1.83706e-05	-0.129059	-0.0368824	2571L23.8	hypo bm-crc
chr6	138187852	138188557	706	*	6	1.5291e-10	0.000179576	0.00111216	1.91169e-05	-0.0252887	-0.00450628	TNFAIP3	hypo bm-crc
chr6	138187852	138188557	706	*	6	1.5291e-10	0.000179576	0.00111216	1.91169e-05	-0.0252887	-0.00450628	RP11	hypo bm-crc
chr6	138187852	138188557	706	*	6	1.5291e-10	0.000179576	0.00111216	1.91169e-05	-0.0252887	-0.00450628	356I2.4	hypo bm-crc
chr21	43916159	43917047	889	*	10	4.81292e-11	0.000618658	0.000235793	2.14075e-05	-0.0268502	-0.000383661	SLC37A1	hypo bm-crc
chr21	43916159	43917047	889	*	10	4.81292e-11	0.000618658	0.000235793	2.14075e-05	-0.0268502	-0.000383661	AP001625.4	hypo bm-crc
chr21	43916159	43917047	889	*	10	4.81292e-11	0.000618658	0.000235793	2.14075e-05	-0.0268502	-0.000383661	RSPH1	hypo bm-crc
chr1	182992454	182992728	275	*	3	3.63646e-09	1.87984e-05	0.000386047	2.15933e-05	0.0284887	-0.000766827	LAMC1	hypo bm-crc
chr12	104359331	104359732	402	*	6	5.95157e-09	0.105846	2.62671e-08	2.16657e-05	-0.0349916	-0.00448015	TDG	hypo bm-crc
chr12	104359331	104359732	402	*	6	5.95157e-09	0.105846	2.62671e-08	2.16657e-05	-0.0349916	-0.00448015	C12orf73	hypo bm-crc
chr18	19997864	19998010	147	*	6	2.3724e-09	0.000210142	0.00368097	2.18293e-05	-0.114492	-0.0845646	CTAGE1	hypo bm-crc
chr4	15682922	15683497	576	*	6	1.32828e-09	0.000773756	0.000143747	2.25464e-05	-0.0445711	-0.006586	FAM200B	hypo bm-crc
chr4	15682922	15683497	576	*	6	1.32828e-09	0.000773756	0.000143747	2.25464e-05	-0.0445711	-0.006586	FBXL5	hypo bm-crc
chr6	15248932	15249150	219	*	3	4.16259e-08	6.25332e-06	0.00300664	2.28887e-05	-0.0124643	-0.00483839	JARID2	hypo bm-crc
chr14	24024633	24025569	937	*	12	4.1938e-11	0.000408456	9.09185e-06	2.41222e-05	-0.110301	-0.00499492	RP11	hypo bm-crc
chr14	24024633	24025569	937	*	12	4.1938e-11	0.000408456	9.09185e-06	2.41222e-05	-0.110301	-0.00499492	66N24.4	hypo bm-crc
chr14	24024633	24025569	937	*	12	4.1938e-11	0.000408456	9.09185e-06	2.41222e-05	-0.110301	-0.00499492	THTPA	hypo bm-crc
chr14	24024633	24025569	937	*	12	4.1938e-11	0.000408456	9.09185e-06	2.41222e-05	-0.110301	-0.00499492	ZFHX2	hypo bm-crc
chr15	33359788	33360485	698	*	7	7.8151e-10	4.70531e-05	0.00225562	2.51867e-05	-0.0970319	-0.0659982	FMN1	hypo bm-crc
chr8	37593814	37594596	783	*	9	8.30426e-13	0.0305074	3.40611e-07	2.62752e-05	-0.0252526	-0.00185518	ERLIN2	hypo bm-crc
chr8	37593814	37594596	783	*	9	8.30426e-13	0.0305074	3.40611e-07	2.62752e-05	-0.0252526	-0.00185518	RP11	hypo bm-crc
chr8	37593814	37594596	783	*	9	8.30426e-13	0.0305074	3.40611e-07	2.62752e-05	-0.0252526	-0.00185518	863K10.7	hypo bm-crc
chr20	30101785	30102296	512	*	8	1.96928e-10	0.00105668	2.74003e-05	2.80236e-05	-0.0409183	-0.00244024	HM13	hypo bm-crc
chr11	67141135	67142030	896	*	7	3.39513e-11	0.00108847	0.000453879	2.82257e-05	-0.0969508	-0.0124307	CLCF1	hypo bm-crc
chr12	7013684	7014090	407	*	6	3.12323e-09	3.1658e-05	0.00776994	3.07791e-05	-0.125508	-0.0117965	LRRC23	hypo bm-crc
chr17	18218205	18219121	917	*	9	3.09121e-10	2.90066e-06	0.0177112	3.18406e-05	-0.158679	-0.0185303	SMCR8	hypo bm-crc
chr17	18218205	18219121	917	*	9	3.09121e-10	2.90066e-06	0.0177112	3.18406e-05	-0.158679	-0.0185303	TOP3A	hypo bm-crc
chr6	38670437	38671296	860	*	9	6.08284e-10	0.000411452	0.000254439	3.19884e-05	-0.157458	-0.0125232	GLO1	hypo bm-crc
chr8	87520737	87521456	720	*	11	2.17713e-10	0.00352265	8.66355e-05	3.2687e-05	-0.153102	-0.0162735	CPNE3	hypo bm-crc
chr8	87520737	87521456	720	*	11	2.17713e-10	0.00352265	8.66355e-05	3.2687e-05	-0.153102	-0.0162735	RMDN1	hypo bm-crc
chr19	4472059	4472427	369	*	4	1.04336e-08	0.000556679	0.00091196	3.36268e-05	-0.050201	-0.000316406	HDGFRP2	hypo bm-crc
chr22	32027580	32027605	26	*	3	1.54588e-09	6.83515e-05	0.000277995	3.36918e-05	-0.0684748	-0.0563247	PISD	hypo bm-crc
chr19	33210166	33210552	387	*	3	1.76208e-08	0.00778825	2.71436e-06	3.54794e-05	-0.129526	-0.0448232	CTD	hypo bm-crc
chr19	33210166	33210552	387	*	3	1.76208e-08	0.00778825	2.71436e-06	3.54794e-05	-0.129526	-0.0448232	2538C1.3	hypo bm-crc
chr11	58939151	58939953	803	*	7	3.36131e-11	7.82667e-05	0.0052905	3.56667e-05	-0.0218652	-0.00410025	DTX4	hypo bm-crc
chr22	31031670	31031867	198	*	4	1.66213e-08	0.0667958	8.24888e-07	3.61653e-05	-0.0234345	-0.00317023	SLC35E4	hypo bm-crc
chr3	44903188	44904059	872	*	7	1.92758e-10	0.00491872	2.27308e-06	3.77559e-05	-0.0428086	-0.0130196	KIF15	hypo bm-crc
chr3	44903188	44904059	872	*	7	1.92758e-10	0.00491872	2.27308e-06	3.77559e-05	-0.0428086	-0.0130196	TMEM42	hypo bm-crc
chr3	44903188	44904059	872	*	7	1.92758e-10	0.00491872	2.27308e-06	3.77559e-05	-0.0428086	-0.0130196	MIR564	hypo bm-crc
chr11	60690972	60691911	940	*	8	1.64105e-09	0.00496894	0.000159779	3.82126e-05	-0.0826427	-0.00801295	RP11	hypo bm-crc
chr11	60690972	60691911	940	*	8	1.64105e-09	0.00496894	0.000159779	3.82126e-05	-0.0826427	-0.00801295	881M11.4	hypo bm-crc
chr6	31648146	31649728	1583	*	27	2.34314e-12	0.00456632	0.000871501	3.82354e-05	-0.269042	-0.0501797	LY6G5C	hypo bm-crc
chr2	172778750	172778961	212	*	4	3.22587e-08	7.80759e-05	0.00118521	3.96979e-05	-0.0263314	-0.00850395	HAT1	hypo bm-crc
chr2	172778750	172778961	212	*	4	3.22587e-08	7.80759e-05	0.00118521	3.96979e-05	-0.0263314	-0.00850395	SLC25A12	hypo bm-crc
chr6	106534117	106534382	266	*	5	5.80194e-09	0.000129503	0.00327657	4.36597e-05	-0.0340099	-0.00163267	PRDM1	hypo bm-crc
chr6	13487662	13488404	743	*	7	5.31403e-09	0.0013936	0.000398347	4.39823e-05	-0.0651699	-0.00609691	GFOD1	hypo bm-crc
chr10	71892593	71893017	425	*	7	3.39547e-09	0.161495	4.28077e-08	4.60041e-05	-0.179129	-0.0287781	AIFM2	hypo bm-crc
chr8	142137922	142138643	722	*	7	1.51401e-09	0.11118	6.96623e-07	4.91275e-05	0.0367667	-0.00124017	DENND3	hypo bm-crc
chr8	142137922	142138643	722	*	7	1.51401e-09	0.11118	6.96623e-07	4.91275e-05	0.0367667	-0.00124017	RP11	hypo bm-crc
chr8	142137922	142138643	722	*	7	1.51401e-09	0.11118	6.96623e-07	4.91275e-05	0.0367667	-0.00124017	809O17.1	hypo bm-crc
chr17	41174035	41174642	608	*	6	1.07197e-08	0.00783685	8.07641e-06	5.11934e-05	-0.0536253	-0.000658106	VAT1	hypo bm-crc
chr8	70378515	70378760	246	*	5	2.57295e-08	4.00218e-05	0.00472353	5.1492e-05	-0.26765	-0.139152		hypo bm-crc
chr4	122744652	122745356	705	*	10	7.36716e-11	0.0133717	0.000672194	5.16757e-05	-0.03592	-0.000322941	CCNA2	hypo bm-crc
chr7	1609793	1610220	428	*	8	4.66639e-09	0.000500951	0.000248575	5.29208e-05	-0.0119557	-0.00490271	PSMG3	hypo bm-crc
chr7	1609793	1610220	428	*	8	4.66639e-09	0.000500951	0.000248575	5.29208e-05	-0.0119557	-0.00490271	AS1	hypo bm-crc
chr7	1609793	1610220	428	*	8	4.66639e-09	0.000500951	0.000248575	5.29208e-05	-0.0119557	-0.00490271	PSMG3	hypo bm-crc
chr10	1033901	1034677	777	*	10	5.49824e-10	0.00695217	7.58501e-07	5.3492e-05	-0.0272179	-0.00240758	GTPBP4	hypo bm-crc
chr10	1033901	1034677	777	*	10	5.49824e-10	0.00695217	7.58501e-07	5.3492e-05	-0.0272179	-0.00240758	AL359878.1	hypo bm-crc
chr12	120907604	120907854	251	*	5	1.31243e-08	0.00350008	0.000447204	5.49914e-05	-0.069234	-0.00677715	DYNLL1	hypo bm-crc
chr3	154042025	154042778	754	*	11	3.96091e-11	5.85481e-05	0.0121181	5.50787e-05	0.14022	-0.00356605	DHX36	hypo bm-crc
chr7	127228121	127229267	1147	*	9	2.40459e-12	0.00152301	0.000264086	5.54688e-05	-0.061009	-0.00798867	ARF5	hypo bm-crc
chr7	127228121	127229267	1147	*	9	2.40459e-12	0.00152301	0.000264086	5.54688e-05	-0.061009	-0.00798867	GCC1	hypo bm-crc
chr4	142141697	142142438	742	*	8	8.86645e-10	0.000387665	0.000421092	5.63893e-05	-0.0558237	-0.00334654	ZNF330	hypo bm-crc
chr11	1242756	1243300	545	*	4	2.46853e-09	8.89533e-06	0.014956	5.75077e-05	-0.187418	-0.157405		hypo bm-crc
chr10	93392399	93393086	688	*	7	2.77725e-10	8.56394e-06	0.0123924	5.77665e-05	-0.245366	-0.163995	PPP1R3C	hypo bm-crc
chr3	100053070	100053926	857	*	8	5.28979e-10	0.00457562	3.10615e-05	5.88036e-05	-0.164435	-0.0404445	NIT2	hypo bm-crc
[truncated: 145 more rows]

## Sheet: Suppl. Table S3
Suppl. Table S3. Significantly hypomethylated DMRs in BM-LuC compared with pLuC
[truncated: 56,052 more rows]

[truncated: 15 more sheets: Suppl. Table S4, Suppl. Table S5, Suppl. Table S6, Suppl. Table S7, Suppl. Table S8, Suppl. Table S9, Suppl. Table S10, Suppl. Table S11, Suppl. Table S12, Suppl. Table S13, Suppl. Table S14, Suppl. Table S15, Suppl. Table S16, Suppl. Table S17, Suppl. Table S18]
